# Supplementary material for: Comparative analysis of methods to reduce activation signature gene expression in PBMCs
Source: Sci Rep. 2023 Dec 28;13:23086. doi: 10.1038/s41598-023-49611-2 (PMC10754832; doi:10.1038/s41598-023-49611-2)
Supplement: Supplementary file 5 — Supplementary Table S1. [file 41598_2023_49611_MOESM5_ESM.xlsx]

## Sheet: Legend
	TableS1 Raw transcriptomics data from all figures

## Sheet: Fig1_+RBC_RT_inhib
	gene	baseMean	log2FoldChange	lfcSE	stat	pvalue	padj	X.C03.	X.D04.	X.K11.	X.L12.
1	'FOS'	5474.36	-3.98837	0.306795	-13.0001	1.22136e-38	1.8357e-34	11401.4	407.262	9201.14	887.644
2	'TUBB1'	1687.8	-3.62361	0.284156	-12.7522	3.03036e-37	2.27732e-33	2350.66	216.964	3895.31	288.281
3	'DUSP1'	4381.7	-3.31019	0.271266	-12.2027	3.00573e-34	1.50587e-30	9612.19	644.831	6311.29	958.493
4	'ITGA2B'	664.615	-3.21727	0.275986	-11.6573	2.10531e-31	7.91071e-28	1268.91	153.935	1129.75	105.866
5	'JUN'	803.725	-3.17416	0.273068	-11.6241	3.1099e-31	9.34835e-28	1471.29	124.845	1424.95	193.816
6	'SPARC'	1048.04	-3.43931	0.296463	-11.6011	4.06594e-31	1.01852e-27	1680.83	229.085	2155.18	127.039
7	'PPBP'	2236.29	-3.26011	0.281428	-11.5842	4.95754e-31	1.06446e-27	3050.04	490.896	5048.37	355.872
8	'JUNB'	3155.89	-2.63119	0.230114	-11.4343	2.81936e-30	5.29688e-27	5799.19	757.555	5071.67	995.139
9	'CLU'	1108.65	-3.05842	0.290678	-10.5217	6.86331e-26	1.14617e-22	1533.08	281.205	2424.86	195.445
10	'SDPR'	1176.7	-3.38335	0.321996	-10.5074	7.98499e-26	1.20014e-22	1435.47	170.904	2861	239.42
11	'TREML1'	262.001	-3.77887	0.364953	-10.3544	3.99569e-25	5.45957e-22	406.552	43.6352	569.315	28.5023
12	'PF4'	1174.63	-3.08024	0.298016	-10.3358	4.85365e-25	6.0792e-22	1568	294.537	2632.39	203.588
13	'MYL9'	218.766	-3.89832	0.388186	-10.0424	9.9219e-24	1.14712e-20	343.868	20.6055	477.203	33.3884
14	'ITGB3'	250.413	-3.5769	0.37813	-9.45946	3.09549e-21	3.32323e-18	362.673	29.0901	562.656	47.2324
15	'PRKAR2B'	493.144	-2.9731	0.327514	-9.07779	1.10801e-19	1.11023e-16	628.634	98.1792	1121.98	123.782
16	'CXCL8'	111.967	-5.22021	0.578854	-9.01817	1.91256e-19	1.79661e-16	255.215	6.06044	180.893	5.70047
17	'HIST1H2AC'	291.861	-3.09548	0.359397	-8.61297	7.11914e-18	6.29416e-15	408.343	46.0594	638.121	74.9204
18	'CA2'	300.699	-2.59346	0.306373	-8.46505	2.56051e-17	2.13802e-14	476.4	93.3308	554.887	78.1778
19	'NRGN'	2947.86	-2.49708	0.298064	-8.37766	5.39883e-17	4.27076e-14	3325.85	958.762	6690.83	815.981
20	'C2orf88'	275.447	-2.88115	0.345908	-8.32924	8.13621e-17	6.11436e-14	377.001	59.3923	593.73	71.663
21	'MAP3K7CL'	1146.55	-2.31572	0.285954	-8.09824	5.57618e-16	3.99095e-13	1798.14	493.32	2018.68	276.065
22	'SGK1'	408.055	-2.49564	0.310527	-8.03678	9.22306e-16	6.30103e-13	771.912	94.5429	615.925	149.841
23	'GP9'	180.681	-3.55879	0.444338	-8.0092	1.15453e-15	7.54457e-13	222.081	20.6055	445.02	35.0172
24	'RGS18'	1037.4	-2.1296	0.276765	-7.69463	1.41899e-14	8.88645e-12	1281.45	393.929	2096.36	377.859
25	'F13A1'	1255.33	-2.53937	0.335513	-7.5686	3.77261e-14	2.26809e-11	1292.19	327.264	2993.06	408.805
26	'ITGB5'	164.42	-3.10425	0.411994	-7.53469	4.89479e-14	2.82956e-11	231.036	42.4231	357.348	26.8736
27	'LOC284454'	240.577	-2.55932	0.343296	-7.45513	8.97776e-14	4.99762e-11	472.819	58.1802	350.689	80.6209
28	'NFKBIA'	1421.06	-1.73771	0.234156	-7.42119	1.16072e-13	6.23059e-11	2260.22	574.53	2114.12	735.36
29	'CTTN'	185.243	-3.26854	0.440749	-7.41589	1.20815e-13	6.26156e-11	203.276	32.7264	468.325	36.6459
30	'GNG11'	369.196	-3.02598	0.414446	-7.30127	2.85066e-13	1.42818e-10	348.345	67.877	967.724	92.8362
31	'HIST1H3H'	90.9272	-3.84093	0.526688	-7.2926	3.04031e-13	1.47406e-10	139.696	8.48462	200.869	14.6583
32	'ZFP36'	2417.87	-1.61946	0.224193	-7.22352	5.06601e-13	2.37944e-10	4004.63	1107.85	3292.7	1266.32
33	'TRIM58'	246.499	-2.6051	0.364273	-7.15149	8.58399e-13	3.90962e-10	317.899	81.2099	528.253	58.6334
34	'GNAZ'	135.909	-3.06163	0.428559	-7.14401	9.0647e-13	4.00713e-10	195.217	35.1506	289.651	23.6162
35	'PGRMC1'	448.179	-2.0117	0.282614	-7.1182	1.09346e-12	4.69564e-10	609.828	179.389	826.782	176.714
36	'MMD'	379.359	-2.3763	0.342505	-6.93799	3.97726e-12	1.66051e-09	444.163	109.088	829.002	135.182
37	'ACRBP'	379.24	-2.34294	0.343982	-6.81123	9.67699e-12	3.93095e-09	430.731	122.421	836.77	127.039
38	'HIST2H2BE'	199.732	-2.44233	0.361253	-6.76072	1.37309e-11	5.43093e-09	268.647	63.0286	406.178	61.0764
39	'DDX11L10'	126.24	-3.35113	0.497189	-6.74016	1.58216e-11	6.09741e-09	164.77	12.1209	296.31	31.7597
40	'GFI1B'	137.91	-3.18883	0.47669	-6.68953	2.23889e-11	8.41265e-09	149.547	30.3022	347.36	24.4306
41	'CLDN5'	73.8769	-3.5811	0.539068	-6.64314	3.07074e-11	1.12569e-08	137.01	13.333	135.393	9.77223
42	'PPP1R15A'	1367.05	-1.89254	0.287441	-6.58409	4.57689e-11	1.63787e-08	2620.2	459.382	1689.08	699.529
43	'MYLK'	108.234	-2.97723	0.456342	-6.52412	6.84018e-11	2.39088e-08	154.92	20.6055	229.723	27.688
44	'BMP6'	58.2602	-4.31348	0.668145	-6.4559	1.07576e-10	3.59303e-08	104.772	8.48462	116.526	3.25741
45	'PTGS1'	607.244	-2.07658	0.321575	-6.45754	1.06419e-10	3.59303e-08	694.004	196.358	1270.69	267.922
46	'TMEM40'	85.395	-3.67004	0.570313	-6.43513	1.23364e-10	4.03078e-08	96.7129	14.5451	219.735	10.5866
47	'SMOX'	157.301	-3.00073	0.467068	-6.42462	1.32197e-10	4.22748e-08	160.293	30.3022	399.519	39.0889
48	'MFAP3L'	122.264	-3.12819	0.489423	-6.39159	1.6417e-10	5.14056e-08	174.62	37.5747	263.017	13.844
49	'CMTM5'	83.6897	-3.79214	0.602852	-6.29033	3.16788e-10	9.71697e-08	88.6535	7.27253	224.175	14.6583
50	'CTDSPL'	122.959	-2.85037	0.456607	-6.2425	4.30632e-10	1.29448e-07	154.024	24.2418	278.554	35.0172
51	'PTCRA'	100.449	-2.93392	0.470347	-6.23778	4.43836e-10	1.30801e-07	145.069	18.1813	210.857	27.688
52	'TRIB1'	248.226	-2.11618	0.340386	-6.217	5.0674e-10	1.46467e-07	393.12	69.089	415.056	115.638
53	'ELOVL7'	53.6891	-4.25887	0.688569	-6.1851	6.20628e-10	1.76001e-07	78.8031	4.84835	125.405	5.70047
54	'ABLIM3'	92.3552	-3.60021	0.585505	-6.14891	7.80193e-10	2.17154e-07	85.0715	13.333	256.358	14.6583
55	'PDZK1IP1'	103.921	-3.11401	0.521157	-5.97519	2.29825e-09	6.28048e-07	107.459	21.8176	265.236	21.1732
56	'HRAT92'	61.3509	-3.74206	0.626852	-5.9696	2.37839e-09	6.38344e-07	81.4896	10.9088	146.49	6.51482
57	'TSC22D1'	510.017	-1.65083	0.280876	-5.87744	4.1666e-09	1.09867e-06	644.753	264.235	902.247	228.833
58	'ESAM'	126.934	-2.79355	0.476287	-5.86527	4.48405e-09	1.16199e-06	154.024	20.6055	290.761	42.3463
59	'P2RY12'	58.555	-3.51528	0.60252	-5.83429	5.40204e-09	1.37615e-06	88.6535	10.9088	126.514	8.14352
60	'ENKUR'	81.9644	-2.93976	0.505609	-5.81428	6.08939e-09	1.52539e-06	115.518	21.8176	174.235	16.287
61	'FOSB'	699.221	-1.79217	0.30842	-5.81081	6.21728e-09	1.5319e-06	967.129	218.176	1205.22	406.362
62	'SOCS3'	254.094	-2.07167	0.371712	-5.57332	2.49928e-08	6.05875e-06	448.64	61.8165	373.994	131.925
63	'G0S2'	40.6216	-4.57659	0.824654	-5.54971	2.86149e-08	6.82669e-06	93.1309	1.21209	63.2572	4.88611
64	'CD69'	307.175	-1.7802	0.322097	-5.52689	3.25954e-08	7.65482e-06	560.577	117.573	391.751	158.799
65	'CDKN1A'	225.855	-1.84053	0.333496	-5.51891	3.41105e-08	7.88739e-06	345.659	117.573	359.567	80.6209
66	'DUSP2'	600.466	-2.15414	0.398441	-5.40642	6.42963e-08	1.4642e-05	1455.17	266.659	504.948	175.086
67	'CXCR2P1'	229.363	-2.10096	0.389914	-5.38828	7.11366e-08	1.58676e-05	238.2	86.0583	506.057	87.1357
68	'MTURN'	452.7	-1.62755	0.302145	-5.38663	7.17897e-08	1.58676e-05	535.503	199.995	833.441	241.863
69	'FAXDC2'	112.852	-2.49319	0.467109	-5.3375	9.42354e-08	2.05269e-05	134.323	26.6659	249.699	40.7176
70	'KLF4'	938.056	-1.551	0.292118	-5.30948	1.09936e-07	2.36047e-05	1309.21	339.385	1490.43	613.207
71	'SCARNA9'	62.513	3.13859	0.592549	5.29676	1.17878e-07	2.49537e-05	15.2233	146.663	9.98797	78.1778
72	'PROS1'	43.0615	-3.63387	0.693997	-5.23615	1.63963e-07	3.42272e-05	67.1617	7.27253	92.1113	5.70047
73	'CXCR4'	2945.38	-1.31226	0.251427	-5.21925	1.79646e-07	3.68314e-05	4695.05	2009.64	3702.21	1374.63
74	'TUBA8'	120.713	-2.42035	0.46389	-5.21752	1.81339e-07	3.68314e-05	172.829	21.8176	235.272	52.9329
75	'DMTN'	304.348	-1.58938	0.305001	-5.21107	1.87755e-07	3.76261e-05	386.852	150.299	527.143	153.098
76	'CCL3'	105.52	-2.35723	0.455573	-5.17422	2.2886e-07	4.52601e-05	139.696	26.6659	214.187	41.532
77	'EHD3'	109.871	-2.14052	0.420849	-5.0862	3.65301e-07	7.13048e-05	161.188	35.1506	197.54	45.6037
78	'SH3BGRL2'	183.566	-2.58832	0.509455	-5.08057	3.76313e-07	7.25127e-05	182.68	24.2418	448.349	78.9922
79	'GMPR'	75.7737	-2.88373	0.569686	-5.06197	4.14949e-07	7.89454e-05	76.1166	18.1813	190.881	17.9158
80	'LINC00989'	88.2609	-3.00062	0.599869	-5.00213	5.67012e-07	0.000106527	72.5347	13.333	241.931	25.2449
81	'RGS2'	1869.15	-1.16319	0.236592	-4.91643	8.81388e-07	0.000163546	2920.19	1252.09	2247.29	1057.03
82	'PNRC1'	1706.45	-1.08028	0.222253	-4.8606	1.17032e-06	0.000214511	2510.06	1070.27	2124.11	1121.36
83	'LIMS1'	735.324	-1.36135	0.28138	-4.83811	1.31077e-06	0.00023736	866.834	347.869	1251.83	474.767
84	'PCSK6'	68.6032	-2.70717	0.559833	-4.83567	1.32698e-06	0.000237434	83.2805	23.0297	154.259	13.844
85	'SNN'	795.247	-1.36617	0.283288	-4.82253	1.41747e-06	0.000250642	925.041	372.111	1368.35	515.485
86	'PEAR1'	46.9015	-3.1921	0.666034	-4.7927	1.64555e-06	0.000286833	69.8482	4.84835	99.8797	13.0296
87	'BEND2'	74.4628	-3.00108	0.626412	-4.7909	1.66031e-06	0.000286833	64.4753	23.0297	199.759	10.5866
88	'ABCC3'	168.664	-1.7554	0.369978	-4.7446	2.08917e-06	0.00035682	219.395	65.4528	301.859	87.9501
89	'LRRC32'	75.2305	-2.92723	0.622042	-4.70584	2.52827e-06	0.000426964	59.9978	13.333	206.418	21.1732
90	'CXCL5'	67.8248	-2.99993	0.638114	-4.70124	2.58591e-06	0.000431847	53.7294	14.5451	187.552	15.4727
91	'TUBA1C'	282.284	-1.3765	0.294247	-4.67803	2.89639e-06	0.000473181	420.88	163.632	393.97	150.655
92	'TUBB4B'	499.038	-1.19523	0.255432	-4.67924	2.87934e-06	0.000473181	706.541	313.931	682.512	293.167
93	'JUND'	3007.05	-1.04756	0.224177	-4.6729	2.96976e-06	0.000479952	4432.67	1784.19	3674.46	2136.86
94	'PDE5A'	63.4979	-2.48828	0.535274	-4.64862	3.34167e-06	0.000534311	90.4445	16.9692	125.405	21.1732
95	'SPOCD1'	35.0928	-3.8196	0.822107	-4.64612	3.38239e-06	0.00053513	42.9835	7.27253	87.6722	2.44306
96	'TNFSF4'	62.5405	-2.52706	0.544745	-4.63898	3.50133e-06	0.000548177	90.4445	14.5451	123.185	21.9875
97	'TSPAN9'	63.5901	-2.79122	0.602305	-4.63423	3.58266e-06	0.000555128	78.8031	8.48462	144.271	22.8019
98	'RNF11'	608.871	-1.1568	0.250499	-4.61796	3.87537e-06	0.000589963	773.703	379.384	907.796	374.602
99	'NFKBIZ'	580.119	-1.48255	0.32108	-4.61739	3.88599e-06	0.000589963	976.979	210.903	733.561	399.033
100	'ARF6'	1713.69	-1.0376	0.225537	-4.60057	4.21331e-06	0.000633261	2529.76	1082.39	2079.72	1162.9
101	'ZNF185'	362.076	-1.62765	0.355239	-4.58184	4.60894e-06	0.000685865	419.985	123.633	675.853	228.833
102	'AQP10'	45.408	-3.1721	0.695328	-4.56203	5.06624e-06	0.000746526	48.3564	7.27253	115.417	10.5866
103	'PDLIM1'	333.738	-1.55011	0.34056	-4.55165	5.32276e-06	0.000776709	359.091	146.663	637.011	192.187
104	'CSRNP1'	360.654	-1.29002	0.284594	-4.53284	5.81961e-06	0.000841045	531.921	184.237	492.74	233.719
105	'GPX1'	2055.55	-1.12327	0.249716	-4.49819	6.85334e-06	0.000981006	2437.52	1093.3	3199.48	1491.89
106	'LTBP1'	57.3159	-2.85499	0.640388	-4.45823	8.26408e-06	0.00117178	59.9978	8.48462	142.051	18.7301
107	'LGALSL'	46.5964	-2.91716	0.65556	-4.44987	8.59222e-06	0.00120693	54.6249	12.1209	109.868	9.77223
108	'NT5M'	97.6342	-2.01938	0.45547	-4.43362	9.26647e-06	0.00128958	119.996	42.4231	193.101	35.0172
109	'MGLL'	186.519	-1.80647	0.408594	-4.42119	9.81582e-06	0.0013535	188.053	71.5132	392.86	93.6505
110	'CLEC1B'	76.9001	-2.2766	0.515483	-4.41644	1.00338e-05	0.00137098	95.8174	32.7264	158.698	20.3588
111	'CITED2'	595.683	-1.26228	0.286008	-4.41344	1.01739e-05	0.00137761	997.575	303.022	684.731	397.404
112	'RUFY1'	922.18	-1.22822	0.278651	-4.40773	1.04462e-05	0.00140184	980.561	578.166	1604.73	525.257
113	'RHOB'	554.848	-1.19259	0.27105	-4.39988	1.0831e-05	0.00144062	883.848	363.627	659.206	312.711
114	'GAS2L1'	209.609	-1.52092	0.347631	-4.37509	1.2138e-05	0.0016003	285.661	132.118	335.152	85.507
115	'MEIS1'	68.6129	-2.75126	0.632632	-4.3489	1.36821e-05	0.00178819	56.4158	12.1209	183.113	22.8019
116	'BTG2'	997.21	-1.14405	0.263464	-4.34234	1.40973e-05	0.00182657	1288.61	495.744	1459.35	745.132
117	'VCL'	1311.04	-1.07212	0.247118	-4.33851	1.43451e-05	0.0018428	1516.96	921.187	2036.44	769.563
118	'VSIG2'	90.3403	-2.22551	0.515621	-4.31617	1.5876e-05	0.00202217	93.1309	38.7868	204.199	25.2449
119	'DNAJB1'	1191.16	-1.19163	0.276342	-4.31215	1.61674e-05	0.00204199	2033.66	635.134	1280.68	815.167
120	'INAFM2'	290.415	-1.25653	0.293325	-4.28376	1.83765e-05	0.00230166	380.583	173.329	438.361	169.385
121	'HEMGN'	64.2647	-2.23464	0.524562	-4.26001	2.04421e-05	0.00253922	94.0264	26.6659	117.636	18.7301
122	'ANO6'	407.212	-1.13689	0.267908	-4.24356	2.20003e-05	0.00271036	559.681	239.994	560.436	268.736
123	'EGF'	34.1074	-3.12863	0.746032	-4.19369	2.74448e-05	0.00335362	45.67	8.48462	76.5745	5.70047
124	'TUBA1A'	1141.07	-0.997848	0.2406	-4.14734	3.36363e-05	0.00407705	1574.27	659.376	1468.23	862.399
125	'ZFP36L2'	4595.75	-1.15445	0.278846	-4.14008	3.47178e-05	0.00417447	8254.62	2976.89	4429.11	2722.38
126	'LOC101927854'	102.517	-2.43284	0.59007	-4.12298	3.7401e-05	0.00446141	64.4753	27.878	281.883	35.8315
127	'GP1BA'	80.6615	-1.92065	0.467493	-4.1084	3.98415e-05	0.0047151	128.055	27.878	127.624	39.0889
128	'NEXN'	258.879	-1.81939	0.444136	-4.09647	4.19495e-05	0.00492579	200.59	136.966	605.937	92.0218
129	'TTC7B'	38.7197	-2.8994	0.710014	-4.08358	4.4347e-05	0.00516694	47.4609	12.1209	88.782	6.51482
130	'SELP'	81.5198	-1.96099	0.480484	-4.08127	4.47897e-05	0.00517838	105.668	27.878	154.259	38.2746
131	'DNM3'	48.7528	-2.40542	0.591424	-4.06717	4.75883e-05	0.00545994	69.8482	14.5451	94.3309	16.287
132	'TAL1'	79.4234	-2.14849	0.530463	-4.05021	5.11708e-05	0.00582649	91.3399	19.3934	168.686	38.2746
133	'NCOA4'	1853.84	-0.85666	0.212929	-4.02323	5.74058e-05	0.00648729	2353.35	1339.36	2423.75	1298.89
134	'TNS1'	55.363	-2.4826	0.617517	-4.02029	5.81271e-05	0.00651978	54.6249	18.1813	133.173	15.4727
135	'KLF6'	4856.71	-0.808993	0.202194	-4.00108	6.30552e-05	0.00697777	6097.39	3552.63	6270.23	3506.6
136	'TUBA4A'	1045.43	-0.986074	0.246471	-4.00076	6.31388e-05	0.00697777	1279.65	793.918	1498.2	609.95
137	'GRAP2'	1021.9	-1.01362	0.25697	-3.9445	7.99682e-05	0.00877315	1136.38	732.101	1596.97	622.165
138	'DAB2'	127.21	-1.48271	0.380693	-3.89476	9.82949e-05	0.0107056	190.739	63.0286	184.223	70.8487
139	'DDX11L9'	19.8202	-4.24477	1.09686	-3.86994	0.000108864	0.0117714	24.1782	2.42418	51.0496	1.6287
140	'GP6'	47.7133	-2.24643	0.583035	-3.85299	0.000116683	0.0124379	78.8031	16.9692	78.794	16.287
141	'FSTL1'	27.1825	-3.20431	0.831284	-3.85466	0.000115892	0.0124379	34.9241	4.84835	63.2572	5.70047
142	'RGS6'	28.1198	-3.01659	0.787164	-3.83223	0.000126988	0.0132544	49.2519	4.84835	51.0496	7.32917
143	'ODC1'	741.406	-0.998406	0.260351	-3.83485	0.000125641	0.0132544	950.114	412.11	1027.65	575.747
144	'GUCY1B3'	60.0431	-2.20236	0.574537	-3.83328	0.000126445	0.0132544	72.5347	14.5451	125.405	27.688
145	'CDKN2D'	697.806	-0.968699	0.253417	-3.82255	0.00013208	0.0136908	837.283	429.079	1011.01	513.856
146	'TAGLN2'	4731.62	-0.810958	0.212281	-3.82021	0.000133339	0.0137266	6244.25	3733.23	5809.67	3139.33
147	'RHOBTB1'	34.5781	-2.73074	0.721683	-3.78385	0.000154419	0.0156818	43.879	7.27253	76.5745	10.5866
148	'HCAR2'	26.1695	-3.21302	0.849036	-3.78431	0.000154135	0.0156818	56.4158	7.27253	37.7323	3.25741
149	'ARL4A'	104.272	-1.68098	0.445553	-3.77281	0.000161421	0.016283	165.666	33.9385	153.149	64.3338
150	'PBX1'	38.8677	-2.79791	0.742006	-3.77074	0.000162763	0.0163089	37.6106	6.06044	98.77	13.0296
151	'PNMA1'	388.601	-1.04263	0.280245	-3.72041	0.000198896	0.0197974	462.073	243.63	584.851	263.85
152	'HIST1H2BJ'	35.8451	-2.52442	0.684813	-3.68629	0.000227549	0.0225004	50.1474	9.69671	72.1354	11.4009
153	'TMEM158'	26.9425	-3.28671	0.893908	-3.67679	0.000236183	0.0232015	23.2827	6.06044	74.3549	4.07176
154	'XK'	27.8987	-3.01613	0.835353	-3.6106	0.000305485	0.0298146	31.3421	8.48462	67.6963	4.07176
155	'NDNL2'	310.456	-1.01698	0.285473	-3.56244	0.000367427	0.0356285	436.999	207.267	393.97	203.588
156	'MARCH2'	447.941	-0.942739	0.26529	-3.55362	0.000379963	0.036608	542.667	315.143	635.901	298.053
157	'KIF2A'	501.333	-0.948707	0.267514	-3.54638	0.000390563	0.0373895	710.123	304.234	611.486	379.488
158	'OSM'	42.7622	-2.24965	0.635118	-3.5421	0.000396956	0.0377611	75.2211	9.69671	66.5865	19.5445
159	'ZCCHC3'	232.408	-1.14849	0.327497	-3.50688	0.000453401	0.0428128	338.495	118.785	302.969	169.385
160	'SNCA'	131.477	-1.50432	0.429133	-3.5055	0.000455758	0.0428128	149.547	87.2704	238.602	50.4898
161	'HIST1H2BH'	25.753	-3.00718	0.862582	-3.48626	0.000489825	0.0457272	31.3421	8.48462	59.9278	3.25741
162	'SIK1'	297.475	-1.10689	0.319124	-3.46853	0.000523313	0.048254	469.237	157.571	344.03	219.061
163	'TSC22D3'	5391.7	-0.979014	0.282248	-3.46863	0.000523125	0.048254	8945.94	4352.61	5360.21	2908.05
164	'HBA2'	3598.03	4.07111	1.17478	3.46543	0.000529388	0.0485165	676.99	9887.01	130.953	3697.16
165	'LGALS12'	58.9352	-1.82266	0.527919	-3.45254	0.000555338	0.0505863	91.3399	30.3022	92.1113	21.9875
166	'TBCC'	291.759	-1.06624	0.30919	-3.44851	0.000563699	0.0510385	462.073	192.722	327.384	184.858
167	'CALD1'	33.4151	-2.86846	0.832839	-3.44419	0.000572764	0.0515488	22.3872	6.06044	95.4406	9.77223
168	'HIST1H2BC'	26.5027	-2.78908	0.814229	-3.42542	0.000613848	0.0549175	41.1925	9.69671	51.0496	4.07176
169	'EIF1'	6893.9	-0.713042	0.208645	-3.4175	0.000632	0.0562068	8231.34	4826.54	8897.07	5620.66
170	'PARD3'	26.6388	-2.96211	0.867688	-3.4138	0.000640641	0.0563859	25.9692	3.63627	68.806	8.14352
171	'IER2'	1631.85	-0.735589	0.215499	-3.41343	0.000641516	0.0563859	1986.2	1239.97	2091.93	1209.31
172	'ZNF385D'	13.7735	-5.79901	1.71015	-3.39094	0.000696525	0.060865	14.3278	0	39.9519	0.814352
173	'DNAJB9'	126.888	-1.35484	0.400019	-3.38694	0.000706773	0.0614034	219.395	70.3011	145.381	72.4774
174	'OTUD1'	252.596	-1.14481	0.338229	-3.38472	0.000712516	0.0615466	426.253	141.814	269.675	172.643
175	'ANKRD9'	71.4009	-1.72554	0.51066	-3.37903	0.000727409	0.0621191	92.2354	42.4231	126.514	24.4306
176	'ARHGAP6'	40.2537	-2.15351	0.637095	-3.38021	0.000724315	0.0621191	53.7294	15.7571	77.6842	13.844
177	'LYPLAL1-AS1'	21.6056	-3.42504	1.0153	-3.37344	0.000742358	0.0630375	18.8053	6.06044	59.9278	1.6287
178	'STON2'	47.5457	-1.99104	0.596909	-3.33559	0.000851187	0.0718727	61.7888	23.0297	89.8918	15.4727
179	'MOAP1'	377.488	-1.03272	0.309877	-3.33268	0.000860149	0.0722237	600.874	208.479	413.946	286.652
180	'PF4V1'	31.932	-3.18605	0.959578	-3.32026	0.000899336	0.0750945	13.4323	2.42418	102.099	9.77223
181	'NGFRAP1'	198.637	-1.17983	0.355983	-3.3143	0.00091874	0.076291	233.723	98.1792	318.505	144.14
182	'CTSA'	1304.73	-0.746521	0.226701	-3.29297	0.000991342	0.0818674	1643.22	1058.15	1625.82	891.716
183	'C5AR1'	471.906	-1.02212	0.310953	-3.28705	0.00101241	0.0831507	805.941	318.779	458.337	304.568
184	'VIL1'	15.4339	-4.34217	1.32235	-3.28369	0.00102459	0.0836934	8.9549	1.21209	49.9399	1.6287
185	'SMIM3'	162.054	-1.30529	0.398337	-3.27683	0.00104978	0.0852874	189.844	119.997	270.785	67.5912
186	'CDKN1B'	1012.76	-0.855694	0.2622	-3.26352	0.00110037	0.0884417	1244.73	574.53	1366.13	865.657
187	'HNRNPA0'	1502.29	-0.790259	0.242138	-3.26367	0.00109979	0.0884417	2017.54	930.884	1791.18	1269.58
188	'PDGFRA'	7.57331	-6.37095	1.95314	-3.26191	0.00110666	0.0884736	12.5369	0	17.7564	0
189	'LOC100287036'	30.7333	-2.62022	0.804039	-3.25882	0.00111876	0.08863	42.9835	14.5451	62.1474	3.25741
190	'TOB1'	472.152	-1.09984	0.337538	-3.2584	0.00112041	0.08863	851.611	345.445	435.032	256.521
191	'FTH1'	18008.8	-0.678617	0.209203	-3.24382	0.00117938	0.0923233	21824	15231.1	22510.7	12469.4
192	'AP1M2'	15.3619	-3.84937	1.18649	-3.24433	0.00117727	0.0923233	15.2233	2.42418	42.1714	1.6287
193	'PCBP1'	2742.46	-0.686005	0.211726	-3.24005	0.00119507	0.0930669	3581.06	2048.43	3183.94	2156.41
194	'RGS10'	779.667	-0.900927	0.278922	-3.23003	0.00123776	0.0958942	784.449	512.713	1247.39	574.118
195	'BTG1'	4751.8	-0.687484	0.21352	-3.21977	0.00128293	0.0988846	6438.57	3694.45	5286.97	3587.22
196	'EIF2AK1'	1007.54	-0.748127	0.232667	-3.21544	0.00130246	0.0998777	1219.66	694.527	1307.31	808.652
197	'NT5C3A'	449.02	-1.00899	0.314001	-3.21335	0.00131198	0.100097	433.417	299.386	766.855	296.424
198	'PLA2G12A'	179.96	-1.11071	0.346778	-3.20296	0.00136024	0.103255	218.499	101.815	274.114	125.41
199	'SYTL4'	18.0315	-3.29836	1.04048	-3.17003	0.00152423	0.115122	17.9098	2.42418	47.7203	4.07176
200	'TGFB1I1'	25.3123	-2.59624	0.820852	-3.16286	0.00156228	0.117405	30.4466	6.06044	56.5985	8.14352
201	'MAP1A'	57.1964	-1.69657	0.538102	-3.15288	0.00161668	0.120889	71.6392	27.878	103.209	26.0593
202	'LINC00853'	16.4991	-3.51325	1.11612	-3.14773	0.00164543	0.122429	21.4918	4.84835	38.8421	0.814352
203	'SH3TC2'	18.6139	-3.05446	0.97257	-3.14061	0.00168597	0.124829	24.1782	4.84835	42.1714	3.25741
204	'NXT1'	97.3855	-1.32471	0.424349	-3.12175	0.00179779	0.131808	128.951	49.6956	149.82	61.0764
205	'YWHAH'	479.053	-0.818359	0.26205	-3.12291	0.00179073	0.131808	620.574	378.172	601.498	315.969
206	'SERPINE1'	6.95527	-6.24604	2.00385	-3.11703	0.00182685	0.133289	8.9549	0	18.8662	0
207	'CAV2'	12.035	-4.65053	1.49471	-3.11133	0.00186247	0.135232	14.3278	0	32.1835	1.6287
208	'HIST1H1C'	75.8102	-1.50118	0.484742	-3.09688	0.00195572	0.140643	91.3399	33.9385	133.173	44.7894
209	'MID1IP1'	574.686	-0.833363	0.269023	-3.09773	0.00195007	0.140643	733.406	343.021	740.22	482.097
210	'HGD'	47.82	-1.94334	0.629114	-3.08902	0.0020082	0.14373	48.3564	24.2418	103.209	15.4727
211	'RAB27B'	111.188	-1.43903	0.466308	-3.08601	0.00202859	0.144048	129.846	82.422	194.211	38.2746
212	'APP'	754.881	-0.729441	0.236406	-3.08554	0.00203182	0.144048	911.608	557.561	972.163	578.19
213	'WDR11-AS1'	17.5659	-3.61335	1.172	-3.08306	0.00204885	0.144574	14.3278	0	51.0496	4.88611
214	'IRF2BP2'	1549.92	-0.70296	0.2283	-3.0791	0.00207625	0.145823	2044.4	1072.7	1796.73	1285.86
215	'SEC14L5'	15.686	-3.43743	1.1181	-3.07436	0.00210955	0.147472	30.4466	4.84835	26.6346	0.814352
216	'H3F3B'	4526.47	-0.672299	0.219892	-3.0574	0.00223263	0.155354	6240.67	3391.42	4884.12	3589.67
217	'ALOX12'	152.32	-1.33368	0.43779	-3.0464	0.00231597	0.16041	131.637	76.3616	305.188	96.0936
218	'SLC40A1'	380.752	-0.889006	0.295455	-3.00894	0.0026216	0.180746	439.685	224.236	550.448	308.64
219	'TUBA1B'	1351.69	-0.708113	0.236195	-2.998	0.0027176	0.186509	1892.17	990.276	1461.57	1062.73
220	'SERTAD3'	179.42	-1.05498	0.352647	-2.99159	0.00277525	0.1896	274.02	132.118	209.747	101.794
221	'MPP1'	481.371	-0.816437	0.274609	-2.97309	0.00294823	0.200506	520.279	355.142	708.036	342.028
222	'DDIT3'	137.659	-1.19307	0.402691	-2.96275	0.00304902	0.206427	159.397	103.028	223.065	65.1482
223	'ABCA5'	360.618	0.875719	0.296121	2.9573	0.00310349	0.209172	220.29	524.834	288.541	408.805
224	'SNORA67'	62.9207	-1.51143	0.51264	-2.94832	0.00319503	0.214381	86.8625	26.6659	99.8797	38.2746
225	'KLF10'	399.928	-0.799806	0.272433	-2.93579	0.00332702	0.222245	543.562	273.932	472.764	309.454
226	'TLN1'	4732.18	-0.617898	0.210937	-2.9293	0.00339727	0.225933	6216.49	3799.9	5243.69	3668.66
227	'GADD45A'	115.157	-1.20161	0.41063	-2.92625	0.00343072	0.227153	134.323	78.7857	186.442	61.0764
228	'KIF3C'	65.7552	-1.56055	0.534486	-2.91971	0.00350355	0.230958	70.7437	39.9989	125.405	26.8736
229	'ENDOD1'	225.191	-0.924103	0.316967	-2.91546	0.0035517	0.232096	306.257	139.39	284.102	171.014
230	'UBALD2'	1122.01	-0.66538	0.228181	-2.91602	0.00354528	0.232096	1336.07	809.675	1417.18	925.104
231	'HIST1H2BK'	262.143	-1.08755	0.373241	-2.91379	0.00357065	0.232324	243.573	135.754	470.545	198.702
232	'MARCKS'	714.681	-0.740148	0.254997	-2.90258	0.00370101	0.239768	1008.32	567.257	779.062	504.084
233	'ACAD11'	29.7274	2.08252	0.718808	2.89719	0.00376522	0.242881	11.6414	42.4231	11.0977	53.7473
234	'NAT8B'	16.3037	-3.13905	1.08401	-2.89576	0.0037824	0.242946	14.3278	2.42418	44.391	4.07176
235	'TMEM140'	222.101	-1.00269	0.347059	-2.8891	0.00386352	0.247101	263.274	181.813	328.493	114.824
236	'RNF139'	349.971	-0.920065	0.320538	-2.87037	0.00409987	0.261106	563.263	210.903	352.908	272.808
237	'LOC388849'	5.67687	5.95075	2.09088	2.84605	0.00442652	0.28072	0	12.1209	0	10.5866
238	'LINC00657'	1764.8	-0.643234	0.226804	-2.83608	0.00456714	0.288421	2345.29	1281.18	1958.75	1473.98
239	'THAP11'	497.663	-0.751366	0.265491	-2.8301	0.0046534	0.292638	630.425	324.84	619.254	416.134
240	'TSPYL1'	620.11	-0.742093	0.262654	-2.82537	0.00472264	0.295755	892.803	461.806	659.206	466.624
241	'FNBP4'	1593.37	0.614832	0.217807	2.82283	0.00476017	0.296185	1221.45	2007.22	1296.22	1848.58
242	'SOCS1'	54.5816	-1.71062	0.606122	-2.82224	0.00476891	0.296185	106.563	36.3627	59.9278	15.4727
243	'C1orf116'	5.83591	-5.99026	2.12714	-2.81611	0.00486087	0.298049	4.47745	0	18.8662	0
244	'PDPR'	485.775	0.763828	0.271042	2.81811	0.0048307	0.298049	411.03	629.074	308.517	594.477
245	'CCL4'	205.235	-1.01477	0.360492	-2.81497	0.00487825	0.298049	329.54	161.208	218.626	111.566
246	'TPM4'	1433.34	-0.614418	0.218207	-2.81576	0.00486624	0.298049	1693.37	1158.76	1774.53	1106.7
247	'HBA1'	480.17	3.57982	1.27504	2.80761	0.00499101	0.303704	128.055	1279.97	19.9759	492.683
248	'PLEKHF2'	286.002	-0.907262	0.323376	-2.8056	0.00502234	0.304378	345.659	153.935	401.739	242.677
249	'CEBPD'	1169.19	-0.830993	0.297853	-2.78995	0.00527164	0.318204	1945	933.308	1047.63	750.833
250	'RPL23AP7'	130.835	-1.61024	0.577842	-2.78664	0.00532577	0.320186	69.8482	43.6352	325.164	84.6926
251	'CAPRIN2'	403.842	0.817286	0.293849	2.78131	0.00541393	0.324189	233.723	510.289	351.799	519.557
252	'SBDS'	413.345	-0.733816	0.264232	-2.77716	0.00548357	0.327056	516.698	300.598	516.045	320.04
253	'CDC14B'	105.378	-1.12586	0.405854	-2.77405	0.00553628	0.328895	136.114	63.0286	153.149	69.22
254	'NCK2'	939.665	-0.71668	0.25852	-2.77224	0.00556713	0.329425	1216.07	579.378	1121.98	841.226
255	'UQCRFS1'	452.881	-0.723669	0.261741	-2.76483	0.00569522	0.335683	594.605	329.688	533.802	353.429
256	'C15orf54'	20.0812	-2.99737	1.08553	-2.7612	0.00575891	0.336986	10.7459	1.21209	61.0376	7.32917
257	'BHLHE40'	741.684	-0.900359	0.326097	-2.76102	0.00576216	0.336986	1273.39	614.529	656.987	421.835
258	'GGTA1P'	96.8703	-1.18796	0.432781	-2.74496	0.00605191	0.352559	113.727	65.4528	155.368	52.9329
259	'CD9'	94.2778	-1.4116	0.514492	-2.74367	0.00607571	0.352579	80.5941	38.7868	194.211	63.5195
260	'TMSB4Y'	34.7306	-1.86059	0.680568	-2.73388	0.00625935	0.361838	68.9527	14.5451	39.9519	15.4727
261	'RNF26'	221.689	-0.954354	0.35011	-2.72587	0.00641319	0.366037	355.509	129.693	229.723	171.828
262	'TRIAP1'	134.336	-1.06991	0.392289	-2.72735	0.00638451	0.366037	217.604	78.7857	146.49	94.4649
263	'KLF11'	234.692	-0.85254	0.312854	-2.72504	0.0064294	0.366037	332.227	163.632	271.895	171.014
264	'NKTR'	2863.39	0.642049	0.235384	2.72766	0.00637845	0.366037	1858.14	3518.69	2615.74	3461
265	'ACTN1'	731.199	-0.834662	0.306619	-2.72214	0.00648601	0.367867	750.42	395.141	1125.31	653.925
266	'GNAS'	6199.18	-0.551907	0.203566	-2.7112	0.00670399	0.378801	7087.8	4864.11	7654.12	5190.68
267	'LOC101928834'	15.373	-3.34244	1.23558	-2.70516	0.00682709	0.384311	6.26843	1.21209	49.9399	4.07176
268	'CALM3'	2338.78	-0.580903	0.214933	-2.70272	0.00687756	0.385708	2759.9	1739.35	2847.68	2008.19
269	'IFNG'	14.0279	-3.07149	1.13715	-2.70103	0.00691253	0.386228	36.7151	3.63627	13.3173	2.44306
270	'MPL'	19.7562	-2.47182	0.917002	-2.69554	0.00702738	0.391191	25.0737	3.63627	42.1714	8.14352
271	'TDRP'	20.9921	-2.49526	0.929258	-2.68522	0.00724816	0.401992	17.0143	6.06044	54.379	6.51482
272	'LOC100420587'	9.02898	-4.10635	1.53176	-2.6808	0.00734465	0.403368	15.2233	1.21209	18.8662	0.814352
273	'SCAND1'	596.834	-0.65831	0.245602	-2.6804	0.00735349	0.403368	744.152	477.563	716.915	448.708
274	'FAM81B'	12.357	-3.79453	1.41495	-2.68174	0.00732395	0.403368	8.05941	3.63627	37.7323	0
275	'GRB14'	7.99119	-5.00489	1.87796	-2.66507	0.00769734	0.420694	8.9549	0	22.1955	0.814352
276	'PRUNE'	222.442	-0.835174	0.313593	-2.66324	0.00773926	0.421453	291.93	149.087	278.554	170.2
277	'RGS1'	79.3735	-1.31096	0.492967	-2.65932	0.00782982	0.4218	145.965	50.9077	79.9038	40.7176
278	'GSTO1'	471.788	-0.689891	0.259386	-2.65971	0.00782085	0.4218	618.783	362.414	546.009	359.944
279	'F2RL3'	15.3612	-2.90356	1.09112	-2.66108	0.00778906	0.4218	17.9098	1.21209	36.6226	5.70047
280	'MCL1'	5170.41	-0.588328	0.222281	-2.64678	0.00812615	0.434648	6889.9	3784.14	5531.12	4476.49
281	'SAT1'	2797.78	-0.557967	0.210755	-2.64747	0.00810971	0.434648	3138.69	2287.21	3525.76	2239.47
282	'PIM3'	674.388	-0.652235	0.247195	-2.63854	0.0083263	0.443774	857.879	479.987	791.27	568.418
283	'AGAP6'	316.827	0.855017	0.324825	2.63224	0.00848238	0.450495	188.053	489.684	263.017	326.555
284	'TMCC2'	50.3151	-1.49477	0.568985	-2.62708	0.00861223	0.455781	67.1617	32.7264	81.0136	20.3588
285	'ZNF83'	513.996	0.686106	0.261766	2.62107	0.00876555	0.462268	350.136	633.922	438.361	633.566
286	'CITED4'	89.0514	-1.20895	0.463559	-2.60798	0.00910772	0.478633	121.787	37.5747	127.624	69.22
287	'MAPRE1'	682.376	-0.653511	0.250796	-2.60575	0.00916732	0.480086	926.832	544.228	741.33	517.114
288	'OST4'	1118.27	-0.658527	0.253213	-2.60069	0.00930363	0.485533	1123.84	893.309	1614.72	841.226
289	'LMNA'	230.138	-0.821458	0.316555	-2.59499	0.00945925	0.487783	286.557	186.662	300.749	146.583
290	'NR4A2'	146.845	-1.22189	0.470468	-2.59719	0.00939906	0.487783	298.198	107.876	112.087	69.22
291	'MFSD1'	633.181	-0.643861	0.248177	-2.59437	0.00947655	0.487783	833.701	504.229	710.256	484.54
292	'PKHD1L1'	29.935	-2.06056	0.794227	-2.59442	0.00947507	0.487783	25.9692	7.27253	71.0256	15.4727
293	'LINC00998'	109.522	-1.06072	0.409576	-2.58979	0.00960334	0.492622	169.248	76.3616	126.514	65.9625
294	'YPEL5'	1032.26	-0.585016	0.226663	-2.581	0.00985152	0.503634	1287.71	819.372	1189.68	832.268
295	'VPS13A'	421.444	0.755459	0.293058	2.57785	0.00994179	0.506526	374.315	566.045	251.919	493.498
296	'TGFB1'	4186.36	-0.599751	0.233086	-2.57309	0.0100796	0.511814	5611.14	3761.11	4475.72	2897.47
297	'SCFD2'	91.7446	-1.11352	0.43336	-2.56949	0.0101847	0.513678	113.727	52.1198	137.612	63.5195
298	'FRMD3'	33.4048	-1.88611	0.733811	-2.5703	0.0101611	0.513678	28.6557	14.5451	76.5745	13.844
299	'KLF5'	29.3262	-1.87744	0.731554	-2.56637	0.0102768	0.516588	49.2519	8.48462	43.2812	16.287
300	'ISCA1'	233.636	-0.790406	0.308338	-2.56344	0.0103641	0.519241	312.526	167.268	279.663	175.086
301	'PTGS2'	42.3276	-1.53156	0.597903	-2.56155	0.0104205	0.520332	58.2068	20.6055	67.6963	22.8019
302	'ITGB1'	1569.31	-0.69342	0.271064	-2.55814	0.0105235	0.522765	2416.03	1289.66	1461.57	1109.96
303	'SEC31B'	747.367	0.626859	0.245105	2.55752	0.0105423	0.522765	533.712	950.277	641.45	864.028
304	'TNNC2'	26.3195	-2.12747	0.832184	-2.55649	0.0105736	0.522765	23.2827	13.333	62.1474	6.51482
305	'TNFSF14'	114.6	1.07284	0.420516	2.55125	0.0107337	0.528941	80.5941	191.51	66.5865	119.71
306	'ITGA9-AS1'	4.72613	-5.68672	2.23106	-2.54888	0.0108068	0.529076	4.47745	0	14.4271	0
307	'DDX11L5'	4.72613	-5.68672	2.23106	-2.54888	0.0108068	0.529076	4.47745	0	14.4271	0
308	'RIMBP3'	4.61899	-5.65585	2.2228	-2.54447	0.0109444	0.530629	6.26843	0	12.2075	0
309	'PLCL2'	526.431	-0.650221	0.255322	-2.54667	0.0108755	0.530629	666.244	381.808	620.364	437.307
310	'ANKHD1-EIF4EBP3'	17.7157	2.4474	0.961492	2.54542	0.0109146	0.530629	5.37294	41.211	5.54887	18.7301
311	'RAB11A'	605.509	-0.620601	0.244402	-2.53926	0.0111087	0.536862	727.138	489.684	740.22	464.995
312	'TPTEP1'	58.3614	-1.91388	0.755909	-2.53189	0.0113451	0.546526	24.1782	13.333	160.917	35.0172
313	'MAX'	1231.68	-0.709148	0.280493	-2.52822	0.0114643	0.547011	1147.12	830.281	1911.03	1038.3
314	'LINC01088'	10.3221	-3.31369	1.31052	-2.52853	0.011454	0.547011	14.3278	1.21209	23.3053	2.44306
315	'HIST1H2AE'	24.4836	-1.98517	0.78474	-2.52971	0.0114156	0.547011	44.7745	10.9088	33.2932	8.95788
316	'PLEKHO1'	1887.62	-0.55134	0.218242	-2.52628	0.0115278	0.548301	2098.13	1473.9	2390.46	1587.99
317	'GRHL1'	19.1745	-2.3806	0.943401	-2.52342	0.0116218	0.551029	17.9098	4.84835	46.6105	7.32917
318	'HBB'	11257.6	3.23215	1.28756	2.51029	0.0120632	0.568369	3888.22	28588.3	442.8	12111
319	'HIST1H2AM'	4.45827	-5.60859	2.23375	-2.51084	0.0120445	0.568369	8.9549	0	8.8782	0
320	'LINC01011'	69.1031	-1.24931	0.500154	-2.49786	0.0124947	0.58686	76.1166	37.5747	118.746	43.975
321	'SEPT4'	37.622	-1.59779	0.640297	-2.49539	0.012582	0.589121	57.3113	23.0297	55.4887	14.6583
322	'IGFBP2'	13.8862	-2.91556	1.17037	-2.49113	0.0127336	0.594367	33.1331	6.06044	15.5368	0.814352
323	'ZNF217'	737.388	0.602532	0.242578	2.48386	0.0129965	0.60476	590.128	814.523	581.522	963.379
324	'FHL1'	156.833	-0.950741	0.383688	-2.4779	0.0132158	0.613065	165.666	88.4825	248.59	124.596
325	'SCN1B'	26.2855	-1.93079	0.782683	-2.46689	0.0136293	0.630301	27.7602	12.1209	55.4887	9.77223
326	'HIST1H4H'	12.1375	-2.90313	1.17911	-2.46213	0.0138113	0.634812	29.5512	2.42418	13.3173	3.25741
327	'ZNF79'	69.7155	1.20907	0.490992	2.46251	0.0137969	0.634812	48.3564	110.3	35.5128	84.6926
328	'KBTBD4'	58.4102	-1.27689	0.520559	-2.45291	0.0141705	0.649338	92.2354	31.5143	73.2451	36.6459
329	'PRKXP1'	212.661	0.869128	0.355011	2.44817	0.0143583	0.655941	111.936	253.326	189.772	295.61
330	'OAZ1'	7925.79	-0.502514	0.205379	-2.44677	0.0144144	0.656511	9666.81	6939.21	8917.04	6180.12
331	'SPG11'	1457.65	0.608807	0.248958	2.44542	0.0144682	0.656969	1225.93	2069.03	1082.03	1453.62
332	'ARL6IP5'	1784.97	-0.527242	0.215772	-2.44351	0.0145451	0.658474	2211.86	1448.45	2003.14	1476.42
333	'MFSD5'	174.776	-0.898274	0.368191	-2.4397	0.0146995	0.663466	178.202	109.088	277.444	134.368
334	'ZNF621'	271.844	0.732172	0.301605	2.42758	0.0151998	0.683989	227.454	332.112	180.893	346.914
335	'CD83'	150.553	-1.08381	0.446945	-2.42493	0.0153113	0.686951	162.979	55.7561	247.48	135.997
336	'KLF9'	434.604	-0.716006	0.295726	-2.42118	0.0154702	0.692016	653.707	346.657	426.154	311.897
337	'TRAM1'	1125.13	-0.598239	0.247278	-2.4193	0.0155505	0.693543	1573.38	893.309	1136.41	897.416
338	'RSU1'	642.804	-0.604818	0.250415	-2.41526	0.015724	0.697144	701.168	524.834	850.088	495.126
339	'WASF3'	10.7514	-2.97144	1.22977	-2.41626	0.0156808	0.697144	21.4918	2.42418	16.6466	2.44306
340	'VEPH1'	11.6247	-2.89736	1.20083	-2.4128	0.0158304	0.699795	17.9098	1.21209	23.3053	4.07176
341	'ATG2B'	441.744	0.637828	0.264545	2.41103	0.0159073	0.699987	318.794	529.683	372.884	545.616
342	'SLAIN2'	296.149	-0.740143	0.307041	-2.41056	0.0159279	0.699987	433.417	215.752	307.408	228.019
343	'SLC24A3'	16.8098	-2.32544	0.966353	-2.40641	0.0161103	0.705942	21.4918	7.27253	34.403	4.07176
344	'ARHGAP18'	89.9019	-1.05559	0.43942	-2.40223	0.0162956	0.708883	102.981	60.6044	139.832	56.1903
345	'ZNF703'	143.493	-0.892661	0.371678	-2.4017	0.0163189	0.708883	212.231	93.3308	160.917	107.495
346	'SLA'	1053.09	0.639418	0.266049	2.40338	0.0162442	0.708883	914.295	1528.44	731.342	1038.3
347	'FAM46C'	252.926	-0.835919	0.348927	-2.39568	0.0165894	0.718554	410.134	201.207	237.492	162.87
348	'SMIM5'	64.318	-1.51553	0.633111	-2.39377	0.016676	0.720231	37.6106	33.9385	153.149	32.5741
349	'TXNIP'	18695.9	-0.572655	0.239719	-2.38886	0.0169008	0.727848	26456.3	16502.6	18259.1	13565.5
350	'H1FX'	2281.85	-0.56235	0.235738	-2.38548	0.0170567	0.732462	2876.31	1561.17	2566.91	2123.02
351	'TTN'	321.471	0.698823	0.293831	2.37832	0.0173918	0.742159	212.231	380.596	278.554	414.505
352	'PLCH1'	4.07369	-5.48212	2.30553	-2.37781	0.0174157	0.742159	10.7459	0	5.54887	0
353	'CFAP97'	223.589	-0.773183	0.325303	-2.37681	0.0174632	0.742159	317.003	149.087	247.48	180.786
354	'HIST1H2AG'	9.56248	-3.20148	1.34717	-2.37645	0.01748	0.742159	22.3872	1.21209	12.2075	2.44306
355	'ZNF701'	89.645	1.02347	0.43131	2.37294	0.0176473	0.74715	58.2068	129.693	59.9278	110.752
356	'NINJ1'	395.548	-0.672986	0.283775	-2.37155	0.0177138	0.747861	557.89	313.931	413.946	296.424
357	'SZT2'	666.444	0.59878	0.252763	2.36894	0.0178393	0.751049	514.907	709.072	546.009	895.788
358	'LAMTOR1'	750.129	-0.560067	0.236765	-2.3655	0.018006	0.754783	919.668	624.226	867.844	588.777
359	'XBP1'	925.957	-0.625325	0.264404	-2.36503	0.0180284	0.754783	1291.3	832.705	954.406	625.423
360	'ARRDC3'	677.087	-0.599858	0.253872	-2.36283	0.018136	0.757176	901.758	498.168	730.232	578.19
361	'TPM1'	150.907	-0.885953	0.375372	-2.3602	0.018265	0.758351	160.293	95.755	231.943	115.638
362	'SCARNA17'	39.8336	1.45141	0.614764	2.36093	0.0182294	0.758351	21.4918	65.4528	21.0857	51.3042
363	'MRFAP1'	1302.52	-0.521957	0.221542	-2.35602	0.0184719	0.762729	1608.3	1073.91	1462.68	1065.17
364	'ZFAND5'	1479.92	-0.555236	0.235648	-2.3562	0.0184628	0.762729	1855.45	1043.61	1667.99	1352.64
365	'ZBTB40'	1089.77	0.535741	0.228999	2.33949	0.0193103	0.79464	872.207	1198.76	907.796	1380.33
366	'WIPF1'	2429.96	-0.533204	0.227991	-2.33871	0.0193505	0.79464	3212.12	2123.58	2534.73	1849.39
367	'RAN'	1210.81	-0.516563	0.221646	-2.33057	0.0197759	0.809894	1448.01	972.095	1402.76	1020.38
368	'ARMC3'	6.04908	-4.59694	1.9827	-2.31853	0.0204206	0.834025	8.9549	0	14.4271	0.814352
369	'DNHD1'	580.728	0.590129	0.255187	2.31254	0.0207481	0.845065	424.462	741.798	502.728	653.925
370	'TMEM185A'	54.8401	-1.30928	0.566412	-2.31153	0.0208033	0.845065	95.8174	39.9989	59.9278	23.6162
371	'PROSER2'	22.7842	-2.18297	0.946193	-2.30711	0.0210485	0.852719	28.6557	1.21209	46.6105	14.6583
372	'PCGF5'	640.478	-0.563853	0.245132	-2.30021	0.0214365	0.866104	812.209	512.713	715.805	521.186
373	'CYB5R1'	341.214	-0.643334	0.279943	-2.29808	0.021557	0.868636	385.061	265.447	447.239	267.108
374	'MGA'	331.171	0.665524	0.290468	2.29121	0.0219512	0.879811	287.452	427.867	224.175	385.189
375	'VKORC1'	229.898	-0.75688	0.330341	-2.29121	0.0219514	0.879811	259.692	199.995	317.396	142.512
376	'ZFAND3'	561.113	-0.584758	0.25547	-2.28895	0.0220822	0.882701	719.974	479.987	625.913	418.577
377	'SLC18A2'	64.5762	-1.11985	0.491425	-2.27879	0.0226797	0.904181	91.3399	42.4231	85.4527	39.0889
378	'PDE3A'	5.87878	-4.5534	2.00645	-2.26938	0.023245	0.924267	7.16392	0	15.5368	0.814352
379	'YOD1'	115.902	-0.901116	0.397493	-2.267	0.0233905	0.927598	171.934	81.2099	129.844	80.6209
380	'DDX11L1'	7.085	-3.8769	1.71166	-2.265	0.0235127	0.929778	8.9549	0	17.7564	1.6287
381	'TRAF1'	936.803	0.583853	0.257877	2.26408	0.0235692	0.929778	613.41	1164.82	886.71	1082.27
382	'PLEKHG4'	177.145	0.805967	0.356872	2.25842	0.0239196	0.94113	116.414	185.45	142.051	264.665
383	'PKM'	4438.66	-0.482206	0.213874	-2.25462	0.0241571	0.945523	5683.67	3666.57	4663.27	3741.13
384	'ID2'	899.18	-0.666996	0.295776	-2.25507	0.0241289	0.945523	1321.74	853.31	883.381	538.287
385	'MLH3'	263.562	-0.807745	0.358467	-2.25333	0.0242383	0.946236	227.454	191.51	443.91	191.373
386	'PTP4A1'	436.6	-0.710388	0.316375	-2.2454	0.0247428	0.963429	694.9	340.597	388.421	322.484
387	'PMAIP1'	85.9994	-1.0448	0.467245	-2.2361	0.0253454	0.981809	123.578	39.9989	108.758	71.663
388	'LINC01000'	1063.7	0.558062	0.249528	2.23647	0.0253209	0.981809	720.869	1219.36	1001.02	1313.55
389	'NPIPB4'	80.4052	1.12689	0.504757	2.23255	0.0255789	0.985771	62.6843	143.026	37.7323	78.1778
390	'IFT172'	166.232	0.767175	0.343632	2.23255	0.0255789	0.985771	117.309	221.812	128.734	197.073
391	'NFIL3'	109.062	-1.04685	0.469907	-2.22777	0.0258958	0.995433	205.067	66.6649	88.782	75.7348
392	'OVGP1'	80.7692	1.03781	0.466491	2.2247	0.0261011	0.998209	44.7745	126.057	61.0376	91.2075
393	'SERPINC1'	3.64571	5.30609	2.38478	2.22498	0.0260824	0.998209	0	9.69671	0	4.88611
394	'CDK2AP1'	212.17	-0.773591	0.347882	-2.22372	0.0261673	0.998209	239.096	122.421	297.42	189.744
395	'WASH7P'	436.414	0.327981	0.30446	1.07726	0.281366	0.999902	372.524	606.044	400.629	366.459
396	'LOC729737'	196.154	0.498728	0.418843	1.19073	0.23376	0.999902	208.649	309.083	115.417	151.47
397	'LOC100133331'	67.2341	0.860431	0.489474	1.75787	0.0787699	0.999902	50.1474	73.9374	45.5008	99.351
398	'MIR6723'	78.6677	0.41651	0.521347	0.798911	0.424342	0.999902	38.5061	98.1792	96.5504	81.4352
399	'LOC100288069'	17.5863	0.592529	0.899003	0.659096	0.509834	0.999902	17.0143	14.5451	11.0977	27.688
400	'LINC00115'	15.7659	-1.55713	0.948964	-1.64087	0.100824	0.999902	20.5963	6.06044	26.6346	9.77223
401	'LINC01128'	92.6892	-0.253455	0.451433	-0.561446	0.574493	0.999902	86.8625	64.2407	115.417	104.237
402	'NOC2L'	527.131	-0.0830132	0.270001	-0.307455	0.758497	0.999902	625.947	498.168	458.337	526.072
403	'KLHL17'	297.685	0.311934	0.294096	1.06066	0.288847	0.999902	282.079	361.202	248.59	298.867
404	'PLEKHN1'	14.632	-0.368879	0.946333	-0.389799	0.696686	0.999902	15.2233	13.333	17.7564	12.2153
405	'PERM1'	13.1615	2.28187	1.09774	2.0787	0.0376449	0.999902	4.47745	31.5143	4.4391	12.2153
406	'HES4'	61.5552	0.350247	0.524365	0.667946	0.504168	0.999902	56.4158	49.6956	52.1594	87.9501
407	'ISG15'	332.773	-0.18984	0.284575	-0.667099	0.504709	0.999902	390.433	315.143	318.505	307.011
408	'AGRN'	98.958	0.234279	0.428995	0.546112	0.584989	0.999902	90.4445	129.693	91.0015	84.6926
409	'C1orf159'	160.689	0.2708	0.35463	0.763612	0.445098	0.999902	162.084	191.51	128.734	160.427
410	'TNFRSF18'	77.1113	0.0262074	0.496683	0.0527648	0.957919	0.999902	54.6249	63.0286	98.77	92.0218
411	'TNFRSF4'	83.3625	0.23893	0.493636	0.48402	0.628372	0.999902	53.7294	69.089	99.8797	110.752
412	'SDF4'	1229.69	-0.146915	0.247298	-0.594082	0.552457	0.999902	1510.69	1179.36	1073.15	1155.57
413	'B3GALT6'	257.928	-0.110482	0.307241	-0.359593	0.719151	0.999902	258.797	216.964	277.444	278.509
414	'FAM132A'	7.24408	0.682656	1.32635	0.51469	0.60677	0.999902	4.47745	9.69671	6.65865	8.14352
415	'UBE2J2'	540.626	-0.36008	0.253865	-1.41839	0.156077	0.999902	613.41	510.289	601.498	437.307
416	'SCNN1D'	108.982	0.665444	0.422918	1.57346	0.115612	0.999902	63.5798	128.481	105.429	138.44
417	'ACAP3'	956.47	0.317439	0.233705	1.35829	0.174371	0.999902	783.553	1082.39	920.003	1039.93
418	'PUSL1'	101.714	-0.13613	0.40852	-0.333227	0.738963	0.999902	116.414	94.5429	96.5504	99.351
419	'CPSF3L'	915.692	0.292946	0.229133	1.2785	0.201073	0.999902	814	980.58	832.331	1035.86
420	'CPTP'	187.095	-0.428679	0.338049	-1.2681	0.204763	0.999902	239.096	172.117	189.772	147.398
421	'TAS1R3'	11.9395	0.317174	1.05485	0.300681	0.763658	0.999902	8.05941	10.9088	13.3173	15.4727
422	'DVL1'	577.756	0.0690397	0.256892	0.26875	0.788122	0.999902	557.89	659.376	569.315	524.443
423	'MXRA8'	106.091	0.676299	0.417339	1.6205	0.105124	0.999902	76.1166	106.664	87.6722	153.913
424	'AURKAIP1'	684.256	0.0547599	0.25479	0.214922	0.829828	0.999902	751.316	743.01	590.4	652.296
425	'CCNL2'	2318.02	0.440947	0.261283	1.68762	0.0914837	0.999902	1489.2	2618.11	2444.83	2719.94
426	'LOC148413'	214.546	-0.0403643	0.333877	-0.120896	0.903774	0.999902	229.245	173.329	206.418	249.192
427	'MRPL20'	345.845	0.0274128	0.281991	0.0972115	0.922558	0.999902	311.63	332.112	373.994	365.644
428	'ATAD3C'	15.0904	1.1403	0.962565	1.18465	0.236155	0.999902	8.9549	14.5451	9.98797	26.8736
429	'ATAD3B'	445.377	0.278787	0.266247	1.0471	0.295053	0.999902	363.569	490.896	441.69	485.354
430	'ATAD3A'	194.791	0.0731313	0.322187	0.226984	0.820436	0.999902	194.321	199.995	185.332	199.516
431	'SSU72'	859.408	-0.226172	0.23032	-0.98199	0.326105	0.999902	932.205	785.433	921.113	798.88
432	'C1orf233'	55.7358	0.147628	0.520771	0.28348	0.776809	0.999902	59.1023	56.9682	46.6105	60.2621
433	'MIB2'	1221.77	0.293523	0.230904	1.27119	0.20366	0.999902	1008.32	1426.63	1187.46	1264.69
434	'MMP23B'	25.5199	0.644836	0.747642	0.862493	0.388416	0.999902	19.7008	38.7868	19.9759	23.6162
435	'MMP23A'	7.32223	0.0544896	1.33035	0.0409588	0.967329	0.999902	9.85039	8.48462	4.4391	6.51482
436	'CDK11B'	515.512	0.0564309	0.258442	0.21835	0.827156	0.999902	474.609	563.621	536.021	487.797
437	'SLC35E2B'	874.875	0.208539	0.251012	0.83079	0.406092	0.999902	931.309	976.943	691.39	899.859
438	'CDK11A'	574.46	0.157566	0.27054	0.582412	0.560289	0.999902	489.833	693.315	595.949	518.742
439	'SLC35E2'	478.955	0.235384	0.383428	0.613892	0.539287	0.999902	286.557	340.597	594.839	693.828
440	'NADK'	1288.91	0.0286929	0.235021	0.122087	0.90283	0.999902	1436.37	1299.36	1115.32	1304.59
441	'GNB1'	2282.73	-0.364665	0.237668	-1.53435	0.124945	0.999902	3002.58	1978.13	2136.32	2013.89
442	'CALML6'	9.75423	-0.0246534	1.20529	-0.0204543	0.983681	0.999902	6.26843	14.5451	13.3173	4.88611
443	'PRKCZ'	90.4107	0.283671	0.430944	0.658256	0.510374	0.999902	87.758	88.4825	75.4647	109.938
444	'FAAP20'	398.157	-0.273905	0.271951	-1.00718	0.313847	0.999902	395.806	362.414	476.093	358.315
445	'SKI'	689.109	0.0944148	0.252694	0.373633	0.708678	0.999902	720.869	641.195	612.596	781.778
446	'MORN1'	30.8443	0.132029	0.672276	0.196391	0.844304	0.999902	32.2376	30.3022	26.6346	34.2028
447	'LOC100129534'	25.6895	0.517968	0.734359	0.705333	0.480603	0.999902	17.9098	30.3022	24.415	30.131
448	'RER1'	877.027	0.0227978	0.238512	0.0955835	0.923851	0.999902	822.059	953.914	917.784	814.352
449	'PEX10'	45.3443	0.232536	0.5699	0.40803	0.683252	0.999902	40.297	42.4231	43.2812	55.376
450	'PLCH2'	369.705	0.365456	0.270648	1.3503	0.17692	0.999902	322.376	402.413	324.054	429.978
451	'PANK4'	313.209	0.371018	0.282983	1.31109	0.189826	0.999902	271.333	335.749	275.224	370.53
452	'LOC115110'	211.063	0.330946	0.314766	1.0514	0.293073	0.999902	186.262	242.418	187.552	228.019
453	'TNFRSF14'	1895.26	0.0752497	0.214462	0.350877	0.725681	0.999902	1835.75	2038.73	1855.54	1851.02
454	'LOC100996583'	20.9194	-0.524622	0.885895	-0.592195	0.55372	0.999902	10.7459	14.5451	38.8421	19.5445
455	'FAM213B'	195.791	0.254889	0.331749	0.76832	0.442297	0.999902	201.485	209.691	155.368	216.618
456	'MMEL1'	10.5091	-0.32255	1.11309	-0.289779	0.771985	0.999902	8.9549	9.69671	14.4271	8.95788
457	'TTC34'	3.68869	1.32729	1.8961	0.700014	0.483919	0.999902	0.89549	7.27253	3.32932	3.25741
458	'MEGF6'	770.426	0.446909	0.349344	1.27928	0.200798	0.999902	415.507	672.709	890.04	1103.45
459	'TPRG1L'	544.994	-0.364411	0.251998	-1.44608	0.148154	0.999902	648.334	490.896	578.193	462.552
460	'WRAP73'	242.105	0.143345	0.308652	0.464424	0.642344	0.999902	253.424	259.387	206.418	249.192
461	'TP73'	7.64643	1.91129	1.49781	1.27606	0.201935	0.999902	6.26843	14.5451	0	9.77223
462	'TP73-AS1'	269.041	0.083506	0.344899	0.242117	0.808689	0.999902	214.022	212.115	309.627	340.399
463	'SMIM1'	5.56023	-1.72864	1.59071	-1.08671	0.277166	0.999902	12.5369	3.63627	4.4391	1.6287
464	'LRRC47'	479.403	0.00224679	0.258893	0.00867847	0.993076	0.999902	510.429	493.32	447.239	466.624
465	'CEP104'	277.511	-0.0182559	0.305682	-0.0597219	0.952377	0.999902	320.585	282.417	237.492	269.551
466	'DFFB'	148.873	0.273821	0.354147	0.773183	0.439414	0.999902	130.741	172.117	138.722	153.913
467	'C1orf174'	259.402	0.0232743	0.298068	0.0780837	0.937761	0.999902	241.782	260.599	273.005	262.221
468	'LINC01134'	3.55125	0.889774	1.96748	0.452241	0.651096	0.999902	2.68647	8.48462	2.21955	0.814352
469	'NPHP4'	123.476	0.00345199	0.389275	0.00886774	0.992925	0.999902	117.309	104.24	129.844	142.512
470	'KCNAB2'	2371.68	0.184344	0.231499	0.796306	0.425854	0.999902	2488.57	2744.17	1950.98	2302.99
471	'CHD5'	7.13463	0.22199	1.33786	0.165929	0.868213	0.999902	5.37294	9.69671	7.76842	5.70047
472	'RPL22'	5313.74	-0.121545	0.236763	-0.513361	0.607699	0.999902	4520.43	4902.9	6555.44	5276.19
473	'RNF207'	24.8202	0.508258	0.765628	0.663845	0.50679	0.999902	17.9098	20.6055	23.3053	37.4602
474	'ICMT'	282.836	-0.529952	0.351995	-1.50557	0.132179	0.999902	440.581	223.024	227.504	240.234
475	'GPR153'	57.3246	0.0653285	0.533361	0.122484	0.902515	0.999902	59.1023	43.6352	53.2692	73.2917
476	'ACOT7'	81.9613	0.107505	0.470759	0.228365	0.819363	0.999902	89.549	105.452	67.6963	65.1482
477	'ESPN'	12.2778	-0.0648612	1.02966	-0.0629927	0.949772	0.999902	10.7459	10.9088	14.4271	13.0296
478	'TNFRSF25'	1230.22	0.329797	0.716146	0.460517	0.645145	0.999902	607.142	1073.91	1573.66	1666.16
479	'PLEKHG5'	70.8696	0.22624	0.486177	0.465346	0.641684	0.999902	51.0429	72.7253	79.9038	79.8065
480	'NOL9'	321.061	0.368306	0.320525	1.14907	0.250527	0.999902	210.44	369.687	350.689	353.429
481	'ZBTB48'	401.451	0.288146	0.282386	1.0204	0.30754	0.999902	307.153	453.321	416.166	429.164
482	'KLHL21'	360.763	0.0355232	0.305163	0.116407	0.90733	0.999902	431.626	343.021	280.773	387.632
483	'PHF13'	116.122	-0.143244	0.396204	-0.361539	0.717696	0.999902	106.563	100.603	137.612	119.71
484	'THAP3'	144.23	0.349236	0.355992	0.981022	0.326582	0.999902	127.16	163.632	126.514	159.613
485	'DNAJC11'	217.334	0.436697	0.331661	1.3167	0.18794	0.999902	207.754	282.417	160.917	218.246
486	'CAMTA1'	207.846	-0.533481	0.33812	-1.57779	0.114614	0.999902	204.172	184.237	287.432	155.541
487	'VAMP3'	418.831	-0.547716	0.289929	-1.88914	0.0588735	0.999902	531.921	402.413	461.666	279.323
488	'PER3'	69.276	-0.0670749	0.481787	-0.139221	0.889275	0.999902	61.7888	75.1495	79.9038	60.2621
489	'UTS2'	9.7881	-0.400074	1.20754	-0.331314	0.740408	0.999902	8.05941	3.63627	14.4271	13.0296
490	'TNFRSF9'	23.6059	-0.0569587	0.829309	-0.0686821	0.945243	0.999902	15.2233	13.333	33.2932	32.5741
491	'PARK7'	1180.3	-0.134672	0.228427	-0.589563	0.555484	0.999902	1329.8	1088.46	1140.85	1162.08
492	'ERRFI1'	17.9026	-1.1016	0.897235	-1.22777	0.219534	0.999902	32.2376	9.69671	16.6466	13.0296
493	'SLC45A1'	10.3948	0.699377	1.2203	0.573121	0.566563	0.999902	13.4323	16.9692	2.21955	8.95788
494	'RERE'	575.611	-0.0336353	0.258422	-0.130156	0.896443	0.999902	546.249	509.077	619.254	627.866
495	'LOC102724552'	12.9675	0.767924	1.04796	0.732776	0.463695	0.999902	7.16392	9.69671	12.2075	22.8019
496	'ENO1'	4054.6	-0.337325	0.223368	-1.51017	0.130999	0.999902	5139.21	3630.2	3913.07	3535.92
497	'CA6'	50.169	0.0542872	0.584321	0.0929064	0.925978	0.999902	32.2376	44.8473	66.5865	57.0047
498	'SLC2A5'	30.249	-0.641832	0.84472	-0.759816	0.447365	0.999902	14.3278	10.9088	59.9278	35.8315
499	'GPR157'	4.9402	-0.0396403	1.57366	-0.0251899	0.979904	0.999902	4.47745	4.84835	5.54887	4.88611
500	'H6PD'	638.896	-0.00824843	0.241418	-0.0341666	0.972744	0.999902	642.066	649.679	639.23	624.608
501	'SPSB1'	19.5252	-0.251691	0.841954	-0.298937	0.764988	0.999902	26.8647	16.9692	15.5368	18.7301
502	'SLC25A33'	47.7812	-0.182186	0.558225	-0.326366	0.744148	0.999902	58.2068	44.8473	43.2812	44.7894
503	'TMEM201'	54.1283	0.135293	0.540593	0.250268	0.80238	0.999902	59.9978	47.2714	43.2812	65.9625
504	'PIK3CD'	2538.95	0.335267	0.220628	1.5196	0.128611	0.999902	2150.97	2550.23	2340.52	3114.08
505	'PIK3CD-AS1'	10.2167	0.15622	1.12832	0.138454	0.889881	0.999902	7.16392	10.9088	12.2075	10.5866
506	'PIK3CD-AS2'	6.58688	-0.0198742	1.39777	-0.0142184	0.988656	0.999902	4.47745	4.84835	8.8782	8.14352
507	'CLSTN1'	1812.36	-0.0214115	0.229567	-0.0932689	0.92569	0.999902	2001.42	1951.46	1649.13	1647.43
508	'CTNNBIP1'	228.78	-0.0944211	0.31035	-0.304241	0.760944	0.999902	218.499	224.236	254.138	218.246
509	'LZIC'	93.9964	-0.228549	0.425387	-0.537273	0.591079	0.999902	106.563	75.1495	96.5504	97.7223
510	'NMNAT1'	78.4439	0.259529	0.450103	0.5766	0.56421	0.999902	71.6392	92.1187	71.0256	78.9922
511	'RBP7'	153.561	-0.220572	0.390732	-0.56451	0.572407	0.999902	127.16	117.573	204.199	165.314
512	'UBE4B'	381.827	-0.027706	0.279997	-0.098951	0.921177	0.999902	364.464	334.536	407.287	421.02
513	'KIF1B'	162.625	0.0945867	0.343799	0.275122	0.783222	0.999902	161.188	178.177	153.149	157.984
514	'RNU6-2'	34.701	-0.0591166	0.651159	-0.0907867	0.927662	0.999902	27.7602	30.3022	43.2812	37.4602
515	'PGD'	1271.79	-0.252621	0.249358	-1.01308	0.31102	0.999902	1581.43	1286.03	1183.02	1036.67
516	'CORT'	4.9532	0.449934	1.62137	0.277502	0.781395	0.999902	1.79098	4.84835	6.65865	6.51482
517	'DFFA'	183.493	-0.0145347	0.338469	-0.0429425	0.965747	0.999902	190.739	206.055	177.564	159.613
518	'PEX14'	192.208	-0.154227	0.323391	-0.476906	0.633429	0.999902	199.694	180.601	205.308	183.229
519	'CASZ1'	137.356	-0.120416	0.410598	-0.293269	0.769316	0.999902	162.084	169.692	123.185	94.4649
520	'C1orf127'	11.0304	0.747033	1.10582	0.675548	0.499328	0.999902	9.85039	9.69671	6.65865	17.9158
521	'TARDBP'	970.473	0.134493	0.241688	0.556477	0.577885	0.999902	851.611	916.339	999.907	1114.03
522	'MASP2'	100.989	0.242108	0.425711	0.568714	0.569551	0.999902	82.385	89.6945	103.209	128.668
523	'SRM'	280.668	-0.103376	0.306494	-0.337284	0.735903	0.999902	299.094	227.873	282.993	312.711
524	'EXOSC10'	698.451	0.163833	0.237713	0.689204	0.490695	0.999902	651.916	730.889	665.865	745.132
525	'MTOR'	590.814	0.318763	0.254839	1.25084	0.210992	0.999902	572.218	614.529	479.423	697.086
526	'UBIAD1'	221.02	-0.201841	0.318153	-0.634415	0.52581	0.999902	233.723	181.813	239.711	228.833
527	'PTCHD2'	5.88198	0.120328	1.47278	0.0817015	0.934884	0.999902	3.58196	4.84835	7.76842	7.32917
528	'FBXO2'	51.0095	-0.302613	0.571198	-0.529786	0.596261	0.999902	42.088	36.3627	71.0256	54.5616
529	'FBXO44'	632.771	0.362318	0.266567	1.3592	0.174082	0.999902	462.968	751.495	644.779	671.841
530	'FBXO6'	174.164	-0.0304553	0.433646	-0.0702308	0.94401	0.999902	244.469	214.54	106.538	131.111
531	'MAD2L2'	251.018	-0.307716	0.307897	-0.999415	0.317594	0.999902	301.78	242.418	253.029	206.845
532	'DRAXIN'	13.6157	-1.08663	1.11416	-0.975289	0.329417	0.999902	10.7459	2.42418	26.6346	14.6583
533	'AGTRAP'	747.609	-0.02496	0.292346	-0.0853784	0.931961	0.999902	928.623	853.31	578.193	630.309
534	'MTHFR'	518.249	0.13451	0.253653	0.530294	0.595908	0.999902	492.519	510.289	496.069	574.118
535	'CLCN6'	165.912	0.509075	0.343684	1.48123	0.138545	0.999902	134.323	179.389	139.832	210.103
536	'NPPA-AS1'	14.4958	-0.583245	1.04889	-0.556059	0.57817	0.999902	13.4323	19.3934	21.0857	4.07176
537	'NPPA'	12.6703	-0.217829	1.02364	-0.212798	0.831484	0.999902	11.6414	14.5451	15.5368	8.95788
538	'KIAA2013'	613.856	-0.189685	0.260277	-0.728779	0.466137	0.999902	745.047	589.075	562.656	558.646
539	'PLOD1'	412.694	-0.0277503	0.308795	-0.0898664	0.928393	0.999902	510.429	459.382	321.835	359.129
540	'MFN2'	699.779	-0.216141	0.239858	-0.901121	0.367524	0.999902	741.465	678.77	762.415	616.465
541	'MIIP'	556.516	0.069336	0.278354	0.249092	0.803289	0.999902	631.32	635.134	453.898	505.713
542	'TNFRSF8'	148.285	0.388861	0.39345	0.988337	0.322988	0.999902	162.979	183.025	93.2211	153.913
543	'TNFRSF1B'	4307.69	-0.126743	0.284039	-0.446215	0.655442	0.999902	5844.86	4578.06	3147.32	3660.51
544	'VPS13D'	636.734	0.158828	0.245801	0.646165	0.518172	0.999902	643.857	670.285	559.327	673.469
545	'DHRS3'	278.826	0.159915	0.31249	0.511746	0.608829	0.999902	239.096	247.266	288.541	340.399
546	'PRDM2'	656.224	0.108253	0.240597	0.449936	0.652757	0.999902	634.902	698.163	628.133	663.697
547	'KAZN'	5.77253	-0.448558	1.47995	-0.30309	0.761821	0.999902	4.47745	4.84835	8.8782	4.88611
548	'TMEM51'	13.8312	-0.190994	0.995115	-0.191931	0.847796	0.999902	11.6414	16.9692	17.7564	8.95788
549	'FHAD1'	13.45	-1.40873	1.04522	-1.34778	0.177728	0.999902	23.2827	10.9088	15.5368	4.07176
550	'EFHD2'	4673.15	-0.153499	0.276541	-0.555068	0.578848	0.999902	6186.94	5127.13	3654.49	3724.03
551	'CTRC'	11.718	0.687887	1.06528	0.645735	0.518451	0.999902	8.05941	10.9088	9.98797	17.9158
552	'CELA2B'	4.91436	1.14684	1.73633	0.6605	0.508933	0.999902	1.79098	1.21209	4.4391	12.2153
553	'CASP9'	122.453	0.0207448	0.385962	0.0537482	0.957136	0.999902	109.25	112.724	134.283	133.554
554	'DNAJC16'	163.808	0.12916	0.340977	0.378792	0.704842	0.999902	153.129	174.541	159.808	167.757
555	'AGMAT'	88.2734	-0.219663	0.470909	-0.466467	0.640882	0.999902	79.6986	58.1802	110.977	104.237
556	'DDI2'	18.1467	0.616395	0.994641	0.619716	0.535445	0.999902	25.0737	25.4539	3.32932	18.7301
557	'RSC1A1'	21.5695	-0.163034	0.79409	-0.20531	0.83733	0.999902	22.3872	16.9692	23.3053	23.6162
558	'PLEKHM2'	737.327	-0.0300275	0.239347	-0.125456	0.900162	0.999902	751.316	683.618	739.11	775.263
559	'SLC25A34'	25.5471	0.754079	0.735633	1.02507	0.305328	0.999902	17.0143	31.5143	21.0857	32.5741
560	'UQCRHL'	44.7637	-0.237927	0.614662	-0.387086	0.698692	0.999902	60.8933	53.3319	35.5128	29.3167
561	'FLJ37453'	87.1589	-0.389891	0.438484	-0.889179	0.373907	0.999902	90.4445	66.6649	107.648	83.8783
562	'SPEN'	854.407	0.35665	0.25655	1.39018	0.164474	0.999902	876.684	935.732	621.474	983.738
563	'ZBTB17'	486.452	0.324635	0.25525	1.27183	0.203433	0.999902	414.612	539.379	449.459	542.359
564	'EPHA2'	15.8137	0.204124	0.931845	0.219053	0.826608	0.999902	17.0143	21.8176	12.2075	12.2153
565	'ARHGEF19'	91.6653	0.218171	0.428007	0.509737	0.610235	0.999902	94.0264	92.1187	75.4647	105.051
566	'RSG1'	26.3117	0.032998	0.82395	0.0400486	0.968054	0.999902	26.8647	9.69671	25.5248	43.1607
567	'FBXO42'	243.969	-0.213485	0.310424	-0.687721	0.491629	0.999902	292.825	229.085	230.833	223.133
568	'SZRD1'	1195.33	-0.355961	0.242468	-1.46808	0.142083	0.999902	1508.9	1135.73	1174.14	962.564
569	'SPATA21'	3.51597	3.64332	2.33174	1.56249	0.118173	0.999902	0	9.69671	1.10977	3.25741
570	'NECAP2'	1107.73	0.102685	0.22666	0.453036	0.650523	0.999902	1125.63	1115.12	1011.01	1179.18
571	'CROCCP3'	127.653	0.560638	0.40366	1.38888	0.164868	0.999902	90.4445	118.785	116.526	184.858
572	'NBPF1'	245.019	0.119341	0.312576	0.3818	0.702609	0.999902	218.499	225.448	251.919	284.209
573	'CROCCP2'	608.66	0.297694	0.311451	0.955832	0.339157	0.999902	411.03	540.591	682.512	800.508
574	'MST1P2'	74.4237	-0.036909	0.577961	-0.0638608	0.949081	0.999902	39.4015	48.4835	112.087	97.7223
575	'ESPNP'	4.9055	1.88551	1.69319	1.11358	0.265458	0.999902	0.89549	9.69671	3.32932	5.70047
576	'MST1L'	26.2948	0.474834	0.761453	0.62359	0.532897	0.999902	14.3278	24.2418	29.9639	36.6459
577	'CROCC'	862.916	0.511814	0.264103	1.93793	0.0526315	0.999902	592.814	903.006	831.221	1124.62
578	'ATP13A2'	447.949	0.19134	0.284722	0.672023	0.501569	0.999902	495.206	490.896	340.701	464.995
579	'SDHB'	329.449	-0.160654	0.278254	-0.577363	0.563694	0.999902	358.196	305.446	337.372	316.783
580	'PADI2'	163.424	0.110345	0.437757	0.25207	0.800987	0.999902	105.668	115.148	209.747	223.133
581	'PADI4'	323.392	-0.374158	0.289001	-1.29466	0.195438	0.999902	323.272	276.356	407.287	286.652
582	'PADI6'	4.64304	1.05234	1.65781	0.634774	0.525576	0.999902	2.68647	8.48462	3.32932	4.07176
583	'RCC2'	1063.1	0.126255	0.232452	0.543143	0.587032	0.999902	931.309	1151.48	1102.01	1067.62
584	'ARHGEF10L'	279.358	0.162945	0.340478	0.478575	0.632241	0.999902	319.69	352.718	206.418	238.605
585	'ALDH4A1'	54.3507	0.565078	0.560964	1.00733	0.313774	0.999902	57.3113	73.9374	29.9639	56.1903
586	'IFFO2'	502.635	-0.110195	0.259272	-0.425019	0.670822	0.999902	482.669	458.169	561.546	508.156
587	'UBR4'	1408.04	0.40523	0.234153	1.73062	0.0835193	0.999902	1368.31	1596.32	1054.29	1613.23
588	'EMC1'	306.699	0.308698	0.296393	1.04151	0.297637	0.999902	262.378	294.537	286.322	383.56
589	'MRTO4'	249.026	-0.0909773	0.314641	-0.289147	0.772469	0.999902	229.245	214.54	285.212	267.108
590	'AKR7A3'	7.14166	0.739749	1.33935	0.552321	0.580728	0.999902	6.26843	7.27253	4.4391	10.5866
591	'LOC100506730'	14.5803	-0.797063	0.972362	-0.819718	0.412377	0.999902	16.1188	7.27253	21.0857	13.844
592	'AKR7A2'	219.411	-0.485764	0.316728	-1.53369	0.125105	0.999902	256.11	164.844	256.358	200.331
593	'PQLC2'	107.857	0.373801	0.399019	0.9368	0.348861	0.999902	85.967	121.209	102.099	122.153
594	'CAPZB'	3358.11	-0.169591	0.208251	-0.81436	0.415439	0.999902	3656.28	3307.79	3453.62	3014.73
595	'MINOS1'	476.138	0.078593	0.261764	0.300243	0.763991	0.999902	467.446	533.319	458.337	445.451
596	'RPS14P3'	54.1454	-0.424166	0.553856	-0.76584	0.443771	0.999902	45.67	39.9989	78.794	52.1186
597	'HTR6'	16.7176	-0.303798	0.933309	-0.325507	0.744798	0.999902	26.8647	14.5451	9.98797	15.4727
598	'TMCO4'	196.467	0.137592	0.354963	0.387624	0.698294	0.999902	229.245	224.236	144.271	188.115
599	'OTUD3'	155.783	0.0802027	0.348289	0.230276	0.817877	0.999902	143.278	156.359	159.808	163.685
600	'UBXN10-AS1'	8.38373	0.033118	1.23442	0.0268288	0.978596	0.999902	9.85039	9.69671	6.65865	7.32917
601	'UBXN10'	29.9754	-0.497448	0.791885	-0.628182	0.529885	0.999902	51.9384	36.3627	17.7564	13.844
602	'CAMK2N1'	52.4742	-0.195293	0.627111	-0.311417	0.755483	0.999902	81.4896	64.2407	29.9639	34.2028
603	'MUL1'	232.509	-0.186991	0.347117	-0.538698	0.590095	0.999902	304.466	246.054	189.772	189.744
604	'CDA'	217.164	0.212156	0.349735	0.60662	0.544103	0.999902	246.26	261.811	155.368	205.217
605	'PINK1'	79.8578	-0.481182	0.474225	-1.01467	0.310263	0.999902	114.623	75.1495	71.0256	58.6334
606	'PINK1-AS'	51.9179	0.236208	0.550521	0.429063	0.667878	0.999902	52.8339	67.877	42.1714	44.7894
607	'DDOST'	1012.88	-0.313083	0.260683	-1.20101	0.229748	0.999902	1345.03	927.248	898.918	880.315
608	'HP1BP3'	1434.43	-0.0883793	0.23149	-0.381784	0.702622	0.999902	1645.91	1338.15	1310.64	1443.03
609	'EIF4G3'	553.194	0.295526	0.263183	1.12289	0.261483	0.999902	554.308	653.316	438.361	566.789
610	'ECE1'	783.559	-0.315205	0.250282	-1.2594	0.207886	0.999902	864.147	602.408	874.503	793.179
611	'LOC100506801'	23.5757	1.29464	0.77991	1.65999	0.0969158	0.999902	10.7459	35.1506	16.6466	31.7597
612	'NBPF3'	101.195	0.260187	0.412272	0.631104	0.527972	0.999902	82.385	103.028	102.099	117.267
613	'ALPL'	3.93699	-0.0201593	1.8141	-0.0111125	0.991134	0.999902	3.58196	1.21209	4.4391	6.51482
614	'RAP1GAP'	4.19242	-0.0864239	1.80277	-0.0479395	0.961764	0.999902	0.89549	4.84835	7.76842	3.25741
615	'USP48'	666.775	0.0513593	0.239679	0.214283	0.830326	0.999902	642.962	673.921	666.975	683.242
616	'LDLRAD2'	4.39831	0.887294	1.69922	0.522178	0.601546	0.999902	1.79098	4.84835	4.4391	6.51482
617	'HSPG2'	28.867	0.0138863	0.757582	0.0183297	0.985376	0.999902	32.2376	14.5451	25.5248	43.1607
618	'LOC101928043'	3.96257	0.389586	1.77264	0.219777	0.826045	0.999902	3.58196	2.42418	3.32932	6.51482
619	'LINC00339'	165.193	0.0096056	0.349072	0.0275175	0.978047	0.999902	150.442	181.813	178.674	149.841
620	'CDC42'	2821.62	-0.346938	0.228837	-1.5161	0.129495	0.999902	3462.86	2757.5	2854.34	2211.78
621	'C1QA'	62.4687	-0.464799	0.700156	-0.663851	0.506786	0.999902	120.891	76.3616	23.3053	29.3167
622	'C1QC'	6.80219	-0.991442	1.7636	-0.56217	0.574	0.999902	17.9098	8.48462	0	0.814352
623	'C1QB'	19.2547	0.750551	0.985374	0.761691	0.446244	0.999902	25.0737	31.5143	3.32932	17.1014
624	'EPHB2'	34.6818	-0.173045	0.681853	-0.253786	0.799661	0.999902	37.6106	46.0594	35.5128	19.5445
625	'KDM1A'	384.918	-0.132226	0.274589	-0.481541	0.630132	0.999902	431.626	391.505	372.884	343.657
626	'LUZP1'	145.23	0.0711363	0.406453	0.175017	0.861066	0.999902	182.68	169.692	99.8797	128.668
627	'LINC01355'	24.4533	0.714947	0.862098	0.82931	0.406929	0.999902	6.26843	25.4539	31.0737	35.0172
628	'HNRNPR'	1077.32	-0.257116	0.23109	-1.11262	0.265871	0.999902	1268.01	1008.46	1077.59	955.235
629	'ZNF436'	61.857	0.546905	0.517096	1.05765	0.290217	0.999902	38.5061	79.9978	62.1474	66.7769
630	'ZNF436-AS1'	13.0539	0.590941	1.01734	0.580868	0.56133	0.999902	9.85039	10.9088	11.0977	20.3588
631	'TCEA3'	99.2083	0.00422132	0.435004	0.00970411	0.992257	0.999902	87.758	77.5737	110.977	120.524
632	'ASAP3'	8.05214	-0.19381	1.27516	-0.151988	0.879196	0.999902	11.6414	6.06044	5.54887	8.95788
633	'E2F2'	52.0927	0.21796	0.546895	0.398541	0.690232	0.999902	56.4158	48.4835	39.9519	63.5195
634	'ID3'	33.1799	-0.790346	0.904331	-0.873957	0.382142	0.999902	17.0143	4.84835	67.6963	43.1607
635	'MDS2'	74.1285	-0.0582572	0.560808	-0.103881	0.917264	0.999902	42.088	50.9077	109.868	93.6505
636	'RPL11'	17627.2	-0.114822	0.218478	-0.525552	0.5992	0.999902	16122.4	15786.2	20535.3	18064.8
637	'TCEB3'	271.475	-0.0834925	0.291776	-0.286153	0.774761	0.999902	281.184	264.235	277.444	263.036
638	'TCEB3-AS1'	5.65292	-1.66333	1.67218	-0.994704	0.31988	0.999902	1.79098	1.21209	15.5368	4.07176
639	'PITHD1'	397.709	-0.33736	0.266225	-1.2672	0.205084	0.999902	438.79	339.385	449.459	363.201
640	'LYPLA2'	626.175	-0.107984	0.256522	-0.420954	0.673789	0.999902	719.078	646.043	579.303	560.274
641	'GALE'	76.792	0.367165	0.457241	0.803002	0.421974	0.999902	59.9978	82.422	74.3549	90.3931
642	'HMGCL'	185.211	0.30414	0.339203	0.89663	0.369916	0.999902	143.278	196.358	188.662	212.546
643	'FUCA1'	197.452	0.0268558	0.325658	0.0824665	0.934276	0.999902	203.276	215.752	187.552	183.229
644	'CNR2'	61.341	0.192542	0.676159	0.284758	0.77583	0.999902	33.1331	24.2418	82.1233	105.866
645	'PNRC2'	112.262	-0.64431	0.41241	-1.56231	0.118216	0.999902	157.606	73.9374	116.526	100.98
646	'SRSF10'	99.1532	0.259676	0.431394	0.601947	0.54721	0.999902	69.8482	106.664	110.977	109.123
647	'IFNLR1'	44.4005	-0.0256699	0.569134	-0.0451035	0.964025	0.999902	42.9835	44.8473	46.6105	43.1607
648	'STPG1'	24.0775	0.203054	0.749359	0.27097	0.786414	0.999902	21.4918	25.4539	23.3053	26.0593
649	'NIPAL3'	351.028	0.151455	0.274214	0.552324	0.580727	0.999902	335.809	355.142	329.603	383.56
650	'RCAN3AS'	30.0899	-0.335098	0.849667	-0.394387	0.693295	0.999902	9.85039	16.9692	57.7083	35.8315
651	'RCAN3'	352.305	-0.23947	0.389487	-0.614835	0.538664	0.999902	316.108	183.025	448.349	461.738
652	'LOC100506985'	102.281	-0.257828	0.533004	-0.483727	0.62858	0.999902	85.0715	43.6352	138.722	141.697
653	'SRRM1'	1429.8	0.151387	0.263915	0.57362	0.566225	0.999902	1077.27	1673.89	1632.48	1335.54
654	'CLIC4'	146.767	-0.633208	0.364747	-1.73602	0.0825606	0.999902	185.366	99.3913	172.015	130.296
655	'RUNX3'	4629.2	-0.200679	0.313008	-0.641129	0.521439	0.999902	6264.85	5601.06	3634.51	3016.36
656	'SYF2'	961.68	-0.0853937	0.23495	-0.363454	0.716266	0.999902	916.981	983.004	1063.16	883.572
657	'RSRP1'	1408.71	-0.0294282	0.235409	-0.125009	0.900516	0.999902	1245.63	1323.6	1601.41	1464.21
658	'RHD'	53.4625	-0.469685	0.650145	-0.722431	0.47003	0.999902	49.2519	71.5132	74.3549	18.7301
659	'TMEM50A'	1007.28	-0.45743	0.262963	-1.73952	0.0819425	0.999902	1255.48	1014.52	1074.26	684.87
660	'TMEM57'	278.189	0.50314	0.316455	1.58993	0.111851	0.999902	190.739	359.99	269.675	292.352
661	'LDLRAP1'	1200.53	-0.30856	0.303488	-1.01671	0.309289	0.999902	1072.8	772.1	1585.87	1371.37
662	'MAN1C1'	212.088	-0.0512369	0.349573	-0.14657	0.883471	0.999902	190.739	162.42	241.931	253.264
663	'SEPN1'	351.591	-0.273864	0.288134	-0.950475	0.341871	0.999902	393.12	272.72	377.323	363.201
664	'MTFR1L'	344.406	0.0206256	0.320088	0.0644373	0.948622	0.999902	255.215	324.84	429.483	368.087
665	'LOC646471'	76.6525	0.435338	0.458799	0.948863	0.34269	0.999902	57.3113	84.8462	73.2451	91.2075
666	'PAQR7'	86.281	-0.586284	0.436592	-1.34287	0.179315	0.999902	104.772	76.3616	102.099	61.8908
667	'STMN1'	304.074	-0.138489	0.293292	-0.472188	0.636793	0.999902	286.557	307.87	350.689	271.179
668	'PAFAH2'	373.039	0.524862	0.279008	1.88117	0.0599487	0.999902	291.93	484.835	319.615	395.775
669	'PDIK1L'	66.3325	-0.0891658	0.490185	-0.181902	0.855659	0.999902	67.1617	53.3319	69.9158	74.9204
670	'ZNF593'	64.003	-0.537916	0.523675	-1.02719	0.304329	0.999902	92.2354	64.2407	58.8181	40.7176
671	'CNKSR1'	34.8239	0.384704	0.644069	0.597303	0.550305	0.999902	25.0737	36.3627	35.5128	42.3463
672	'CEP85'	167.744	0.129919	0.340261	0.381823	0.702593	0.999902	169.248	180.601	150.929	170.2
673	'SH3BGRL3'	4842.96	-0.287316	0.220492	-1.30307	0.192552	0.999902	5552.04	4896.84	5093.87	3829.08
674	'UBXN11'	1565.98	0.119726	0.228409	0.524172	0.600159	0.999902	1444.42	1804.8	1557.01	1457.69
675	'CD52'	3601.26	-0.161024	0.211017	-0.763083	0.445414	0.999902	3522.86	3324.76	4081.75	3475.66
676	'AIM1L'	43.0481	-0.109917	0.599699	-0.183287	0.854573	0.999902	40.297	52.1198	48.8301	30.9454
677	'ZNF683'	394.025	0.0461398	1.52021	0.0303508	0.975787	0.999902	669.826	688.466	105.429	112.381
678	'DHDDS'	173.434	0.32607	0.336036	0.970343	0.331875	0.999902	145.965	190.298	162.027	195.445
679	'LOC101928324'	8.09198	0.136007	1.28893	0.105519	0.915964	0.999902	5.37294	12.1209	9.98797	4.88611
680	'HMGN2'	2077.15	-0.162436	0.214272	-0.75808	0.448403	0.999902	2300.51	1896.92	2087.49	2023.67
681	'RPS6KA1'	1417.69	-0.0297518	0.250833	-0.118612	0.905583	0.999902	1704.12	1429.05	1159.71	1377.88
682	'ARID1A'	1524.1	0.267361	0.227167	1.17694	0.239221	0.999902	1437.26	1826.62	1328.4	1504.11
683	'PIGV'	73.3637	0.459504	0.471878	0.973778	0.330167	0.999902	52.8339	77.5737	71.0256	92.0218
684	'ZDHHC18'	562.78	-0.186757	0.268159	-0.696442	0.486152	0.999902	693.109	509.077	504.948	543.987
685	'SFN'	6.81075	-0.115298	1.36983	-0.0841695	0.932922	0.999902	5.37294	4.84835	8.8782	8.14352
686	'GPN2'	104.25	0.0104883	0.400661	0.0261774	0.979116	0.999902	101.19	106.664	106.538	102.608
687	'GPATCH3'	197.167	-0.0226776	0.321759	-0.0704802	0.943811	0.999902	193.426	189.086	204.199	201.959
688	'NUDC'	764.024	-0.104419	0.240606	-0.433984	0.6643	0.999902	856.088	739.374	726.903	733.731
689	'KDF1'	12.3951	0.127655	1.02326	0.124754	0.900718	0.999902	12.5369	14.5451	11.0977	11.4009
690	'TRNP1'	5.88659	1.38536	1.56146	0.887225	0.374958	0.999902	5.37294	4.84835	1.10977	12.2153
691	'SLC9A1'	223.653	-0.110089	0.321769	-0.342136	0.732249	0.999902	264.169	223.024	199.759	207.66
692	'WDTC1'	817.907	-0.202685	0.26777	-0.756939	0.449087	0.999902	1041.45	821.796	708.036	700.343
693	'TMEM222'	368.477	-0.181836	0.27077	-0.671551	0.50187	0.999902	404.761	347.869	378.433	342.842
694	'ACTG1P20'	11.6527	0.27786	1.19725	0.232083	0.816474	0.999902	18.8053	8.48462	2.21955	17.1014
695	'SYTL1'	2274.88	0.149682	0.217176	0.689221	0.490684	0.999902	1978.14	2435.09	2336.08	2350.22
696	'MAP3K6'	94.9527	-0.00865204	0.428967	-0.0201695	0.983908	0.999902	80.5941	103.028	109.868	86.3213
697	'GPR3'	11.5759	-0.0508751	1.07183	-0.0474658	0.962142	0.999902	8.05941	12.1209	15.5368	10.5866
698	'WASF2'	1858.87	-0.0273963	0.217493	-0.125964	0.899761	0.999902	1872.47	1969.64	1879.96	1713.4
699	'AHDC1'	203.951	0.16586	0.346025	0.47933	0.631704	0.999902	223.872	247.266	159.808	184.858
700	'FGR'	4484.36	0.0285765	0.255668	0.111772	0.911004	0.999902	5300.4	5192.59	3577.91	3866.54
701	'IFI6'	519.109	-0.340585	0.333214	-1.02212	0.306724	0.999902	754.898	547.864	403.958	369.716
702	'FAM76A'	171.102	0.255545	0.341471	0.748366	0.45424	0.999902	148.651	202.419	163.137	170.2
703	'STX12'	265.627	0.0829851	0.294943	0.28136	0.778435	0.999902	264.169	263.023	251.919	283.395
704	'PPP1R8'	303.392	-0.41769	0.28558	-1.4626	0.143576	0.999902	347.45	273.932	346.25	245.934
705	'THEMIS2'	2042.87	0.149473	0.251581	0.594134	0.552422	0.999902	2245.89	2445.99	1626.93	1852.65
706	'RPA2'	456.596	-0.250231	0.271973	-0.920055	0.357544	0.999902	540.876	374.535	451.678	459.295
707	'XKR8'	197.422	-0.358875	0.323413	-1.10965	0.267151	0.999902	224.768	184.237	218.626	162.056
708	'EYA3'	169.252	0.391059	0.343076	1.13986	0.254343	0.999902	159.397	201.207	133.173	183.229
709	'PTAFR'	931.949	-0.0409108	0.237798	-0.17204	0.863406	0.999902	850.715	935.732	1039.86	901.488
710	'DNAJC8'	900.075	-0.093368	0.23301	-0.400704	0.688638	0.999902	964.442	917.551	893.369	824.939
711	'ATPIF1'	636.138	-0.0023551	0.24246	-0.00971334	0.99225	0.999902	625.052	655.74	648.109	615.65
712	'SESN2'	181.659	-0.0483129	0.43282	-0.111624	0.911122	0.999902	232.827	248.478	135.393	109.938
713	'MED18'	82.787	0.224783	0.477167	0.471077	0.637586	0.999902	68.9527	63.0286	84.3429	114.824
714	'PHACTR4'	312.465	-0.0597295	0.286649	-0.208372	0.834939	0.999902	291.93	300.598	346.25	311.083
715	'SNHG3'	557.125	-0.226304	0.293664	-0.770623	0.440931	0.999902	453.118	496.956	749.098	529.329
716	'RCC1'	202.355	-0.166976	0.321693	-0.519052	0.603724	0.999902	228.35	184.237	199.759	197.073
717	'SNORA73B'	6.83601	-1.48334	1.40026	-1.05933	0.289448	0.999902	8.9549	4.84835	11.0977	2.44306
718	'TRNAU1AP'	237.028	0.32133	0.317064	1.01346	0.310842	0.999902	180.889	271.508	240.821	254.892
719	'SNHG12'	211.744	0.0675274	0.320911	0.210424	0.833337	0.999902	194.321	197.57	219.735	235.348
720	'SNORD99'	7.87964	-1.61587	1.32946	-1.21543	0.2242	0.999902	7.16392	3.63627	16.6466	4.07176
721	'SNORA61'	14.9241	0.260609	0.954727	0.272967	0.784878	0.999902	16.1188	12.1209	11.0977	20.3588
722	'SNORA44'	27.1438	-0.397897	0.725859	-0.548174	0.583572	0.999902	24.1782	20.6055	37.7323	26.0593
723	'SNORA16A'	6.54091	1.00756	1.41498	0.71207	0.476421	0.999902	5.37294	6.06044	3.32932	11.4009
724	'TAF12'	213.296	-0.131403	0.327582	-0.40113	0.688324	0.999902	244.469	227.873	200.869	179.972
725	'GMEB1'	73.8517	-0.218959	0.460445	-0.475538	0.634404	0.999902	83.2805	71.5132	75.4647	65.1482
726	'YTHDF2'	504.483	-0.0421939	0.257254	-0.164017	0.869718	0.999902	542.667	522.41	480.533	472.324
727	'EPB41'	988.913	-0.31819	0.265061	-1.20044	0.229969	0.999902	1268.91	750.283	926.662	1009.8
728	'SRSF4'	1077.33	0.134014	0.225931	0.593164	0.553071	0.999902	995.784	1168.45	1058.73	1086.35
729	'MECR'	70.502	-0.170329	0.467813	-0.364097	0.715786	0.999902	76.1166	64.2407	73.2451	68.4056
730	'PTPRU'	8.21768	-1.10909	1.36465	-0.812725	0.416376	0.999902	7.16392	1.21209	15.5368	8.95788
731	'MATN1-AS1'	41.0112	0.451318	0.599964	0.752242	0.451906	0.999902	29.5512	42.4231	39.9519	52.1186
732	'LAPTM5'	8231.83	-0.320226	0.221794	-1.4438	0.148795	0.999902	10418.1	7091.93	7864.98	7552.3
733	'SDC3'	29.1557	-0.553428	0.696116	-0.795022	0.426601	0.999902	34.0286	19.3934	35.5128	27.688
734	'PUM1'	703.593	0.00826003	0.24635	0.0335297	0.973252	0.999902	682.363	773.312	720.244	638.452
735	'SNRNP40'	298.641	-0.0905862	0.303542	-0.29843	0.765375	0.999902	264.169	313.931	351.799	264.665
736	'ZCCHC17'	300.022	-0.238465	0.297719	-0.800975	0.423146	0.999902	335.809	312.719	312.957	238.605
737	'FABP3'	7.68906	-1.36333	1.37089	-0.994483	0.319988	0.999902	4.47745	3.63627	17.7564	4.88611
738	'SERINC2'	29.1081	0.244398	0.706323	0.346015	0.729332	0.999902	26.8647	23.0297	26.6346	39.9033
739	'PEF1'	357.704	-0.00146522	0.274111	-0.00534535	0.995735	0.999902	372.524	370.899	342.92	344.471
740	'ADGRB2'	31.8274	-0.205846	0.859516	-0.23949	0.810726	0.999902	59.9978	39.9989	7.76842	19.5445
741	'PTP4A2'	3437.72	-0.374122	0.24098	-1.5525	0.120542	0.999902	4180.15	3524.75	3580.13	2465.86
742	'KHDRBS1'	1239.85	-0.111636	0.220908	-0.505352	0.613311	0.999902	1279.65	1158.76	1296.22	1224.79
743	'TMEM39B'	132.353	-0.165128	0.409198	-0.40354	0.686551	0.999902	149.547	88.4825	130.953	160.427
744	'KPNA6'	600.433	0.176443	0.251375	0.701914	0.482733	0.999902	558.786	695.739	568.205	579.005
745	'TXLNA'	446.078	0.0406018	0.279331	0.145354	0.884432	0.999902	505.952	481.199	372.884	424.278
746	'CCDC28B'	95.5356	0.0566435	0.432702	0.130907	0.895849	0.999902	77.9076	86.0583	109.868	108.309
747	'IQCC'	29.0293	0.574445	0.703308	0.816775	0.414057	0.999902	17.9098	35.1506	28.8541	34.2028
748	'DCDC2B'	24.8925	0.408038	0.739021	0.552133	0.580857	0.999902	20.5963	29.0901	22.1955	27.688
749	'TMEM234'	52.0037	0.483126	0.533171	0.906138	0.364863	0.999902	45.67	59.3923	41.0617	61.8908
750	'EIF3I'	919.187	-0.270884	0.233593	-1.15964	0.246196	0.999902	1079.06	835.129	931.101	831.454
751	'MTMR9LP'	13.486	1.24292	1.11583	1.1139	0.265322	0.999902	1.79098	18.1813	14.4271	19.5445
752	'FAM167B'	5.52354	1.17926	1.53938	0.766065	0.443637	0.999902	4.47745	9.69671	2.21955	5.70047
753	'LCK'	2606.08	-0.178543	0.218882	-0.815705	0.414669	0.999902	3041.08	2498.11	2492.55	2392.57
754	'HDAC1'	1249.79	0.0639945	0.222797	0.287232	0.773935	0.999902	1216.07	1210.88	1228.52	1343.68
755	'MARCKSL1'	433.107	-0.287354	0.323534	-0.888172	0.374448	0.999902	360.882	313.931	592.62	464.995
756	'FAM229A'	83.372	0.38329	0.453525	0.845135	0.398035	0.999902	63.5798	109.088	81.0136	79.8065
757	'TSSK3'	162.349	0.405811	0.373067	1.08777	0.276696	0.999902	112.832	212.115	166.466	157.984
758	'BSDC1'	541.143	0.0538002	0.259172	0.207585	0.835553	0.999902	564.158	602.408	497.179	500.827
759	'ZBTB8A'	7.2141	2.17424	1.44573	1.5039	0.132606	0.999902	0.89549	12.1209	4.4391	11.4009
760	'ZBTB8OS'	217.464	-0.060396	0.319607	-0.18897	0.850117	0.999902	198.799	223.024	245.26	202.774
761	'RBBP4'	579.913	-0.133557	0.245837	-0.543273	0.586942	0.999902	606.246	567.257	607.047	539.101
762	'KIAA1522'	19.7026	0.863696	0.838326	1.03026	0.302887	0.999902	12.5369	20.6055	15.5368	30.131
763	'YARS'	652.081	0.100966	0.241679	0.417771	0.676114	0.999902	645.648	694.527	612.596	655.554
764	'S100PBP'	274.036	0.29701	0.313134	0.948508	0.342871	0.999902	201.485	306.658	290.761	297.239
765	'FNDC5'	4.65447	-0.356652	1.6562	-0.215343	0.8295	0.999902	7.16392	2.42418	3.32932	5.70047
766	'RNF19B'	393.858	-0.135835	0.308784	-0.439904	0.660007	0.999902	504.161	416.958	319.615	334.699
767	'AK2'	787.371	-0.0322551	0.236663	-0.136291	0.891591	0.999902	828.328	813.311	763.525	744.318
768	'AZIN2'	33.8987	0.240035	0.709743	0.3382	0.735212	0.999902	35.8196	19.3934	26.6346	53.7473
769	'TRIM62'	165.717	-0.0808498	0.350963	-0.230365	0.817808	0.999902	173.725	184.237	166.466	138.44
770	'ZNF362'	289.679	-0.0458565	0.296719	-0.154545	0.87718	0.999902	265.065	266.659	324.054	302.939
771	'PHC2'	696.26	-0.400781	0.306757	-1.30651	0.191379	0.999902	993.993	709.072	589.291	492.683
772	'ZSCAN20'	14.3519	1.00884	1.00688	1.00195	0.316368	0.999902	8.9549	27.878	9.98797	10.5866
773	'CSMD2'	5.76067	0.117128	1.74937	0.0669544	0.946618	0.999902	5.37294	12.1209	5.54887	0
774	'SMIM12'	293.419	-0.160898	0.302533	-0.531836	0.594839	0.999902	357.3	275.144	261.907	279.323
775	'DLGAP3'	20.2318	-0.530165	0.87629	-0.605011	0.545172	0.999902	12.5369	13.333	35.5128	19.5445
776	'LOC653160'	69.8689	0.852209	0.476061	1.79013	0.0734335	0.999902	52.8339	96.9671	46.6105	83.0639
777	'ZMYM6NB'	144.995	-0.272352	0.362749	-0.750799	0.452773	0.999902	169.248	144.239	147.6	118.895
778	'ZMYM6'	591.866	0.294053	0.249182	1.18007	0.237971	0.999902	493.415	647.255	570.424	656.368
779	'ZMYM1'	123.192	0.31782	0.37716	0.842667	0.399415	0.999902	112.832	133.33	106.538	140.069
780	'SFPQ'	1256.18	0.0765454	0.237272	0.322606	0.746993	0.999902	1385.32	1294.51	1059.84	1285.05
781	'ZMYM4'	272.26	0.187435	0.292253	0.641346	0.521298	0.999902	251.633	298.174	257.468	281.766
782	'KIAA0319L'	855.287	0.204173	0.243766	0.837577	0.402268	0.999902	721.765	985.428	867.844	846.112
783	'NCDN'	194.58	-0.124387	0.326071	-0.381472	0.702853	0.999902	194.321	173.329	211.967	198.702
784	'TFAP2E'	80.3123	0.404831	0.451191	0.897249	0.369586	0.999902	76.1166	83.6341	62.1474	99.351
785	'PSMB2'	499.341	-0.248309	0.262352	-0.94647	0.343909	0.999902	591.023	483.623	492.74	429.978
786	'C1orf216'	116.614	-0.242785	0.455918	-0.53252	0.594366	0.999902	171.039	127.269	81.0136	87.1357
787	'CLSPN'	27.485	0.810329	0.756804	1.07073	0.284293	0.999902	28.6557	32.7264	11.0977	37.4602
788	'AGO4'	691.194	-0.237007	0.24055	-0.985271	0.324491	0.999902	785.344	626.65	710.256	642.524
789	'AGO1'	335.734	-0.00950302	0.280835	-0.0338384	0.973006	0.999902	361.778	324.84	311.847	344.471
790	'AGO3'	49.5253	0.0955001	0.565444	0.168894	0.86588	0.999902	59.9978	54.544	35.5128	48.0468
791	'ADPRHL2'	284.303	0.161321	0.298962	0.539603	0.589471	0.999902	298.198	283.629	238.602	316.783
792	'COL8A2'	17.8299	0.315229	0.915943	0.344158	0.730728	0.999902	19.7008	10.9088	12.2075	28.5023
793	'TRAPPC3'	363.868	-0.178128	0.285452	-0.624021	0.532614	0.999902	428.94	370.899	342.92	312.711
794	'MAP7D1'	1867.34	-0.12232	0.224321	-0.545289	0.585555	0.999902	2043.51	1618.14	1849.99	1957.7
795	'THRAP3'	1135.12	0.101593	0.22312	0.455327	0.648874	0.999902	1123.84	1158.76	1066.49	1191.4
796	'SH3D21'	18.3111	-0.457977	0.941136	-0.486621	0.626527	0.999902	16.1188	6.06044	26.6346	24.4306
797	'EVA1B'	91.7789	-0.431177	0.432559	-0.996806	0.318859	0.999902	121.787	79.9978	88.782	76.5491
798	'STK40'	723.781	-0.342141	0.248137	-1.37884	0.167945	0.999902	899.072	625.438	719.134	651.482
799	'LSM10'	314.496	-0.354869	0.30001	-1.18286	0.236866	0.999902	405.657	294.537	299.639	258.15
800	'OSCP1'	6.76834	1.24709	1.38555	0.900072	0.368082	0.999902	3.58196	10.9088	4.4391	8.14352
801	'MRPS15'	260.674	-0.180148	0.3145	-0.572809	0.566774	0.999902	299.989	281.205	253.029	208.474
802	'CSF3R'	2682.95	0.212659	0.233413	0.911084	0.362251	0.999902	2670.35	3289.61	2299.45	2472.37
803	'LINC01137'	37.0398	-0.857921	0.622218	-1.37881	0.167953	0.999902	51.0429	26.6659	44.391	26.0593
804	'ZC3H12A'	181.438	-0.547817	0.330042	-1.65984	0.0969462	0.999902	216.708	149.087	214.187	145.769
805	'MEAF6'	582.495	-0.0892492	0.251143	-0.355372	0.722311	0.999902	645.648	583.015	554.887	546.43
806	'SNIP1'	151.568	0.4514	0.360758	1.25125	0.210842	0.999902	145.965	174.541	109.868	175.9
807	'GNL2'	410.281	0.196845	0.280735	0.701177	0.483193	0.999902	383.27	504.229	380.653	372.973
808	'RSPO1'	6.25712	-0.0960683	1.54513	-0.0621751	0.950423	0.999902	1.79098	9.69671	11.0977	2.44306
809	'C1orf109'	95.3793	0.363218	0.414915	0.875402	0.381355	0.999902	81.4896	105.452	85.4527	109.123
810	'CDCA8'	19.8914	-0.167797	0.846492	-0.198226	0.842868	0.999902	19.7008	25.4539	22.1955	12.2153
811	'EPHA10'	3.71369	0.937843	1.8256	0.513719	0.607449	0.999902	1.79098	4.84835	3.32932	4.88611
812	'MANEAL'	15.6424	-0.140322	0.952221	-0.147363	0.882846	0.999902	21.4918	19.3934	11.0977	10.5866
813	'YRDC'	97.6002	-0.771914	0.416437	-1.85361	0.0637946	0.999902	129.846	66.6649	116.526	77.3635
814	'C1orf122'	125.802	-0.528921	0.385021	-1.37375	0.16952	0.999902	162.084	90.9066	135.393	114.824
815	'MTF1'	286.663	0.0805339	0.295959	0.272112	0.785536	0.999902	259.692	319.991	297.42	269.551
816	'INPP5B'	286.824	0.134087	0.320333	0.418586	0.675519	0.999902	223.872	260.599	324.054	338.771
817	'SF3A3'	727.182	-0.0651819	0.243102	-0.268126	0.788602	0.999902	795.195	747.859	691.39	674.284
818	'FHL3'	151.433	-0.592318	0.360265	-1.64412	0.100152	0.999902	182.68	104.24	182.003	136.811
819	'UTP11L'	137.652	-0.178407	0.371739	-0.479926	0.63128	0.999902	128.055	136.966	164.247	121.339
820	'RRAGC'	274.956	-0.332474	0.297448	-1.11776	0.263671	0.999902	320.585	264.235	291.871	223.133
821	'AKIRIN1'	609.835	-0.121299	0.260572	-0.46551	0.641566	0.999902	723.556	566.045	547.119	602.621
822	'NDUFS5'	571.947	-0.300515	0.246547	-1.21889	0.222885	0.999902	646.544	516.35	615.925	508.97
823	'MACF1'	2917.08	0.336388	0.258582	1.3009	0.193294	0.999902	3113.62	3666.57	2041.99	2846.16
824	'KIAA0754'	15.4804	0.0396096	0.951923	0.0416101	0.966809	0.999902	17.0143	21.8176	13.3173	9.77223
825	'BMP8A'	61.9284	0.357357	0.584166	0.611739	0.540711	0.999902	26.8647	67.877	82.1233	70.8487
826	'PPIEL'	85.5574	0.120197	0.435576	0.275949	0.782587	0.999902	80.5941	96.9671	83.2331	81.4352
827	'PABPC4'	1512.48	-0.0133524	0.223254	-0.0598079	0.952309	0.999902	1428.31	1418.14	1611.39	1592.06
828	'HPCAL4'	50.3928	-0.204648	0.571209	-0.358272	0.72014	0.999902	62.6843	33.9385	45.5008	59.4477
829	'PPIE'	529.994	0.136279	0.264098	0.516016	0.605843	0.999902	438.79	562.409	571.534	547.245
830	'BMP8B'	27.9461	0.312805	0.706688	0.442635	0.658029	0.999902	28.6557	32.7264	21.0857	29.3167
831	'TRIT1'	137.645	0.482451	0.377527	1.27792	0.201276	0.999902	95.8174	152.723	134.283	167.757
832	'MYCL'	255.289	-0.125629	0.352007	-0.356894	0.721171	0.999902	345.659	256.963	186.442	232.09
833	'MFSD2A'	43.6449	0.476701	0.635839	0.749719	0.453424	0.999902	44.7745	70.3011	27.7444	31.7597
834	'CAP1'	4176.72	-0.283517	0.229518	-1.23527	0.21673	0.999902	5310.25	3699.29	3860.91	3836.41
835	'PPT1'	1221.19	-0.245376	0.318341	-0.770795	0.440829	0.999902	1748	1346.63	900.028	890.087
836	'RLF'	254.511	0.633984	0.30658	2.06792	0.0386476	0.999902	198.799	344.233	199.759	275.251
837	'ZMPSTE24'	196.554	-0.0839474	0.32431	-0.258849	0.795751	0.999902	212.231	201.207	191.991	180.786
838	'COL9A2'	184.227	-0.0952987	0.35269	-0.270205	0.787003	0.999902	163.875	150.299	217.516	205.217
839	'SMAP2'	2684.52	-0.180424	0.25017	-0.721208	0.470782	0.999902	3413.61	2734.47	2289.47	2300.55
840	'ZFP69B'	15.0613	-0.783314	0.962538	-0.8138	0.415759	0.999902	16.1188	7.27253	22.1955	14.6583
841	'ZFP69'	64.7898	-0.144812	0.499423	-0.289958	0.771848	0.999902	81.4896	63.0286	54.379	60.2621
842	'EXO5'	71.6955	0.465037	0.475514	0.977968	0.32809	0.999902	63.5798	95.755	56.5985	70.8487
843	'ZNF684'	33.1024	0.0545434	0.651236	0.0837537	0.933252	0.999902	29.5512	31.5143	35.5128	35.8315
844	'RIMS3'	21.3948	0.639777	0.829597	0.77119	0.440594	0.999902	23.2827	27.878	9.98797	24.4306
845	'NFYC-AS1'	14.163	-0.623066	0.964017	-0.646323	0.51807	0.999902	18.8053	10.9088	15.5368	11.4009
846	'NFYC'	380.798	-0.0316824	0.271005	-0.116907	0.906934	0.999902	394.015	353.93	376.214	399.033
847	'KCNQ4'	5.15794	1.89607	1.80687	1.04937	0.294008	0.999902	0	12.1209	4.4391	4.07176
848	'CTPS1'	117.717	0.796546	0.417221	1.90917	0.0562405	0.999902	107.459	134.542	64.3669	164.499
849	'SLFNL1-AS1'	8.19357	0.650568	1.33795	0.486241	0.626796	0.999902	1.79098	8.48462	11.0977	11.4009
850	'SCMH1'	112.446	-0.358154	0.466213	-0.768218	0.442358	0.999902	94.9219	64.2407	158.698	131.925
851	'HIVEP3'	170.895	0.148408	0.355114	0.417918	0.676007	0.999902	189.844	167.268	134.283	192.187
852	'FOXJ3'	462.663	-0.13698	0.265209	-0.516498	0.605507	0.999902	496.997	396.353	472.764	484.54
853	'RIMKLA'	6.12498	0.140858	1.61325	0.087313	0.930423	0.999902	2.68647	12.1209	8.8782	0.814352
854	'ZMYND12'	6.917	-2.43789	1.571	-1.55181	0.120708	0.999902	8.05941	0	15.5368	4.07176
855	'PPCS'	370.095	-0.0314307	0.289806	-0.108454	0.913635	0.999902	380.583	305.446	368.445	425.906
856	'CCDC30'	14.2399	0.466802	0.98242	0.475155	0.634676	0.999902	10.7459	10.9088	13.3173	21.9875
857	'PPIH'	242.031	-0.0841971	0.314419	-0.267786	0.788864	0.999902	218.499	250.902	279.663	219.061
858	'YBX1'	5499.78	-0.150317	0.205776	-0.730492	0.46509	0.999902	6039.18	5444.7	5532.23	4983.02
859	'P3H1'	402.108	0.278232	0.277084	1.00414	0.315311	0.999902	317.899	431.503	409.507	449.523
860	'C1orf50'	69.9029	-0.39434	0.470479	-0.838167	0.401937	0.999902	83.2805	60.6044	75.4647	60.2621
861	'SVBP'	106.236	-0.150481	0.414546	-0.363002	0.716603	0.999902	111.936	81.2099	112.087	119.71
862	'ERMAP'	124.835	0.251159	0.385359	0.651754	0.51456	0.999902	98.5039	128.481	129.844	142.512
863	'ZNF691'	67.2152	0.0177632	0.506248	0.035088	0.97201	0.999902	48.3564	69.089	85.4527	65.9625
864	'SLC2A1'	415.107	0.0458018	0.2684	0.170647	0.864501	0.999902	436.999	442.412	379.543	401.476
865	'EBNA1BP2'	215.693	-0.0258527	0.327877	-0.0788487	0.937153	0.999902	249.842	201.207	185.332	226.39
866	'TIE1'	6.82549	0.333676	1.49407	0.223333	0.823276	0.999902	4.47745	1.21209	7.76842	13.844
867	'CDC20'	10.8062	-0.116076	1.09564	-0.105944	0.915627	0.999902	12.5369	8.48462	9.98797	12.2153
868	'ELOVL1'	491.3	-0.149009	0.265092	-0.562105	0.574045	0.999902	576.695	476.351	456.118	456.037
869	'MED8'	206.112	-0.135362	0.321117	-0.421535	0.673364	0.999902	220.29	213.328	210.857	179.972
870	'PTPRF'	10.1439	-1.83527	1.16826	-1.57095	0.116195	0.999902	16.1188	4.84835	15.5368	4.07176
871	'KDM4A'	285.005	0.328693	0.289611	1.13494	0.256398	0.999902	252.528	303.022	253.029	331.441
872	'KDM4A-AS1'	8.70191	0.871342	1.27589	0.682929	0.494652	0.999902	3.58196	6.06044	8.8782	16.287
873	'ST3GAL3'	84.3765	-0.712762	0.453049	-1.57326	0.11566	0.999902	89.549	72.7253	119.856	55.376
874	'IPO13'	240.35	0.253856	0.323585	0.784512	0.43274	0.999902	257.006	277.568	180.893	245.934
875	'DPH2'	222.275	-0.204065	0.314197	-0.649481	0.516027	0.999902	217.604	203.631	258.578	209.289
876	'ATP6V0B'	1072.53	-0.144287	0.253755	-0.568608	0.569622	0.999902	1319.06	1081.18	932.211	957.678
877	'B4GALT2'	26.4442	0.246261	0.737031	0.334126	0.738285	0.999902	30.4466	31.5143	17.7564	26.0593
878	'CCDC24'	25.7701	0.206472	0.727309	0.283885	0.776498	0.999902	22.3872	26.6659	25.5248	28.5023
879	'DMAP1'	479.039	-0.0395782	0.263494	-0.150205	0.880603	0.999902	439.685	492.108	531.582	452.78
880	'ERI3'	195.567	0.0441403	0.34056	0.129611	0.896874	0.999902	167.457	223.024	217.516	174.271
881	'RNF220'	1027.54	-0.164196	0.230093	-0.713608	0.47547	0.999902	1087.12	899.37	1085.36	1038.3
882	'TMEM53'	15.7282	-0.89541	0.924129	-0.968924	0.332583	0.999902	18.8053	9.69671	22.1955	12.2153
883	'C1orf228'	389.983	0.317147	0.293382	1.081	0.279696	0.999902	284.766	403.625	410.617	460.923
884	'KIF2C'	13.8538	-0.0255176	0.978291	-0.0260838	0.97919	0.999902	13.4323	16.9692	14.4271	10.5866
885	'RPS8'	15474.7	-0.11465	0.2088	-0.54909	0.582944	0.999902	15478.5	13518.4	16701	16200.7
886	'SNORD55'	4.59561	-0.982455	1.71666	-0.572307	0.567114	0.999902	8.9549	1.21209	3.32932	4.88611
887	'SNORD46'	6.68531	-0.889524	1.39101	-0.639483	0.522509	0.999902	10.7459	3.63627	6.65865	5.70047
888	'SNORD38A'	12.9669	0.538625	1.08545	0.496223	0.619737	0.999902	8.05941	6.06044	13.3173	24.4306
889	'SNORD38B'	7.41292	-1.66873	1.39444	-1.1967	0.231425	0.999902	11.6414	1.21209	11.0977	5.70047
890	'BEST4'	13.2084	-0.11648	1.02388	-0.113763	0.909425	0.999902	14.3278	7.27253	13.3173	17.9158
891	'PLK3'	311.879	-0.318756	0.305602	-1.04304	0.296929	0.999902	293.721	247.266	399.519	307.011
892	'TCTEX1D4'	6.23029	-0.135091	1.43489	-0.0941474	0.924992	0.999902	5.37294	3.63627	7.76842	8.14352
893	'BTBD19'	12.176	-0.350297	1.15411	-0.303522	0.761492	0.999902	5.37294	4.84835	22.1955	16.287
894	'PTCH2'	25.6704	0.802821	0.74568	1.07663	0.281646	0.999902	15.2233	37.5747	22.1955	27.688
895	'EIF2B3'	70.9109	-0.14175	0.471032	-0.300934	0.763464	0.999902	77.9076	60.6044	71.0256	74.1061
896	'HECTD3'	420.64	0.287086	0.267513	1.07316	0.283197	0.999902	409.239	450.897	348.469	473.953
897	'UROD'	331.085	-0.141299	0.277734	-0.508754	0.610925	0.999902	358.196	316.355	336.262	313.526
898	'ZSWIM5'	37.9991	0.541029	0.675088	0.801421	0.422888	0.999902	25.0737	64.2407	36.6226	26.0593
899	'LINC01144'	12.2875	-0.648942	1.03306	-0.628176	0.529889	0.999902	13.4323	8.48462	16.6466	10.5866
900	'HPDL'	7.31264	0.0741693	1.31844	0.0562554	0.955138	0.999902	5.37294	8.48462	8.8782	6.51482
901	'MUTYH'	277.616	0.0839231	0.313155	0.267992	0.788705	0.999902	221.186	272.72	318.505	298.053
902	'TOE1'	133.187	0.0107834	0.374819	0.0287696	0.977048	0.999902	147.756	124.845	117.636	142.512
903	'TESK2'	80.783	-0.239789	0.456653	-0.525102	0.599513	0.999902	83.2805	60.6044	92.1113	87.1357
904	'CCDC163P'	67.3526	-0.0053274	1.52314	-0.00349765	0.997209	0.999902	24.1782	14.5451	110.977	119.71
905	'MMACHC'	10.9371	0.583481	1.10134	0.529791	0.596257	0.999902	10.7459	15.7571	6.65865	10.5866
906	'PRDX1'	724.036	0.0670156	0.243859	0.274813	0.78346	0.999902	737.883	799.978	675.853	682.427
907	'AKR1A1'	492.139	-0.0761861	0.257768	-0.29556	0.767566	0.999902	538.189	494.532	471.654	464.181
908	'NASP'	645.552	0.0924386	0.264057	0.350071	0.726285	0.999902	721.765	705.435	527.143	627.866
909	'CCDC17'	41.0387	0.166721	0.624032	0.267168	0.78934	0.999902	27.7602	35.1506	49.9399	51.3042
910	'GPBP1L1'	741.741	-0.335005	0.239982	-1.39596	0.162726	0.999902	874.893	630.286	780.172	681.613
911	'RPS15AP10'	16.0621	1.09848	0.941298	1.16698	0.243218	0.999902	7.16392	26.6659	13.3173	17.1014
912	'TMEM69'	159.069	-0.0946639	0.354165	-0.267287	0.789248	0.999902	142.383	152.723	186.442	154.727
913	'IPP'	57.1058	0.0994815	0.5258	0.1892	0.849936	0.999902	50.1474	70.3011	59.9278	48.0468
914	'MAST2'	126.408	0.133426	0.402298	0.33166	0.740146	0.999902	145.069	150.299	95.4406	114.824
915	'PIK3R3'	25.5129	-0.231618	0.810783	-0.285671	0.77513	0.999902	35.8196	35.1506	18.8662	12.2153
916	'POMGNT1'	292.612	0.185785	0.287958	0.64518	0.518811	0.999902	280.288	296.962	267.456	325.741
917	'RAD54L'	19.9177	0.592573	0.84554	0.700822	0.483414	0.999902	10.7459	26.6659	21.0857	21.1732
918	'LRRC41'	253.352	-0.22286	0.307676	-0.724333	0.468861	0.999902	272.229	204.843	274.114	262.221
919	'UQCRH'	819.744	-0.17501	0.235934	-0.741775	0.458223	0.999902	822.059	797.554	916.674	742.689
920	'NSUN4'	164.347	0.152423	0.340235	0.447994	0.654158	0.999902	154.92	170.904	156.478	175.086
921	'FAAH'	176.485	-0.0688605	0.357013	-0.19288	0.847053	0.999902	199.694	203.631	160.917	141.697
922	'FAAHP1'	40.2164	0.398687	0.655002	0.608681	0.542736	0.999902	41.1925	64.2407	27.7444	27.688
923	'MKNK1-AS1'	4.89906	-0.0910331	1.67157	-0.0544595	0.956569	0.999902	3.58196	1.21209	6.65865	8.14352
924	'MKNK1'	370.799	0.210195	0.278812	0.753896	0.450912	0.999902	327.749	437.564	359.567	358.315
925	'MOB3C'	177.142	-0.109329	0.336059	-0.325327	0.744934	0.999902	198.799	173.329	168.686	167.757
926	'ATPAF1'	174.03	-0.272579	0.351254	-0.776016	0.43774	0.999902	222.977	157.571	157.588	157.984
927	'EFCAB14'	773.165	-0.517836	0.256225	-2.02102	0.0432773	0.999902	1034.29	584.227	786.83	687.313
928	'STIL'	12.9577	-0.0384613	1.00519	-0.0382627	0.969478	0.999902	10.7459	13.333	15.5368	12.2153
929	'CMPK1'	1119.98	-0.310576	0.239299	-1.29786	0.194337	0.999902	1362.94	913.915	1117.54	1085.53
930	'FOXD2-AS1'	30.0847	0.237017	0.684404	0.346311	0.729109	0.999902	29.5512	37.5747	25.5248	27.688
931	'FOXD2'	14.2827	-0.695132	0.964087	-0.721027	0.470893	0.999902	19.7008	12.1209	15.5368	9.77223
932	'SPATA6'	31.3226	-0.298464	0.673636	-0.443064	0.657719	0.999902	30.4466	24.2418	38.8421	31.7597
933	'BEND5'	28.3427	0.284067	0.839129	0.338527	0.734966	0.999902	11.6414	14.5451	39.9519	47.2324
934	'FAF1'	185.949	-0.326879	0.358538	-0.911698	0.361928	0.999902	239.991	135.754	174.235	193.816
935	'CDKN2C'	50.5946	-0.555023	0.544581	-1.01917	0.30812	0.999902	67.1617	38.7868	53.2692	43.1607
936	'TTC39A'	4.28357	-0.567324	1.69883	-0.33395	0.738418	0.999902	3.58196	3.63627	6.65865	3.25741
937	'EPS15'	619.909	-0.144519	0.2466	-0.586046	0.557845	0.999902	692.213	602.408	609.266	575.747
938	'OSBPL9'	368.527	0.0764888	0.279744	0.273424	0.784527	0.999902	351.927	335.749	366.226	420.206
939	'NRD1'	1071.23	-0.0407659	0.231674	-0.175963	0.860323	0.999902	1172.2	1098.15	999.907	1014.68
940	'TXNDC12'	513.333	-0.0684283	0.281081	-0.243447	0.807659	0.999902	607.142	561.197	442.8	442.193
941	'BTF3L4'	242.547	-0.113388	0.303575	-0.373509	0.70877	0.999902	259.692	244.842	244.15	221.504
942	'ZFYVE9'	25.0303	-0.410525	0.776072	-0.528979	0.59682	0.999902	24.1782	13.333	33.2932	29.3167
943	'CC2D1B'	509.625	0.101715	0.253491	0.401256	0.688231	0.999902	509.534	510.289	473.874	544.802
944	'ORC1'	12.7365	-0.360459	1.11834	-0.322317	0.747212	0.999902	24.1782	8.48462	4.4391	13.844
945	'PRPF38A'	429.917	-0.0644715	0.264325	-0.24391	0.8073	0.999902	462.968	402.413	416.166	438.122
946	'ZCCHC11'	446.018	0.501759	0.268676	1.86752	0.0618288	0.999902	331.331	545.44	407.287	500.012
947	'GPX7'	94.3034	-0.0113189	0.420695	-0.0269052	0.978535	0.999902	100.295	101.815	88.782	86.3213
948	'FAM159A'	95.4608	0.138595	0.482801	0.287064	0.774063	0.999902	54.6249	94.5429	127.624	105.051
949	'COA7'	30.1727	-0.408708	0.712671	-0.573488	0.566314	0.999902	46.5655	24.2418	22.1955	27.688
950	'ZYG11B'	174.514	-0.432423	0.341075	-1.26782	0.204861	0.999902	222.081	149.087	178.674	148.212
951	'ECHDC2'	386.827	0.417274	0.355099	1.17509	0.239958	0.999902	205.067	427.867	458.337	456.037
952	'SCP2'	497.743	-0.00152831	0.259296	-0.00589408	0.995297	0.999902	541.771	501.805	453.898	493.498
953	'PODN'	27.629	0.52393	0.82007	0.638885	0.522898	0.999902	34.9241	46.0594	9.98797	19.5445
954	'SLC1A7'	105.256	0.335161	1.19747	0.279891	0.779561	0.999902	145.965	187.874	39.9519	47.2324
955	'CPT2'	137.179	0.193378	0.366947	0.526992	0.598199	0.999902	116.414	141.814	139.832	150.655
956	'C1orf123'	377.327	0.0953982	0.268438	0.355382	0.722303	0.999902	359.091	390.292	370.665	389.26
957	'MAGOH'	285.813	-0.10333	0.290561	-0.355623	0.722123	0.999902	302.675	259.387	289.651	291.538
958	'LRP8'	72.0969	0.532813	0.472324	1.12807	0.259292	0.999902	63.5798	75.1495	54.379	95.2792
959	'NDC1'	107.482	-0.0119743	0.395826	-0.0302514	0.975867	0.999902	109.25	109.088	106.538	105.051
960	'YIPF1'	187.735	0.0015778	0.340121	0.00463892	0.996299	0.999902	210.44	206.055	164.247	170.2
961	'HSPB11'	148.677	-0.162724	0.357857	-0.454717	0.649313	0.999902	142.383	134.542	172.015	145.769
962	'LRRC42'	55.1879	0.263524	0.51822	0.508518	0.61109	0.999902	49.2519	61.8165	51.0496	58.6334
963	'TMEM59'	894.74	-0.449314	0.248466	-1.80835	0.0705519	0.999902	1173.99	791.494	891.149	722.331
964	'TCEANC2'	143.165	0.24504	0.362568	0.675844	0.49914	0.999902	119.996	164.844	142.051	145.769
965	'CYB5RL'	29.882	0.392414	0.693205	0.566086	0.571336	0.999902	29.5512	27.878	22.1955	39.9033
966	'MRPL37'	254.94	-0.241611	0.302615	-0.79841	0.424633	0.999902	254.319	224.236	298.529	242.677
967	'SSBP3'	895.213	-0.251839	0.259661	-0.969876	0.332108	0.999902	1054.89	955.126	890.04	680.799
968	'SSBP3-AS1'	33.9648	0.480312	0.65535	0.732909	0.463614	0.999902	22.3872	42.4231	34.403	36.6459
969	'ACOT11'	3.35238	0.773003	1.92111	0.402373	0.687409	0.999902	2.68647	6.06044	2.21955	2.44306
970	'TTC4'	5.88983	-0.0319125	1.47602	-0.0216206	0.982751	0.999902	6.26843	8.48462	5.54887	3.25741
971	'PARS2'	18.8867	-0.0771099	0.863679	-0.0892808	0.928859	0.999902	17.9098	12.1209	21.0857	24.4306
972	'TTC22'	70.3117	0.0258346	0.547146	0.047217	0.96234	0.999902	101.19	76.3616	37.7323	65.9625
973	'C1orf177'	10.4271	-0.447964	1.15108	-0.389169	0.697151	0.999902	16.1188	12.1209	7.76842	5.70047
974	'DHCR24'	70.9741	0.0710702	0.488008	0.145633	0.884211	0.999902	72.5347	89.6945	65.4767	56.1903
975	'USP24'	850.578	0.282513	0.232904	1.213	0.225129	0.999902	736.092	957.55	799.038	909.632
976	'LOC100507634'	9.54892	-0.992647	1.20747	-0.822086	0.411028	0.999902	8.9549	3.63627	16.6466	8.95788
977	'OMA1'	175.282	0.147299	0.356605	0.413061	0.679562	0.999902	133.428	175.753	199.759	192.187
978	'TACSTD2'	12.3438	-0.67299	1.46258	-0.460137	0.645418	0.999902	1.79098	0	28.8541	18.7301
979	'MYSM1'	342.215	0.00745958	0.280775	0.0265679	0.978804	0.999902	335.809	312.719	347.36	372.973
980	'LINC01135'	3.27067	1.60402	2.16934	0.739401	0.459663	0.999902	0	2.42418	3.32932	7.32917
981	'FGGY'	19.1104	0.614567	0.900764	0.682273	0.495066	0.999902	22.3872	16.9692	7.76842	29.3167
982	'HOOK1'	51.3662	-0.424622	0.584796	-0.726103	0.467776	0.999902	39.4015	35.1506	78.794	52.1186
983	'CYP2J2'	4.55064	1.99412	1.86474	1.06938	0.284899	0.999902	3.58196	4.84835	0	9.77223
984	'NFIA'	53.9136	0.596923	0.547677	1.08992	0.275749	0.999902	41.1925	81.2099	44.391	48.8611
985	'TM2D1'	126.074	-0.232252	0.383719	-0.605265	0.545003	0.999902	117.309	112.724	155.368	118.895
986	'INADL'	178.513	0.123868	0.371032	0.333847	0.738495	0.999902	145.069	144.239	197.54	227.204
987	'L1TD1'	5.89938	-1.22188	1.55657	-0.784981	0.432465	0.999902	4.47745	1.21209	12.2075	5.70047
988	'USP1'	398.762	-0.128694	0.266248	-0.48336	0.62884	0.999902	433.417	381.808	399.519	380.303
989	'DOCK7'	40.5585	0.0376856	0.60088	0.0627174	0.949992	0.999902	40.297	33.9385	39.9519	48.0468
990	'ATG4C'	72.7678	-0.213263	0.481036	-0.44334	0.657519	0.999902	77.9076	52.1198	78.794	82.2496
991	'ALG6'	129.548	-0.273953	0.39799	-0.68834	0.491239	0.999902	133.428	89.6945	150.929	144.14
992	'ITGB3BP'	74.3856	-0.682648	0.470766	-1.45008	0.147037	0.999902	77.0121	54.544	106.538	59.4477
993	'EFCAB7'	43.8872	-0.0473408	0.639165	-0.0740667	0.940957	0.999902	25.9692	52.1198	63.2572	34.2028
994	'PGM1'	188.063	-0.251232	0.337097	-0.74528	0.456102	0.999902	224.768	155.147	184.223	188.115
995	'CACHD1'	13.4104	0.653148	1.10794	0.589515	0.555516	0.999902	4.47745	7.27253	16.6466	25.2449
996	'RAVER2'	38.1944	-0.563232	0.612571	-0.919455	0.357858	0.999902	41.1925	31.5143	49.9399	30.131
997	'JAK1'	2793.94	-0.22933	0.211656	-1.0835	0.278585	0.999902	3197.79	2505.39	2833.26	2639.32
998	'MIR3671'	5.45279	0.00173303	1.66621	0.0010401	0.99917	0.999902	0.89549	8.48462	9.98797	2.44306
999	'DNAJC6'	7.12866	0.393535	1.35759	0.289877	0.77191	0.999902	8.9549	7.27253	3.32932	8.95788
1000	'LEPROT'	382.317	-0.473334	0.276686	-1.71073	0.0871315	0.999902	443.267	355.142	445.02	285.838
1001	'LEPR'	55.7157	-1.05582	0.672856	-1.56917	0.116609	0.999902	44.7745	14.5451	106.538	57.0047
1002	'PDE4B'	315.195	-0.217477	0.285362	-0.762109	0.445995	0.999902	362.673	279.992	315.176	302.939
1003	'TCTEX1D1'	3.89181	-1.27243	2.09938	-0.606101	0.544448	0.999902	0	1.21209	11.0977	3.25741
1004	'WDR78'	3.92939	-1.85182	1.98013	-0.935199	0.349686	0.999902	3.58196	0	8.8782	3.25741
1005	'MIER1'	496.324	0.0196699	0.259109	0.0759136	0.939488	0.999902	524.757	528.471	460.557	471.51
1006	'SLC35D1'	122.311	0.217966	0.384463	0.566937	0.570757	0.999902	120.891	118.785	105.429	144.14
1007	'IL12RB2'	44.9686	-0.740876	0.56924	-1.30152	0.193081	0.999902	53.7294	33.9385	58.8181	33.3884
1008	'SERBP1'	1413.37	-0.200459	0.229954	-0.871735	0.383353	0.999902	1651.28	1233.91	1371.68	1396.61
1009	'WLS'	80.8939	-0.492034	0.508163	-0.96826	0.332914	0.999902	112.832	92.1187	75.4647	43.1607
1010	'LRRC7'	3.99413	0.499278	1.98188	0.251921	0.801102	0.999902	0	6.06044	6.65865	3.25741
1011	'LRRC40'	89.3935	-0.0758357	0.430596	-0.176118	0.860201	0.999902	100.295	81.2099	83.2331	92.8362
1012	'SRSF11'	3145.26	0.460498	0.260601	1.76706	0.0772177	0.999902	2042.61	4014.44	3252.75	3271.25
1013	'ANKRD13C'	223.448	0.0904987	0.32605	0.277561	0.781349	0.999902	196.112	198.783	237.492	261.407
1014	'HHLA3'	19.3733	-0.662646	0.912289	-0.726355	0.467621	0.999902	13.4323	8.48462	34.403	21.1732
1015	'CTH'	8.0837	-0.149157	1.25769	-0.118596	0.905595	0.999902	8.05941	9.69671	8.8782	5.70047
1016	'ZRANB2-AS1'	11.4375	0.830649	1.09399	0.759285	0.447682	0.999902	9.85039	9.69671	6.65865	19.5445
1017	'ZRANB2'	660.227	0.0856538	0.280705	0.305139	0.76026	0.999902	512.22	606.044	770.184	752.462
1018	'MIR186'	6.99222	1.08993	1.35718	0.803087	0.421924	0.999902	4.47745	10.9088	4.4391	8.14352
1019	'NEGR1'	31.397	-0.00991588	0.708064	-0.0140042	0.988827	0.999902	25.0737	42.4231	37.7323	20.3588
1020	'FPGT'	53.8431	-0.41369	0.530075	-0.780436	0.435134	0.999902	59.9978	39.9989	63.2572	52.1186
1021	'CRYZ'	124.227	-0.146917	0.439894	-0.333982	0.738393	0.999902	169.248	145.451	91.0015	91.2075
1022	'TYW3'	125.783	-0.241863	0.375379	-0.644316	0.51937	0.999902	137.01	122.421	135.393	108.309
1023	'ACADM'	174.922	-0.413295	0.348214	-1.1869	0.235267	0.999902	205.963	126.057	194.211	173.457
1024	'DLSTP1'	12.0413	0.633629	1.04426	0.606773	0.544002	0.999902	8.9549	12.1209	9.98797	17.1014
1025	'RABGGTB'	419.905	0.237536	0.262579	0.904627	0.365663	0.999902	396.702	456.957	373.994	451.966
1026	'SNORD45A'	3.53269	1.52284	2.04871	0.743315	0.457291	0.999902	3.58196	4.84835	0	5.70047
1027	'SNORD45B'	5.58854	-0.0491806	1.52217	-0.0323095	0.974225	0.999902	8.05941	3.63627	3.32932	7.32917
1028	'MSH4'	4.92463	0.239583	1.62108	0.147793	0.882507	0.999902	3.58196	2.42418	5.54887	8.14352
1029	'ST6GALNAC3'	19.2622	0.807047	0.897818	0.898898	0.368707	0.999902	8.05941	32.7264	19.9759	16.287
1030	'PIGK'	162.866	-0.404411	0.363859	-1.11145	0.266374	0.999902	222.081	140.602	148.71	140.069
1031	'AK5'	106.58	-0.211775	0.431017	-0.491339	0.623187	0.999902	117.309	71.5132	112.087	125.41
1032	'ZZZ3'	197.568	0.00521121	0.329264	0.0158268	0.987373	0.999902	210.44	178.177	184.223	217.432
1033	'USP33'	462.923	-0.0280483	0.25667	-0.109278	0.912982	0.999902	471.923	466.654	462.776	450.337
1034	'FAM73A'	124.455	0.26249	0.37861	0.693298	0.488122	0.999902	121.787	140.602	104.319	131.111
1035	'NEXN-AS1'	4.54073	-0.425583	1.67113	-0.254669	0.798979	0.999902	2.68647	3.63627	7.76842	4.07176
1036	'FUBP1'	476.514	-0.0299394	0.285588	-0.104834	0.916507	0.999902	547.144	401.201	416.166	541.544
1037	'DNAJB4'	32.8784	0.526616	0.669563	0.786507	0.43157	0.999902	25.9692	48.4835	27.7444	29.3167
1038	'GIPC2'	3.38708	-1.9036	1.97189	-0.965372	0.334359	0.999902	6.26843	1.21209	4.4391	1.6287
1039	'PTGFR'	3.68581	-0.504583	1.91203	-0.263899	0.791857	0.999902	0.89549	3.63627	7.76842	2.44306
1040	'IFI44L'	273.995	0.325184	0.390797	0.832105	0.405349	0.999902	291.034	421.807	194.211	188.93
1041	'IFI44'	288.985	0.10033	0.318178	0.315327	0.752514	0.999902	311.63	353.93	245.26	245.12
1042	'LOC101927412'	28.063	-0.683567	0.818729	-0.834912	0.403767	0.999902	15.2233	13.333	54.379	29.3167
1043	'PRKACB'	701.78	-0.319545	0.240626	-1.32797	0.184187	0.999902	780.867	587.863	777.952	660.44
1044	'RPF1'	337.483	-0.147293	0.27763	-0.530538	0.595739	0.999902	369.837	311.507	339.591	328.998
1045	'GNG5'	530.005	-0.10106	0.261	-0.387204	0.698605	0.999902	556.995	570.894	539.351	452.78
1046	'SPATA1'	9.92128	0.734992	1.14198	0.643612	0.519827	0.999902	7.16392	10.9088	7.76842	13.844
1047	'CTBS'	117.617	-0.204971	0.393973	-0.520266	0.602878	0.999902	144.174	105.452	107.648	113.195
1048	'SSX2IP'	106.039	-0.567789	0.420398	-1.3506	0.176823	0.999902	153.129	87.2704	99.8797	83.8783
1049	'MCOLN2'	175.81	0.55716	0.410687	1.35666	0.174891	0.999902	154.92	288.477	128.734	131.111
1050	'MCOLN3'	5.99157	0.608011	1.49458	0.406809	0.684148	0.999902	7.16392	9.69671	2.21955	4.88611
1051	'WDR63'	8.58087	0.00706853	1.34988	0.00523642	0.995822	0.999902	8.05941	15.7571	8.8782	1.6287
1052	'SYDE2'	12.0816	-1.04015	1.05569	-0.985279	0.324487	0.999902	12.5369	8.48462	19.9759	7.32917
1053	'C1orf52'	210.218	0.251093	0.324956	0.772698	0.439701	0.999902	171.934	246.054	211.967	210.917
1054	'BCL10'	76.8545	-0.316535	0.454807	-0.695977	0.486443	0.999902	79.6986	64.2407	91.0015	72.4774
1055	'ZNHIT6'	165.757	-0.262714	0.351243	-0.747955	0.454488	0.999902	156.711	143.026	205.308	157.984
1056	'COL24A1'	9.02374	-0.116807	1.26091	-0.0926371	0.926192	0.999902	5.37294	13.333	13.3173	4.07176
1057	'ODF2L'	395.985	0.530965	0.273509	1.94131	0.0522207	0.999902	327.749	513.926	319.615	422.649
1058	'SH3GLB1'	639.244	-0.265191	0.259305	-1.0227	0.306451	0.999902	762.062	646.043	632.572	516.299
1059	'SEP15'	1109.82	-0.214162	0.242388	-0.883551	0.376938	0.999902	1360.25	1046.03	1023.21	1009.8
1060	'HS2ST1'	141.907	-0.52528	0.370319	-1.41845	0.156059	0.999902	191.635	113.936	143.161	118.895
1061	'LMO4'	343.67	0.108126	0.276428	0.391155	0.695683	0.999902	314.317	361.202	347.36	351.8
1062	'PKN2'	321.556	0.300476	0.279136	1.07645	0.281727	0.999902	285.661	353.93	290.761	355.872
1063	'GTF2B'	216.795	-0.0258876	0.315073	-0.0821636	0.934517	0.999902	202.381	214.54	235.272	214.989
1064	'CCBL2'	227.325	-0.0131061	0.314835	-0.0416286	0.966795	0.999902	216.708	248.478	239.711	204.402
1065	'RBMXL1'	155.755	-0.276394	0.348204	-0.793771	0.427329	0.999902	168.352	133.33	173.125	148.212
1066	'GBP3'	247.822	0.105516	0.351269	0.300385	0.763884	0.999902	188.948	202.419	289.651	310.268
1067	'GBP1'	445.06	0.0859628	0.279986	0.307025	0.758824	0.999902	489.833	503.017	372.884	414.505
1068	'GBP2'	1625.78	0.0385875	0.218854	0.176316	0.860046	0.999902	1696.06	1692.08	1511.51	1603.46
1069	'GBP4'	768.957	-0.0314999	0.239845	-0.131334	0.895511	0.999902	735.197	717.556	820.124	802.951
1070	'GBP5'	1520.32	0.193163	0.221137	0.873498	0.382392	0.999902	1389.8	1732.07	1447.15	1512.25
1071	'GBP6'	6.13814	-0.780937	1.46025	-0.534799	0.592789	0.999902	8.9549	2.42418	6.65865	6.51482
1072	'GBP1P1'	8.16714	-0.335407	1.28234	-0.261559	0.793661	0.999902	12.5369	9.69671	5.54887	4.88611
1073	'LRRC8B'	69.3805	-0.306038	0.503544	-0.607768	0.543341	0.999902	90.4445	47.2714	63.2572	76.5491
1074	'FLJ27354'	11.3252	-0.0174436	1.10229	-0.0158249	0.987374	0.999902	10.7459	6.06044	12.2075	16.287
1075	'LRRC8C'	514.169	-0.00548515	0.261256	-0.0209953	0.983249	0.999902	501.474	568.469	528.253	458.48
1076	'LRRC8D'	360.755	-0.188502	0.276047	-0.68286	0.494695	0.999902	404.761	317.567	364.006	356.686
1077	'ZNF326'	131.83	-0.058975	0.369171	-0.15975	0.873078	0.999902	128.055	134.542	140.941	123.782
1078	'ZNF644'	187.388	0.0307242	0.341764	0.089899	0.928367	0.999902	197.008	218.176	173.125	161.242
1079	'CDC7'	115.681	0.263719	0.389582	0.676928	0.498452	0.999902	114.623	129.693	95.4406	122.967
1080	'TGFBR3'	651.789	-0.207653	0.971133	-0.213825	0.830683	0.999902	1053.99	873.916	342.92	336.328
1081	'BRDT'	4.05256	0.394266	1.8444	0.213764	0.830731	0.999902	3.58196	8.48462	3.32932	0.814352
1082	'EPHX4'	10.5272	-0.148937	1.21523	-0.122559	0.902456	0.999902	15.2233	16.9692	6.65865	3.25741
1083	'SETSIP'	4.05372	-0.115546	1.81693	-0.0635941	0.949293	0.999902	6.26843	1.21209	2.21955	6.51482
1084	'BTBD8'	6.73307	2.45828	1.50239	1.63625	0.101788	0.999902	0.89549	12.1209	3.32932	10.5866
1085	'KIAA1107'	37.8138	0.457699	0.629319	0.727292	0.467047	0.999902	25.9692	50.9077	37.7323	36.6459
1086	'C1orf146'	3.29593	-1.18182	1.94195	-0.608575	0.542806	0.999902	3.58196	2.42418	5.54887	1.6287
1087	'GLMN'	72.265	0.0546757	0.481124	0.113642	0.909522	0.999902	56.4158	78.7857	85.4527	68.4056
1088	'RPAP2'	66.3256	-0.049406	0.487732	-0.101297	0.919314	0.999902	77.0121	67.877	57.7083	62.7051
1089	'GFI1'	330.108	0.409098	0.438327	0.933315	0.350657	0.999902	408.343	522.41	157.588	232.09
1090	'EVI5'	77.2666	0.0222326	0.451071	0.0492886	0.960689	0.999902	73.4301	79.9978	79.9038	75.7348
1091	'RPL5'	11560.5	-0.11377	0.213861	-0.531981	0.594739	0.999902	11547.3	9880.95	12486.1	12327.7
1092	'FAM69A'	98.8905	0.356481	0.411304	0.866711	0.386101	0.999902	85.967	103.028	87.6722	118.895
1093	'SNORD21'	7.20766	0.654199	1.39607	0.468599	0.639356	0.999902	3.58196	3.63627	7.76842	13.844
1094	'MTF2'	314.843	0.380926	0.288972	1.31821	0.187433	0.999902	245.364	366.051	301.859	346.1
1095	'TMED5'	523.763	0.0865178	0.285881	0.302636	0.762167	0.999902	599.978	603.62	415.056	476.396
1096	'CCDC18'	146.531	0.234686	0.42826	0.547999	0.583693	0.999902	84.176	178.177	185.332	138.44
1097	'LOC100131564'	498.434	0.343244	0.85287	0.402458	0.687347	0.999902	235.514	351.506	643.669	763.048
1098	'DR1'	413.593	-0.46267	0.271305	-1.70535	0.0881288	0.999902	524.757	335.749	433.922	359.944
1099	'FNBP1L'	11.2462	-0.780054	1.17797	-0.6622	0.507843	0.999902	9.85039	2.42418	18.8662	13.844
1100	'BCAR3'	6.62247	0.690445	1.41318	0.488576	0.625142	0.999902	3.58196	4.84835	6.65865	11.4009
1101	'DNTTIP2'	444.839	-0.491601	0.26024	-1.88903	0.0588882	0.999902	539.085	375.747	500.509	364.016
1102	'GCLM'	131.779	-0.00182698	0.378246	-0.00483012	0.996146	0.999902	118.205	145.451	145.381	118.081
1103	'ARHGAP29'	4.47217	0.54211	1.68654	0.321434	0.747882	0.999902	1.79098	4.84835	5.54887	5.70047
1104	'ABCD3'	170.223	0.0600168	0.338857	0.177115	0.859418	0.999902	159.397	164.844	174.235	182.415
1105	'SLC44A3'	3.47923	-0.519078	1.87497	-0.276847	0.781898	0.999902	2.68647	2.42418	5.54887	3.25741
1106	'CNN3'	14.4358	-0.412924	1.196	-0.345254	0.729903	0.999902	4.47745	2.42418	28.8541	21.9875
1107	'ALG14'	20.4711	0.04413	0.820693	0.0537716	0.957117	0.999902	22.3872	25.4539	17.7564	16.287
1108	'TMEM56'	6.13085	-0.176478	1.47314	-0.119798	0.904643	0.999902	5.37294	2.42418	7.76842	8.95788
1109	'RWDD3'	89.3556	-0.122687	0.454628	-0.269862	0.787266	0.999902	81.4896	65.4528	105.429	105.051
1110	'PTBP2'	168.133	0.595627	0.387791	1.53595	0.124551	0.999902	93.1309	191.51	175.344	212.546
1111	'DPYD'	416.371	-0.542389	0.271109	-2.00063	0.0454325	0.999902	540.876	350.294	446.13	328.184
1112	'FRRS1'	7.03137	2.52554	1.49372	1.69077	0.0908801	0.999902	0.89549	15.7571	3.32932	8.14352
1113	'AGL'	188.581	0.0325627	0.327605	0.0993962	0.920824	0.999902	194.321	181.813	178.674	199.516
1114	'SLC35A3'	197.24	0.120668	0.326298	0.369809	0.711525	0.999902	176.411	191.51	201.979	219.061
1115	'HIAT1'	361.382	-0.115838	0.274828	-0.421492	0.673396	0.999902	362.673	326.052	389.531	367.273
1116	'SASS6'	55.9604	-0.0624723	0.5149	-0.121329	0.90343	0.999902	55.5204	55.7561	58.8181	53.7473
1117	'TRMT13'	184.201	0.0616482	0.346964	0.177679	0.858975	0.999902	147.756	190.298	213.077	185.672
1118	'LRRC39'	15.5865	0.333748	0.969209	0.344351	0.730582	0.999902	8.9549	10.9088	18.8662	23.6162
1119	'DBT'	141.298	0.489202	0.366421	1.33508	0.181849	0.999902	122.682	183.025	112.087	147.398
1120	'RTCA-AS1'	7.66636	-0.675809	1.33202	-0.507357	0.611904	0.999902	4.47745	6.06044	14.4271	5.70047
1121	'RTCA'	261.197	0.158682	0.301966	0.525496	0.599239	0.999902	222.081	273.932	271.895	276.88
1122	'CDC14A'	370.053	0.00680949	0.283376	0.0240299	0.980829	0.999902	325.063	347.869	413.946	393.332
1123	'GPR88'	3.57625	0.526313	1.86264	0.282563	0.777512	0.999902	3.58196	6.06044	2.21955	2.44306
1124	'EXTL2'	41.224	0.402936	0.60062	0.670866	0.502306	0.999902	33.1331	55.7561	37.7323	38.2746
1125	'SLC30A7'	253.752	0.179576	0.299978	0.598631	0.549419	0.999902	238.2	286.053	237.492	253.264
1126	'DPH5'	241.735	-0.0623245	0.305823	-0.203793	0.838515	0.999902	234.618	221.812	259.687	250.821
1127	'LOC102606465'	102.083	0.243805	0.479993	0.507934	0.611499	0.999902	55.5204	96.9671	132.063	123.782
1128	'LOC101928370'	24.4468	-0.0856388	0.750048	-0.114178	0.909097	0.999902	21.4918	25.4539	28.8541	21.9875
1129	'S1PR1'	777.018	-0.0918056	0.235338	-0.390101	0.696462	0.999902	799.672	784.221	803.477	720.702
1130	'RNPC3'	217.082	0.19436	0.317278	0.612586	0.54015	0.999902	193.426	212.115	211.967	250.821
1131	'AMY2B'	360.991	0.363782	0.337656	1.07737	0.281313	0.999902	218.499	363.627	413.946	447.894
1132	'ACTG1P4'	4.90435	0.499165	1.64247	0.303911	0.761195	0.999902	2.68647	2.42418	5.54887	8.95788
1133	'PRMT6'	97.4059	-0.363244	0.419667	-0.865553	0.386735	0.999902	122.682	79.9978	96.5504	90.3931
1134	'VAV3'	244.358	-0.155799	0.308519	-0.504991	0.613565	0.999902	283.87	238.781	230.833	223.947
1135	'SLC25A24'	139.914	-0.386914	0.374788	-1.03235	0.301907	0.999902	183.575	127.269	133.173	115.638
1136	'FAM102B'	170.662	0.106131	0.361841	0.293309	0.769286	0.999902	178.202	212.115	149.82	142.512
1137	'HENMT1'	210.489	-0.134298	0.327187	-0.410462	0.681467	0.999902	245.364	183.025	195.32	218.246
1138	'PRPF38B'	2418.49	0.325888	0.274546	1.18701	0.235225	0.999902	1715.76	3233.85	2576.9	2147.45
1139	'STXBP3'	511.645	0.00667624	0.251848	0.026509	0.978851	0.999902	524.757	512.713	496.069	513.042
1140	'GPSM2'	21.5788	0.527	0.797321	0.660963	0.508636	0.999902	19.7008	29.0901	15.5368	21.9875
1141	'CLCC1'	149.667	0.442029	0.351738	1.2567	0.208863	0.999902	126.264	169.692	127.624	175.086
1142	'WDR47'	107.496	0.259424	0.399004	0.65018	0.515576	0.999902	105.668	118.785	89.8918	115.638
1143	'TAF13'	33.7702	-0.367524	0.647872	-0.567278	0.570525	0.999902	38.5061	25.4539	37.7323	33.3884
1144	'TMEM167B'	442.272	-0.355046	0.278628	-1.27427	0.202569	0.999902	574.009	391.505	418.385	385.189
1145	'SCARNA2'	14.5232	0.813487	0.962117	0.845518	0.397822	0.999902	8.9549	15.7571	12.2075	21.1732
1146	'KIAA1324'	58.3063	0.00675732	0.525538	0.0128579	0.989741	0.999902	50.1474	47.2714	66.5865	69.22
1147	'SARS'	812.247	-0.0410147	0.251895	-0.162824	0.870657	0.999902	939.369	763.616	708.036	837.969
1148	'CELSR2'	62.6352	-0.0292551	0.527046	-0.0555076	0.955734	0.999902	80.5941	71.5132	45.5008	52.9329
1149	'PSRC1'	70.4622	0.483695	0.530642	0.911528	0.362017	0.999902	58.2068	115.148	58.8181	49.6755
1150	'SORT1'	194.618	0.209251	0.322077	0.649693	0.515891	0.999902	179.098	207.267	182.003	210.103
1151	'PSMA5'	620.776	-0.126034	0.249554	-0.505037	0.613533	0.999902	649.23	647.255	645.889	540.73
1152	'ATXN7L2'	120.407	0.114592	0.383389	0.298893	0.765022	0.999902	124.473	130.906	106.538	119.71
1153	'CYB561D1'	312.268	-0.28942	0.299605	-0.966005	0.334041	0.999902	311.63	243.63	376.214	317.597
1154	'AMIGO1'	47.4769	-0.193167	0.635879	-0.303779	0.761296	0.999902	72.5347	31.5143	28.8541	57.0047
1155	'GNAI3'	557.599	-0.0869508	0.301952	-0.287963	0.773375	0.999902	730.72	558.773	417.275	523.629
1156	'AMPD2'	1024.18	-0.0891043	0.233243	-0.382024	0.702443	0.999902	1148.91	1013.31	962.175	972.337
1157	'GSTM4'	130.745	-0.0674287	0.392546	-0.171773	0.863616	0.999902	108.354	113.936	159.808	140.883
1158	'GSTM2'	213.241	0.153147	0.446172	0.343248	0.731412	0.999902	102.981	179.389	301.859	268.736
1159	'GSTM3'	9.2081	0.624684	1.19573	0.522431	0.60137	0.999902	8.9549	8.48462	5.54887	13.844
1160	'CSF1'	67.4568	0.20024	0.564789	0.35454	0.722934	0.999902	34.0286	58.1802	92.1113	85.507
1161	'AHCYL1'	461.423	0.0387615	0.262999	0.147383	0.88283	0.999902	473.714	504.229	436.142	431.607
1162	'STRIP1'	446.961	0.121381	0.266847	0.454872	0.649201	0.999902	471.028	456.957	385.092	474.767
1163	'ALX3'	15.9747	-0.768938	0.918085	-0.837546	0.402286	0.999902	21.4918	9.69671	18.8662	13.844
1164	'KCNC4'	14.9456	0.086352	0.937141	0.0921441	0.926584	0.999902	13.4323	16.9692	15.5368	13.844
1165	'LOC440600'	9.29936	-0.345222	1.19522	-0.288834	0.772708	0.999902	9.85039	4.84835	11.0977	11.4009
1166	'RBM15'	128.909	0.162289	0.400782	0.404933	0.685527	0.999902	149.547	149.087	93.2211	123.782
1167	'SLC16A4'	13.8495	0.19641	1.00528	0.195378	0.845097	0.999902	8.05941	18.1813	17.7564	11.4009
1168	'LAMTOR5'	484.877	-0.192342	0.266832	-0.720833	0.471012	0.999902	453.118	454.533	581.522	450.337
1169	'KCNA2'	6.38298	-1.97685	1.48484	-1.33136	0.183071	0.999902	8.05941	3.63627	12.2075	1.6287
1170	'KCNA3'	819.414	-0.0535614	0.240258	-0.222933	0.823588	0.999902	771.017	759.979	898.918	847.741
1171	'CD53'	3156.14	-0.148991	0.211829	-0.703356	0.481834	0.999902	3562.26	3035.07	3075.19	2952.03
1172	'LRIF1'	159.293	-0.405873	0.356565	-1.13829	0.255001	0.999902	205.067	146.663	157.588	127.853
1173	'DRAM2'	443.387	0.0181988	0.262263	0.0693915	0.944678	0.999902	422.671	469.078	458.337	423.463
1174	'CEPT1'	482.483	0.312748	0.283921	1.10153	0.270666	0.999902	346.554	521.198	514.936	547.245
1175	'DENND2D'	1242.95	0.212334	0.231592	0.916845	0.359224	0.999902	1070.11	1227.85	1234.07	1439.77
1176	'CHI3L2'	74.783	-0.24483	0.481558	-0.508412	0.611164	0.999902	80.5941	50.9077	82.1233	85.507
1177	'WDR77'	257.126	-0.0884936	0.30073	-0.294263	0.768557	0.999902	246.26	239.994	284.102	258.15
1178	'ATP5F1'	1087.45	-0.183389	0.229343	-0.79963	0.423925	0.999902	1242.94	1003.61	1069.82	1033.41
1179	'C1orf162'	1259.05	-0.266671	0.237997	-1.12048	0.262509	0.999902	1409.5	1296.93	1339.5	990.252
1180	'TMIGD3'	7.76526	-0.132975	1.33389	-0.0996899	0.920591	0.999902	11.6414	10.9088	4.4391	4.07176
1181	'ADORA3'	5.8034	0.34455	1.47327	0.233868	0.815087	0.999902	3.58196	7.27253	6.65865	5.70047
1182	'LINC01160'	7.21205	0.337099	1.48769	0.226593	0.82074	0.999902	2.68647	14.5451	9.98797	1.6287
1183	'RAP1A'	1334.07	-0.31565	0.22232	-1.4198	0.155666	0.999902	1536.66	1243.6	1421.62	1134.39
1184	'FAM212B'	111.317	-0.485399	0.400887	-1.21081	0.225968	0.999902	116.414	101.815	143.161	83.8783
1185	'FAM212B-AS1'	3.26506	-3.6735	2.35028	-1.563	0.118052	0.999902	4.47745	0	7.76842	0.814352
1186	'DDX20'	137.454	0.151544	0.362416	0.418148	0.675839	0.999902	130.741	139.39	129.844	149.841
1187	'LOC643355'	3.61636	-5.30211	2.39514	-2.21369	0.0268501	0.999902	4.47745	0	9.98797	0
1188	'CTTNBP2NL'	16.0393	0.205002	0.926185	0.22134	0.824828	0.999902	19.7008	18.1813	9.98797	16.287
1189	'WNT2B'	4.96762	-0.978394	1.7841	-0.548398	0.583419	0.999902	4.47745	0	8.8782	6.51482
1190	'ST7L'	60.9622	-0.0149959	0.520482	-0.0288115	0.977015	0.999902	47.4609	53.3319	75.4647	67.5912
1191	'CAPZA1'	1762.84	-0.0195563	0.219582	-0.0890612	0.929033	0.999902	1814.26	1881.16	1734.58	1621.38
1192	'MOV10'	478.191	0.00556818	0.265734	0.020954	0.983282	0.999902	436.999	441.2	518.265	516.299
1193	'RHOC'	625.877	-0.0691591	0.251555	-0.274926	0.783373	0.999902	685.05	658.164	595.949	564.346
1194	'PPM1J'	27.1128	0.59025	0.74066	0.796925	0.425495	0.999902	22.3872	21.8176	21.0857	43.1607
1195	'SLC16A1'	66.3526	-0.150208	0.486369	-0.308836	0.757447	0.999902	71.6392	71.5132	67.6963	54.5616
1196	'SLC16A1-AS1'	17.6417	0.676857	0.87356	0.774826	0.438442	0.999902	11.6414	23.0297	15.5368	20.3588
1197	'LOC100996251'	6.28685	-0.258028	1.4668	-0.175912	0.860363	0.999902	2.68647	4.84835	11.0977	6.51482
1198	'LRIG2'	140.803	0.619852	0.363301	1.70617	0.0879772	0.999902	111.936	184.237	109.868	157.17
1199	'MAGI3'	20.0231	-0.397954	0.85175	-0.467219	0.640343	0.999902	24.1782	24.2418	21.0857	10.5866
1200	'PHTF1'	68.3668	0.0412397	0.534975	0.0770871	0.938554	0.999902	84.176	92.1187	49.9399	47.2324
1201	'RSBN1'	405.96	0.0420059	0.270407	0.155343	0.876551	0.999902	366.255	425.443	433.922	398.218
1202	'AP4B1-AS1'	19.3302	0.0122936	0.86416	0.014226	0.98865	0.999902	14.3278	13.333	24.415	25.2449
1203	'PTPN22'	568.578	0.234751	0.27644	0.849192	0.395775	0.999902	577.591	715.132	466.105	515.485
1204	'BCL2L15'	14.5926	-0.331883	1.00003	-0.331874	0.739985	0.999902	16.1188	6.06044	16.6466	19.5445
1205	'AP4B1'	435.303	0.588341	0.324135	1.81511	0.0695065	0.999902	250.737	597.56	445.02	447.894
1206	'DCLRE1B'	69.9205	-0.39933	0.496728	-0.803922	0.421442	0.999902	84.176	76.3616	74.3549	44.7894
1207	'HIPK1-AS1'	6.47812	-1.27012	1.53878	-0.825406	0.409141	0.999902	2.68647	6.06044	15.5368	1.6287
1208	'HIPK1'	592.912	0.0179755	0.257665	0.0697631	0.944382	0.999902	657.289	623.013	520.484	570.861
1209	'TRIM33'	833.271	0.191005	0.258135	0.739943	0.459334	0.999902	651.021	944.217	905.576	832.268
1210	'BCAS2'	232.337	-0.0537181	0.312461	-0.17192	0.863501	0.999902	240.887	252.114	231.943	204.402
1211	'DENND2C'	7.56891	-1.7627	1.34513	-1.31043	0.190049	0.999902	8.9549	3.63627	14.4271	3.25741
1212	'NRAS'	438.313	-0.270295	0.267685	-1.00975	0.312616	0.999902	522.966	413.322	435.032	381.931
1213	'CSDE1'	3590.16	-0.189155	0.207513	-0.911533	0.362014	0.999902	4013.58	3288.4	3636.73	3421.91
1214	'SIKE1'	225.232	0.0204515	0.308893	0.0662088	0.947212	0.999902	226.559	218.176	220.845	235.348
1215	'TSPAN2'	113.197	0.103107	0.472792	0.218082	0.827365	0.999902	144.174	153.935	73.2451	81.4352
1216	'VANGL1'	47.1092	-0.0674663	0.612547	-0.110141	0.912298	0.999902	67.1617	53.3319	28.8541	39.0889
1217	'SLC22A15'	95.717	-0.27426	0.437549	-0.62681	0.530784	0.999902	119.1	103.028	89.8918	70.8487
1218	'ATP1A1'	1871.53	-0.303531	0.229459	-1.32281	0.185899	0.999902	2333.65	1690.86	1801.16	1660.46
1219	'ATP1A1-AS1'	14.2547	-0.566309	0.971796	-0.582745	0.560065	0.999902	20.5963	13.333	13.3173	9.77223
1220	'CD58'	161.279	0.320207	0.357538	0.895589	0.370472	0.999902	157.606	202.419	128.734	156.356
1221	'CD2'	1456	-0.265684	0.25225	-1.05326	0.292223	0.999902	1778.44	1532.08	1399.43	1114.03
1222	'PTGFRN'	9.19563	-0.0500027	1.25416	-0.0398695	0.968197	0.999902	4.47745	4.84835	14.4271	13.0296
1223	'CD101'	116.73	-0.0616439	0.513271	-0.1201	0.904404	0.999902	70.7437	67.877	168.686	159.613
1224	'LOC101929099'	4.8306	-0.656835	1.9278	-0.340718	0.733316	0.999902	0.89549	0	11.0977	7.32917
1225	'TTF2'	86.459	-0.183543	0.442319	-0.414956	0.678174	0.999902	87.758	67.877	96.5504	93.6505
1226	'TRIM45'	8.86829	-0.500393	1.40401	-0.356402	0.72154	0.999902	0.89549	7.27253	19.9759	7.32917
1227	'MAN1A2'	582.512	-0.105228	0.778604	-0.135149	0.892494	0.999902	422.671	813.311	784.611	309.454
1228	'GDAP2'	93.3565	0.266377	0.486992	0.546984	0.58439	0.999902	119.1	106.664	49.9399	97.7223
1229	'WDR3'	112.779	0.403285	0.405732	0.99397	0.320237	0.999902	81.4896	116.36	113.197	140.069
1230	'WARS2'	37.5355	-0.735595	0.625294	-1.1764	0.239436	0.999902	39.4015	30.3022	54.379	26.0593
1231	'LOC101929147'	66.9109	0.140799	0.506228	0.278133	0.78091	0.999902	47.4609	77.5737	79.9038	62.7051
1232	'ZNF697'	16.2657	0.597406	0.9342	0.639484	0.522508	0.999902	11.6414	12.1209	14.4271	26.8736
1233	'PHGDH'	31.3054	-1.13883	0.677441	-1.68107	0.0927487	0.999902	42.9835	16.9692	43.2812	21.9875
1234	'REG4'	4.95263	-0.117462	1.68296	-0.069795	0.944357	0.999902	2.68647	1.21209	7.76842	8.14352
1235	'NOTCH2'	933.234	-0.15242	0.250046	-0.609569	0.542147	0.999902	1109.51	806.039	855.637	961.75
1236	'FAM72B'	5.06049	0.315548	1.63752	0.192698	0.847196	0.999902	4.47745	9.69671	4.4391	1.6287
1237	'FCGR1B'	22.1789	0.167483	0.982512	0.170464	0.864646	0.999902	35.8196	37.5747	5.54887	9.77223
1238	'SRGAP2B'	210.071	0.45571	0.336055	1.35606	0.17508	0.999902	167.457	286.053	186.442	200.331
1239	'EMBP1'	54.1068	-0.3753	0.527013	-0.712126	0.476387	0.999902	54.6249	46.0594	67.6963	48.0468
1240	'LOC100132057'	4.78002	-0.77801	1.94563	-0.399876	0.689248	0.999902	0	1.21209	12.2075	5.70047
1241	'LINC01138'	92.0504	-0.456086	0.443429	-1.02854	0.303694	0.999902	104.772	59.3923	108.758	95.2792
1242	'PPIAL4G'	7.23496	2.57581	1.47518	1.7461	0.080793	0.999902	0.89549	15.7571	3.32932	8.95788
1243	'LINC00623'	4.7342	0.555295	1.64073	0.338444	0.735029	0.999902	5.37294	7.27253	2.21955	4.07176
1244	'LINC00869'	23.4529	-0.23849	0.812737	-0.29344	0.769186	0.999902	34.9241	27.878	15.5368	15.4727
1245	'PFN1P2'	9.69453	0.15611	1.17514	0.132844	0.894316	0.999902	6.26843	7.27253	12.2075	13.0296
1246	'NBPF9'	45.2481	0.0532005	0.565816	0.0940243	0.92509	0.999902	41.1925	44.8473	47.7203	47.2324
1247	'NBPF8'	155.934	0.542348	0.353832	1.53278	0.125329	0.999902	140.592	179.389	113.197	190.558
1248	'PDE4DIP'	596.092	0.366382	0.282729	1.29588	0.195018	0.999902	474.609	534.531	568.205	807.023
1249	'SEC22B'	350.974	-0.0076236	0.277034	-0.0275186	0.978046	0.999902	376.106	357.566	327.384	342.842
1250	'NOTCH2NL'	261.44	-0.0737937	0.319024	-0.231311	0.817073	0.999902	317.003	269.084	218.626	241.048
1251	'NBPF25P'	222.409	0.10504	0.465922	0.225446	0.821633	0.999902	105.668	300.598	322.945	160.427
1252	'NBPF10'	39.0064	0.0769835	0.637311	0.120794	0.903854	0.999902	25.0737	39.9989	51.0496	39.9033
1253	'POLR3GL'	595.798	0.161465	0.256316	0.629946	0.52873	0.999902	522.07	688.466	602.608	570.047
1254	'ANKRD34A'	29.0855	0.670709	0.717364	0.934963	0.349807	0.999902	26.8647	44.8473	17.7564	26.8736
1255	'LIX1L'	450.167	-0.246528	0.26463	-0.931598	0.351544	0.999902	450.431	393.929	527.143	429.164
1256	'RBM8A'	754.982	-0.0602397	0.236187	-0.255051	0.798684	0.999902	798.777	751.495	742.439	727.217
1257	'GNRHR2'	13.9101	0.450897	0.98674	0.456956	0.647702	0.999902	8.05941	15.7571	15.5368	16.287
1258	'PEX11B'	233.234	-0.143881	0.315456	-0.456104	0.648315	0.999902	216.708	233.933	273.005	209.289
1259	'ITGA10'	45.4422	0.81619	0.622395	1.31137	0.189733	0.999902	21.4918	72.7253	44.391	43.1607
1260	'ANKRD35'	6.39544	-0.745844	1.48666	-0.501693	0.615884	0.999902	12.5369	7.27253	3.32932	2.44306
1261	'PIAS3'	255.141	0.198363	0.300407	0.660314	0.509052	0.999902	226.559	287.265	248.59	258.15
1262	'NUDT17'	43.6269	1.02256	0.591991	1.72733	0.0841089	0.999902	34.0286	64.2407	23.3053	52.9329
1263	'POLR3C'	215.907	0.0445714	0.318242	0.140055	0.888616	0.999902	232.827	225.448	191.991	213.36
1264	'RNF115'	168.616	-0.223766	0.358064	-0.624934	0.532015	0.999902	209.545	173.329	153.149	138.44
1265	'CD160'	182.37	-0.175985	0.335315	-0.524835	0.599698	0.999902	178.202	183.025	208.638	159.613
1266	'PDZK1'	9.44995	0.0299303	1.1611	0.0257774	0.979435	0.999902	9.85039	8.48462	8.8782	10.5866
1267	'GPR89A'	48.2023	-0.120065	0.561491	-0.213832	0.830678	0.999902	42.9835	39.9989	57.7083	52.1186
1268	'NBPF11'	7.09281	0.773991	1.3856	0.558595	0.576438	0.999902	7.16392	4.84835	3.32932	13.0296
1269	'NBPF12'	29.3256	0.180468	0.689588	0.261704	0.793549	0.999902	30.4466	33.9385	24.415	28.5023
1270	'LOC728989'	107.425	0.302515	1.69317	0.178668	0.858199	0.999902	16.1188	32.7264	176.454	204.402
1271	'PRKAB2'	173.886	0.0497346	0.336854	0.147644	0.882624	0.999902	180.889	169.692	160.917	184.044
1272	'PDIA3P1'	56.0178	0.258373	0.529451	0.488001	0.625549	0.999902	60.8933	56.9682	41.0617	65.1482
1273	'FMO5'	80.5117	-0.279197	0.509494	-0.547989	0.583699	0.999902	85.967	103.028	89.8918	43.1607
1274	'CHD1L'	415.162	0.285256	0.269379	1.05894	0.289628	0.999902	385.061	495.744	362.896	416.948
1275	'BCL9'	75.1664	-0.0636154	0.488976	-0.130099	0.896488	0.999902	94.9219	60.6044	58.8181	86.3213
1276	'ACP6'	63.5591	0.135568	0.49154	0.275802	0.7827	0.999902	54.6249	67.877	66.5865	65.1482
1277	'GPR89B'	12.4489	0.0894402	1.08698	0.0822833	0.934421	0.999902	16.1188	19.3934	7.76842	6.51482
1278	'NBPF14'	5.02522	1.54649	1.64479	0.940235	0.347097	0.999902	1.79098	10.9088	3.32932	4.07176
1279	'NBPF15'	394.406	0.574968	0.34879	1.64846	0.0992579	0.999902	226.559	358.778	408.397	583.891
1280	'LOC388692'	21.7674	0.752094	0.794355	0.946799	0.343741	0.999902	17.9098	30.3022	14.4271	24.4306
1281	'FCGR1C'	7.97986	1.12677	1.2767	0.882564	0.377472	0.999902	4.47745	12.1209	5.54887	9.77223
1282	'LOC103091866'	32.4309	0.0830176	0.684142	0.121346	0.903417	0.999902	37.6106	24.2418	25.5248	42.3463
1283	'HIST2H2BF'	3.92226	-0.866371	1.83642	-0.471771	0.63709	0.999902	4.47745	4.84835	5.54887	0.814352
1284	'FCGR1A'	68.775	-0.0350987	0.630758	-0.0556452	0.955624	0.999902	111.936	88.4825	26.6346	48.0468
1285	'HIST2H2AC'	9.98665	-1.46883	1.1666	-1.25906	0.208008	0.999902	11.6414	4.84835	17.7564	5.70047
1286	'BOLA1'	76.3024	-0.2981	0.479451	-0.621754	0.534104	0.999902	68.9527	55.7561	99.8797	80.6209
1287	'SV2A'	42.6366	-0.0679605	0.614824	-0.110536	0.911984	0.999902	34.9241	53.3319	52.1594	30.131
1288	'SF3B4'	489.66	-0.205449	0.268431	-0.765368	0.444052	0.999902	594.605	458.169	453.898	451.966
1289	'MTMR11'	157.92	0.24886	0.361795	0.68785	0.491547	0.999902	168.352	180.601	119.856	162.87
1290	'OTUD7B'	39.0492	-0.0210306	0.642365	-0.0327393	0.973882	0.999902	52.8339	43.6352	25.5248	34.2028
1291	'VPS45'	296.596	0.0864649	0.289786	0.298375	0.765417	0.999902	269.542	289.689	306.298	320.855
1292	'ANP32E'	688.012	-0.0567387	0.247276	-0.229455	0.818515	0.999902	725.347	738.162	676.963	611.579
1293	'CA14'	19.0303	-0.0294768	0.968093	-0.0304483	0.97571	0.999902	6.26843	25.4539	32.1835	12.2153
1294	'APH1A'	878.762	-0.428154	0.271569	-1.57659	0.114889	0.999902	1232.19	767.252	783.501	732.103
1295	'C1orf54'	27.4436	0.207112	0.726202	0.285198	0.775492	0.999902	18.8053	32.7264	32.1835	26.0593
1296	'CIART'	8.11698	-0.00743113	1.25813	-0.0059065	0.995287	0.999902	6.26843	9.69671	9.98797	6.51482
1297	'MRPS21'	708.763	-0.014662	0.258206	-0.056784	0.954717	0.999902	601.769	707.86	823.453	701.972
1298	'PRPF3'	779.377	0.327195	0.255308	1.28157	0.199994	0.999902	590.128	819.372	793.489	914.518
1299	'RPRD2'	515.602	-0.161868	0.25212	-0.642028	0.520855	0.999902	547.144	505.441	541.57	468.253
1300	'TARS2'	273.84	0.280182	0.325176	0.861631	0.388891	0.999902	201.485	259.387	294.09	340.399
1301	'ECM1'	13.3935	0.129856	1.00328	0.129431	0.897017	0.999902	8.9549	15.7571	16.6466	12.2153
1302	'ADAMTSL4'	349.406	0.351152	0.336723	1.04285	0.297017	0.999902	383.27	470.29	229.723	314.34
1303	'ADAMTSL4-AS1'	6.31341	-2.41273	1.52485	-1.58228	0.113587	0.999902	13.4323	2.42418	7.76842	1.6287
1304	'ENSA'	1284.03	-0.164049	0.22496	-0.729237	0.465857	0.999902	1447.11	1248.45	1266.25	1174.3
1305	'GOLPH3L'	98.2069	0.0504662	0.411605	0.122608	0.902417	0.999902	102.981	100.603	89.8918	99.351
1306	'HORMAD1'	4.66275	0.126685	1.61579	0.0784039	0.937507	0.999902	4.47745	4.84835	4.4391	4.88611
1307	'CTSS'	7463.92	-0.134442	0.211771	-0.634843	0.525531	0.999902	8602.97	7197.38	7019.33	7036
1308	'CTSK'	127	0.485339	0.427285	1.13587	0.256012	0.999902	75.2211	175.753	136.502	120.524
1309	'ARNT'	272.1	0.00958983	0.297141	0.0322737	0.974254	0.999902	294.616	277.568	247.48	268.736
1310	'SETDB1'	616.728	0.322844	0.260898	1.23743	0.215926	0.999902	468.341	694.527	628.133	675.912
1311	'CERS2'	775.335	-0.452682	0.255512	-1.77166	0.0764508	0.999902	1033.4	669.073	757.976	640.895
1312	'ANXA9'	86.2636	0.149468	0.485288	0.307998	0.758084	0.999902	52.8339	98.1792	110.977	83.0639
1313	'FAM63A'	153.414	-0.851865	0.413647	-2.0594	0.039456	0.999902	158.502	75.1495	237.492	142.512
1314	'BNIPL'	12.6772	0.0992927	1.0671	0.0930489	0.925865	0.999902	8.05941	7.27253	16.6466	18.7301
1315	'C1orf56'	19.3195	0.0708471	0.852685	0.083087	0.933782	0.999902	17.9098	13.333	19.9759	26.0593
1316	'CDC42SE1'	3847.41	0.071216	0.204731	0.347851	0.727952	0.999902	3841.65	3859.29	3663.37	4025.34
1317	'MLLT11'	66.0137	-0.224339	0.48478	-0.462764	0.643534	0.999902	63.5798	60.6044	78.794	61.0764
1318	'GABPB2'	62.1168	0.21724	0.529003	0.41066	0.681322	0.999902	60.8933	46.0594	54.379	87.1357
1319	'SEMA6C'	46.268	-0.00180854	0.581505	-0.00311009	0.997519	0.999902	34.9241	50.9077	57.7083	41.532
1320	'TNFAIP8L2-SCNM1'	3.26851	0.284262	2.17858	0.13048	0.896186	0.999902	3.58196	7.27253	2.21955	0
1321	'TNFAIP8L2'	241.123	0.057806	0.309315	0.186884	0.851752	0.999902	214.022	258.175	258.578	233.719
1322	'LYSMD1'	32.2899	0.358624	0.746893	0.480155	0.631117	0.999902	12.5369	31.5143	44.391	40.7176
1323	'SCNM1'	22.5684	0.317446	0.845302	0.375541	0.707258	0.999902	13.4323	36.3627	26.6346	13.844
1324	'TMOD4'	41.2309	0.335971	0.63114	0.532325	0.594501	0.999902	23.2827	41.211	49.9399	50.4898
1325	'VPS72'	237.781	-0.346366	0.319205	-1.08509	0.277882	0.999902	291.93	183.025	240.821	235.348
1326	'PIP5K1A'	339.104	0.285088	0.288193	0.989227	0.322552	0.999902	279.393	409.686	331.823	335.513
1327	'PSMD4'	1003.63	-0.269739	0.228846	-1.17869	0.23852	0.999902	1158.76	906.642	1035.42	913.703
1328	'ZNF687'	383.507	0.160191	0.269814	0.593709	0.552707	0.999902	381.479	397.565	342.92	412.062
1329	'PI4KB'	703.434	-0.00412751	0.238149	-0.0173316	0.986172	0.999902	726.242	703.011	682.512	701.972
1330	'RFX5'	500.891	-0.115893	0.275675	-0.420398	0.674195	0.999902	534.607	398.777	508.277	561.903
1331	'GBAT2'	6.6536	0.265898	1.38529	0.191944	0.847786	0.999902	5.37294	9.69671	6.65865	4.88611
1332	'SELENBP1'	9.54638	0.97557	1.31412	0.742374	0.457861	0.999902	7.16392	23.0297	5.54887	2.44306
1333	'PSMB4'	1403.9	-0.253776	0.2189	-1.15933	0.246323	0.999902	1557.26	1238.75	1497.09	1322.51
1334	'POGZ'	718.285	0.379468	0.252164	1.50485	0.132364	0.999902	543.562	791.494	705.817	832.268
1335	'CGN'	4.29657	0.00158551	1.78194	0.000889768	0.99929	0.999902	0.89549	3.63627	7.76842	4.88611
1336	'TUFT1'	14.4514	-0.0378484	0.961454	-0.0393657	0.968599	0.999902	11.6414	12.1209	17.7564	16.287
1337	'SNX27'	328.565	0.0530489	0.294999	0.179828	0.857288	0.999902	368.046	356.354	276.334	313.526
1338	'CELF3'	6.03901	2.76666	1.65973	1.66694	0.095527	0.999902	0.89549	16.9692	2.21955	4.07176
1339	'MRPL9'	408.299	-0.313308	0.26382	-1.18758	0.234997	0.999902	453.118	370.899	451.678	357.501
1340	'OAZ3'	11.7827	-0.0832935	1.11111	-0.0749641	0.940243	0.999902	10.7459	18.1813	13.3173	4.88611
1341	'TDRKH'	55.5048	-0.218479	0.529171	-0.412871	0.679701	0.999902	63.5798	60.6044	55.4887	42.3463
1342	'RORC'	56.4652	-0.0835734	0.688067	-0.121461	0.903326	0.999902	17.9098	44.8473	98.77	64.3338
1343	'C2CD4D'	5.58183	1.15808	1.50935	0.767272	0.44292	0.999902	3.58196	7.27253	3.32932	8.14352
1344	'LOC100132111'	12.1738	-0.126902	1.07327	-0.118238	0.905879	0.999902	15.2233	16.9692	9.98797	6.51482
1345	'THEM5'	35.8759	-1.06441	0.650595	-1.63606	0.101827	0.999902	40.297	27.878	56.5985	18.7301
1346	'THEM4'	439.359	0.0303421	0.261127	0.116197	0.907497	0.999902	452.222	432.716	417.275	455.223
1347	'S100A10'	2025.09	-0.0928162	0.238907	-0.388503	0.697644	0.999902	2073.95	2290.85	2105.24	1630.33
1348	'S100A11'	1528.99	-0.0937797	0.221942	-0.422541	0.672631	0.999902	1653.97	1568.44	1502.64	1390.91
1349	'S100A9'	10318.5	-0.175482	0.226866	-0.773506	0.439223	0.999902	12627.3	10228.8	9262.18	9155.76
1350	'S100A12'	758.069	-0.192167	0.259418	-0.74076	0.458839	0.999902	773.703	824.22	842.319	592.034
1351	'S100A8'	5145.56	0.045527	0.205762	0.22126	0.82489	0.999902	5336.22	5361.07	4792.01	5092.96
1352	'S100A6'	3124.77	-0.0968032	0.235596	-0.410886	0.681156	0.999902	3786.13	3014.46	2672.34	3026.13
1353	'S100A5'	5.57654	0.590334	1.49262	0.395501	0.692473	0.999902	4.47745	6.06044	4.4391	7.32917
1354	'S100A4'	5896.71	-0.0727846	0.219884	-0.331013	0.740634	0.999902	6336.48	6450.73	5753.07	5046.54
1355	'LOC101928034'	7.9255	-1.55135	1.31649	-1.1784	0.238636	0.999902	8.05941	4.84835	15.5368	3.25741
1356	'S100A13'	42.0767	0.733344	0.590078	1.24279	0.213945	0.999902	27.7602	54.544	35.5128	50.4898
1357	'S100A1'	14.7384	0.427203	1.01419	0.421226	0.67359	0.999902	11.6414	26.6659	13.3173	7.32917
1358	'CHTOP'	1133.79	0.33307	0.276492	1.20463	0.228347	0.999902	794.299	1069.06	1214.09	1457.69
1359	'SNAPIN'	181.418	-0.0961202	0.359025	-0.267726	0.788911	0.999902	178.202	135.754	197.54	214.175
1360	'ILF2'	882.379	-0.439345	0.269256	-1.6317	0.102743	0.999902	914.295	602.408	1118.65	894.159
1361	'INTS3'	975.393	0.280219	0.253396	1.10586	0.268789	0.999902	735.197	1015.73	1027.65	1122.99
1362	'SLC27A3'	608.378	0.0740994	0.247169	0.299792	0.764336	0.999902	619.679	593.923	565.985	653.925
1363	'GATAD2B'	508.96	0.150028	0.264673	0.566844	0.57082	0.999902	448.64	591.499	516.045	479.654
1364	'DENND4B'	2499.86	0.346769	0.219156	1.58229	0.113583	0.999902	1981.72	2839.92	2420.42	2757.4
1365	'CRTC2'	858.921	0.0229565	0.23315	0.0984625	0.921565	0.999902	856.984	912.703	846.758	819.238
1366	'SLC39A1'	368.604	-0.0113151	0.320752	-0.0352769	0.971859	0.999902	436.999	444.836	301.859	290.724
1367	'CREB3L4'	63.1502	-0.137205	0.521827	-0.262932	0.792603	0.999902	61.7888	42.4231	71.0256	77.3635
1368	'JTB'	1378.6	-0.0424391	0.222222	-0.190976	0.848544	0.999902	1430.99	1441.17	1366.13	1276.09
1369	'RAB13'	39.3259	-0.624463	0.66941	-0.932856	0.350895	0.999902	34.9241	18.1813	61.0376	43.1607
1370	'RPS27'	20185.8	-0.215669	0.202096	-1.06716	0.285899	0.999902	20282.8	18704.9	23101.1	18654.4
1371	'NUP210L'	7.45989	-1.81562	1.42212	-1.2767	0.201709	0.999902	4.47745	2.42418	18.8662	4.07176
1372	'TPM3'	4712.99	-0.205632	0.21449	-0.958701	0.33771	0.999902	5545.77	4522.3	4550.08	4233.82
1373	'C1orf43'	799.345	-0.05253	0.251144	-0.209163	0.834321	0.999902	926.832	809.675	700.268	760.605
1374	'UBAP2L'	747.386	0.0586559	0.239896	0.244506	0.806839	0.999902	766.539	721.193	698.048	803.766
1375	'HAX1'	497.865	-0.214142	0.265633	-0.806155	0.420153	0.999902	503.265	409.686	567.095	511.413
1376	'ATP8B2'	1462.43	0.153318	0.226075	0.678174	0.497661	0.999902	1292.19	1435.11	1478.22	1644.18
1377	'IL6R'	1190.15	0.304143	0.248698	1.22294	0.221352	0.999902	892.803	1237.54	1238.51	1391.73
1378	'SHE'	3.60723	-0.153482	1.98986	-0.0771321	0.938518	0.999902	0.89549	6.06044	6.65865	0.814352
1379	'UBE2Q1'	774.699	-0.317161	0.239769	-1.32278	0.185909	0.999902	911.608	724.829	806.806	655.554
1380	'CHRNB2'	5.55384	1.54789	1.57408	0.983363	0.325429	0.999902	4.47745	8.48462	1.10977	8.14352
1381	'ADAR'	1934.43	-0.0803187	0.22972	-0.349637	0.726611	0.999902	2250.37	1861.77	1725.7	1899.88
1382	'KCNN3'	5.21004	-1.58793	1.62223	-0.978857	0.327651	0.999902	4.47745	3.63627	11.0977	1.6287
1383	'PMVK'	248.248	0.0424724	0.310345	0.136855	0.891145	0.999902	267.751	273.932	220.845	230.462
1384	'PBXIP1'	3505.29	-0.160697	0.205048	-0.783701	0.433216	0.999902	3609.72	3322.33	3790.99	3298.13
1385	'PYGO2'	512.988	-0.0263738	0.252638	-0.104394	0.916857	0.999902	539.085	512.713	496.069	504.084
1386	'SHC1'	693.817	-0.0859134	0.239946	-0.358053	0.720303	0.999902	691.318	649.679	738	696.271
1387	'CKS1B'	45.0664	-0.618483	0.593003	-1.04297	0.296963	0.999902	68.9527	38.7868	39.9519	32.5741
1388	'FLAD1'	368.994	0.109162	0.285632	0.382176	0.702331	0.999902	311.63	413.322	398.409	352.615
1389	'ZBTB7B'	1148.22	-0.0632975	0.247641	-0.255602	0.798258	0.999902	1319.06	1247.24	1026.54	1000.02
1390	'DCST2'	16.3177	0.523257	0.900365	0.581161	0.561132	0.999902	13.4323	20.6055	13.3173	17.9158
1391	'DCST1'	7.21122	0.992976	1.44618	0.68662	0.492322	0.999902	0.89549	8.48462	8.8782	10.5866
1392	'LOC100505666'	4.87405	0.143298	1.61583	0.0886837	0.929333	0.999902	2.68647	3.63627	6.65865	6.51482
1393	'ADAM15'	526.641	-0.0363074	0.269748	-0.134597	0.89293	0.999902	606.246	558.773	459.447	482.097
1394	'EFNA4'	46.8134	-0.0769537	0.570706	-0.13484	0.892739	0.999902	51.9384	36.3627	44.391	54.5616
1395	'EFNA3'	10.483	-0.75399	1.14341	-0.65942	0.509626	0.999902	9.85039	4.84835	16.6466	10.5866
1396	'EFNA1'	8.66301	-0.78226	1.24329	-0.629186	0.529227	0.999902	9.85039	3.63627	12.2075	8.95788
1397	'SLC50A1'	247.619	0.0436493	0.30009	0.145454	0.884352	0.999902	238.2	246.054	249.699	256.521
1398	'DPM3'	228.756	-0.254732	0.307355	-0.82879	0.407224	0.999902	243.573	214.54	254.138	202.774
1399	'KRTCAP2'	476.288	-0.00174609	0.272562	-0.0064062	0.994889	0.999902	453.118	543.016	499.399	409.619
1400	'TRIM46'	51.6905	0.207049	0.545545	0.379527	0.704296	0.999902	54.6249	63.0286	41.0617	48.0468
1401	'MUC1'	10.8167	-1.28122	1.26451	-1.01322	0.310956	0.999902	17.0143	12.1209	13.3173	0.814352
1402	'THBS3'	228.924	0.546048	0.313395	1.74237	0.0814445	0.999902	179.993	296.962	191.991	246.749
1403	'MTX1'	171.794	-0.400696	0.34051	-1.17675	0.239294	0.999902	191.635	134.542	199.759	161.242
1404	'GBAP1'	40.2064	0.668083	0.652853	1.02333	0.306152	0.999902	21.4918	33.9385	41.0617	64.3338
1405	'GBA'	202.783	0.10241	0.343438	0.298191	0.765557	0.999902	235.514	203.631	155.368	216.618
1406	'FAM189B'	165.2	-0.211575	0.35721	-0.592299	0.55365	0.999902	176.411	180.601	177.564	126.225
1407	'SCAMP3'	418.121	-0.0364112	0.267283	-0.136227	0.891642	0.999902	401.179	387.868	446.13	437.307
1408	'CLK2'	948.786	0.432891	0.248156	1.74443	0.0810844	0.999902	686.841	1070.27	928.882	1109.15
1409	'HCN3'	21.6414	0.0750171	0.799075	0.0938799	0.925205	0.999902	17.9098	18.1813	24.415	26.0593
1410	'FDPS'	475.827	0.163114	0.257149	0.634317	0.525874	0.999902	464.759	521.198	432.812	484.54
1411	'RUSC1-AS1'	5.76414	0.358384	1.57035	0.228218	0.819477	0.999902	8.9549	4.84835	1.10977	8.14352
1412	'RUSC1'	207.383	0.00162866	0.333925	0.00487733	0.996108	0.999902	194.321	241.206	219.735	174.271
1413	'ASH1L'	415.961	0.328621	0.267369	1.22909	0.219039	0.999902	396.702	455.745	340.701	470.696
1414	'ASH1L-AS1'	24.8174	-0.742512	0.7682	-0.96656	0.333764	0.999902	22.3872	15.7571	39.9519	21.1732
1415	'MSTO1'	20.9328	0.343008	0.829913	0.413306	0.679382	0.999902	21.4918	15.7571	15.5368	30.9454
1416	'MSTO2P'	83.7031	0.320204	0.475011	0.674098	0.500249	0.999902	52.8339	83.6341	96.5504	101.794
1417	'YY1AP1'	589.934	0.212565	0.249391	0.852336	0.394028	0.999902	558.786	677.557	533.802	589.591
1418	'DAP3'	966.179	-0.0389108	0.231664	-0.167962	0.866613	0.999902	1037.87	989.064	920.003	917.775
1419	'GON4L'	531.232	0.468257	0.252873	1.85175	0.0640617	0.999902	419.089	608.468	472.764	624.608
1420	'SYT11'	285.728	0.0125546	0.396026	0.0317015	0.97471	0.999902	377.897	378.172	189.772	197.073
1421	'RIT1'	274.413	-0.286983	0.29452	-0.974409	0.329853	0.999902	318.794	256.963	284.102	237.791
1422	'KIAA0907'	449.27	0.214636	0.316617	0.677904	0.497832	0.999902	321.481	391.505	511.606	572.49
1423	'RXFP4'	6.98137	1.32839	1.38932	0.956145	0.338999	0.999902	3.58196	6.06044	4.4391	13.844
1424	'ARHGEF2'	1237.15	0.164771	0.220301	0.747938	0.454498	0.999902	1172.2	1324.81	1160.82	1290.75
1425	'SSR2'	1825.77	-0.175651	0.22575	-0.778077	0.436524	0.999902	2134.85	1792.68	1737.91	1637.66
1426	'UBQLN4'	284.114	-0.210569	0.295609	-0.712325	0.476264	0.999902	334.018	271.508	275.224	255.707
1427	'LAMTOR2'	265.567	0.0184256	0.30111	0.0611921	0.951206	0.999902	290.139	259.387	237.492	275.251
1428	'RAB25'	5.04021	0.577294	1.61784	0.356831	0.721218	0.999902	3.58196	9.69671	4.4391	2.44306
1429	'SEMA4A'	412.494	0.00980675	0.281875	0.0347911	0.972246	0.999902	471.923	435.14	349.579	393.332
1430	'SLC25A44'	203.248	0.0492365	0.334527	0.147182	0.882988	0.999902	187.157	238.781	211.967	175.086
1431	'PMF1'	164.902	-0.00302863	0.341945	-0.00885706	0.992933	0.999902	154.92	164.844	175.344	164.499
1432	'BGLAP'	5.29967	1.38958	1.57269	0.883572	0.376927	0.999902	3.58196	9.69671	2.21955	5.70047
1433	'PAQR6'	49.6708	0.13859	0.718513	0.192884	0.84705	0.999902	15.2233	35.1506	79.9038	68.4056
1434	'SMG5'	732.524	0.290364	0.240586	1.20691	0.227468	0.999902	686.841	759.979	631.462	851.813
1435	'TMEM79'	130.706	0.0913066	0.372126	0.245365	0.806174	0.999902	123.578	123.633	129.844	145.769
1436	'GLMP'	187.991	0.176723	0.355699	0.496833	0.619307	0.999902	172.829	153.935	180.893	244.306
1437	'CCT3'	1019.7	-0.226931	0.239857	-0.94611	0.344092	0.999902	1195.48	856.947	1004.35	1022.01
1438	'C1orf61'	7.44095	-0.902392	1.43846	-0.62733	0.530443	0.999902	17.0143	7.27253	2.21955	3.25741
1439	'MEF2D'	729.394	0.0313719	0.264714	0.118513	0.905662	0.999902	829.223	816.948	612.596	658.811
1440	'IQGAP3'	5.23007	-0.261652	1.65263	-0.158325	0.874201	0.999902	2.68647	1.21209	8.8782	8.14352
1441	'TTC24'	51.9742	0.0645166	0.563696	0.114453	0.908879	0.999902	56.4158	37.5747	45.5008	68.4056
1442	'APOA1BP'	348.291	-0.107683	0.28697	-0.375242	0.70748	0.999902	387.747	373.323	334.042	298.053
1443	'GPATCH4'	332.714	0.334784	0.277417	1.20679	0.227513	0.999902	285.661	373.323	302.969	368.902
1444	'CRABP2'	15.8197	0.126388	0.957421	0.132009	0.894977	0.999902	13.4323	24.2418	16.6466	8.95788
1445	'ISG20L2'	319.057	-0.245073	0.291116	-0.841839	0.399878	0.999902	379.688	315.143	311.847	269.551
1446	'RRNAD1'	210.246	0.117005	0.324416	0.360664	0.71835	0.999902	185.366	197.57	218.626	239.42
1447	'MRPL24'	213.42	-0.254629	0.321546	-0.791888	0.428426	0.999902	227.454	172.117	237.492	216.618
1448	'HDGF'	1556.7	-0.21959	0.239201	-0.918017	0.35861	0.999902	1867.1	1591.47	1481.55	1286.68
1449	'PRCC'	429.067	-0.224198	0.260874	-0.859414	0.390112	0.999902	458.491	402.413	466.105	389.26
1450	'SH2D2A'	720.365	0.10554	0.368546	0.286368	0.774596	0.999902	921.459	1012.09	464.996	482.911
1451	'NTRK1'	11.8846	1.18148	1.09964	1.07443	0.282632	0.999902	3.58196	15.7571	11.0977	17.1014
1452	'ARHGEF11'	296.435	0.0132468	0.317356	0.0417412	0.966705	0.999902	353.718	269.084	236.382	326.555
1453	'ETV3'	35.4299	0.0914166	0.679908	0.134454	0.893043	0.999902	48.3564	39.9989	19.9759	33.3884
1454	'FCRL5'	113.972	0.645758	0.523659	1.23317	0.217514	0.999902	42.088	103.028	136.502	174.271
1455	'FCRL3'	357.456	0.270025	0.375285	0.719519	0.471821	0.999902	248.946	248.478	400.629	531.772
1456	'FCRL2'	309.839	0.234358	1.03149	0.227204	0.820265	0.999902	128.055	181.813	441.69	487.797
1457	'FCRL1'	532.299	0.343759	0.902513	0.380891	0.703284	0.999902	265.065	324.84	673.633	865.657
1458	'CD1D'	528.014	0.242883	0.259875	0.934617	0.349986	0.999902	520.279	527.258	447.239	617.279
1459	'CD1A'	16.4749	0.358185	0.899296	0.398295	0.690413	0.999902	13.4323	15.7571	15.5368	21.1732
1460	'CD1C'	159.44	0.532286	0.422564	1.25966	0.207792	0.999902	102.981	123.633	158.698	252.449
1461	'CD1E'	9.4368	-0.183357	1.22425	-0.149771	0.880945	0.999902	8.05941	3.63627	12.2075	13.844
1462	'SPTA1'	3.50251	-1.13383	1.9741	-0.574354	0.565729	0.999902	1.79098	3.63627	7.76842	0.814352
1463	'MNDA'	2036.17	0.152461	0.230726	0.66079	0.508747	0.999902	2157.23	2300.54	1699.07	1987.83
1464	'PYHIN1'	524.103	0.0992254	0.327191	0.303265	0.761688	0.999902	585.65	707.86	425.044	377.859
1465	'IFI16'	1248.92	0.0772097	0.22457	0.343811	0.730988	0.999902	1205.33	1367.24	1225.19	1197.91
1466	'AIM2'	81.1945	0.0596473	0.45205	0.131948	0.895025	0.999902	67.1617	79.9978	92.1113	85.507
1467	'FCER1A'	232.119	0.346749	0.473459	0.732374	0.46394	0.999902	128.055	130.906	281.883	387.632
1468	'DUSP23'	204.275	-0.36519	0.33514	-1.08966	0.275861	0.999902	191.635	181.813	268.566	175.086
1469	'FCRL6'	788.517	0.154887	0.750846	0.206284	0.836569	0.999902	1045.93	1109.06	446.13	552.945
1470	'SLAMF8'	26.9696	-0.0839884	0.801039	-0.104849	0.916495	0.999902	42.9835	31.5143	12.2075	21.1732
1471	'C1orf204'	11.433	-0.407093	1.12432	-0.362078	0.717294	0.999902	6.26843	7.27253	19.9759	12.2153
1472	'CFAP45'	13.1783	-0.83003	1.00204	-0.82834	0.407478	0.999902	17.0143	10.9088	16.6466	8.14352
1473	'IGSF9'	4.6246	-0.0614719	1.70278	-0.036101	0.971202	0.999902	1.79098	2.42418	7.76842	6.51482
1474	'PIGM'	122.056	0.130747	0.401554	0.325604	0.744724	0.999902	92.2354	136.966	140.941	118.081
1475	'KCNJ10'	3.30594	-0.188918	1.94889	-0.0969362	0.922777	0.999902	2.68647	1.21209	4.4391	4.88611
1476	'IGSF8'	423.81	0.0933479	0.294772	0.316678	0.751488	0.999902	394.015	345.445	427.263	528.515
1477	'ATP1A2'	4.01257	2.05	1.98879	1.03078	0.302644	0.999902	0.89549	12.1209	2.21955	0.814352
1478	'CASQ1'	6.9692	0.268153	1.4037	0.191033	0.848499	0.999902	8.05941	12.1209	4.4391	3.25741
1479	'LOC729867'	10.0113	0.738032	1.15665	0.638078	0.523423	0.999902	7.16392	16.9692	7.76842	8.14352
1480	'PEA15'	690.081	-0.0106269	0.289625	-0.036692	0.970731	0.999902	825.641	809.675	558.217	566.789
1481	'DCAF8'	1076.12	0.391214	0.22493	1.73927	0.0819875	0.999902	916.981	1183	945.528	1258.99
1482	'PEX19'	267.827	-0.345592	0.311311	-1.11012	0.266947	0.999902	344.764	250.902	254.138	221.504
1483	'COPA'	1047.26	-0.074088	0.241035	-0.307375	0.758558	0.999902	1209.81	1056.94	937.76	984.552
1484	'SUMO1P3'	6.77977	0.232938	1.38383	0.168329	0.866325	0.999902	8.05941	4.84835	4.4391	9.77223
1485	'NCSTN'	689.716	0.138325	0.239235	0.578197	0.563131	0.999902	671.617	743.01	641.45	702.786
1486	'NHLH1'	4.90435	0.499165	1.64247	0.303911	0.761195	0.999902	2.68647	2.42418	5.54887	8.95788
1487	'SLAMF6'	984.393	0.141227	0.240528	0.587153	0.557101	0.999902	985.934	1146.64	885.6	919.404
1488	'CD84'	655.805	0.133403	0.278958	0.478219	0.632494	0.999902	685.945	823.008	563.766	550.502
1489	'SLAMF1'	170.715	0.0566071	0.342726	0.165167	0.868812	0.999902	149.547	176.965	185.332	171.014
1490	'CD48'	3454.74	-0.277926	0.218898	-1.26966	0.204207	0.999902	4187.31	3250.82	3384.81	2996
1491	'SLAMF7'	802.95	0.186364	0.299764	0.621703	0.534137	0.999902	939.369	1002.4	561.546	708.487
1492	'LY9'	592.891	-0.149062	0.246873	-0.603798	0.545978	0.999902	615.201	591.499	631.462	533.401
1493	'CD244'	534.174	0.0251923	0.271051	0.092943	0.925949	0.999902	605.351	581.802	452.788	496.755
1494	'ITLN1'	3.66982	-1.01316	1.83098	-0.553345	0.580027	0.999902	5.37294	2.42418	4.4391	2.44306
1495	'F11R'	442.696	-0.243467	0.266012	-0.915249	0.360061	0.999902	479.982	367.263	480.533	443.008
1496	'TSTD1'	231.387	0.0195823	0.351812	0.0556614	0.955612	0.999902	217.604	168.48	243.041	296.424
1497	'USF1'	1277.37	0.198359	0.227022	0.873746	0.382256	0.999902	1088.02	1362.39	1291.78	1367.3
1498	'ARHGAP30'	3944.62	-0.220994	0.233108	-0.948033	0.343112	0.999902	4901.01	3905.35	3590.12	3382.01
1499	'PFDN2'	310.134	-0.0820922	0.289893	-0.283181	0.777038	0.999902	288.348	315.143	349.579	287.466
1500	'NIT1'	277.927	0.172954	0.291966	0.59238	0.553596	0.999902	274.915	296.962	247.48	292.352
1501	'DEDD'	276.488	-0.28048	0.291554	-0.962019	0.33604	0.999902	312.526	243.63	294.09	255.707
1502	'UFC1'	723.913	-0.34182	0.236579	-1.44484	0.148502	0.999902	823.85	641.195	794.599	636.009
1503	'USP21'	426.36	-0.043342	0.270138	-0.160444	0.872531	0.999902	392.224	398.777	473.874	440.565
1504	'PPOX'	320.145	0.348097	0.295439	1.17824	0.238702	0.999902	241.782	375.747	321.835	341.214
1505	'B4GALT3'	537.696	0.056777	0.265755	0.213644	0.830825	0.999902	522.966	626.65	530.472	470.696
1506	'ADAMTS4'	7.78099	1.0801	1.28953	0.837593	0.402259	0.999902	4.47745	9.69671	5.54887	11.4009
1507	'NDUFS2'	593.988	0.0162283	0.249128	0.0651403	0.948062	0.999902	628.634	575.742	552.668	618.908
1508	'FCER1G'	1256.06	-0.0920824	0.267917	-0.343697	0.731074	0.999902	1426.51	1479.96	1164.15	953.607
1509	'TOMM40L'	135.932	-0.104141	0.380582	-0.273636	0.784365	0.999902	116.414	138.178	165.356	123.782
1510	'MPZ'	29.2942	0.524931	0.702135	0.747621	0.454689	0.999902	25.9692	26.6659	22.1955	42.3463
1511	'SDHC'	342.871	-0.578123	0.282118	-2.04923	0.04044	0.999902	442.372	290.901	378.433	259.778
1512	'CFAP126'	15.6205	0.570394	0.922515	0.618303	0.536376	0.999902	10.7459	19.3934	14.4271	17.9158
1513	'FCGR2A'	640.256	-0.250221	0.296407	-0.84418	0.398569	0.999902	819.373	707.86	570.424	463.366
1514	'HSPA6'	165.143	0.431928	0.344265	1.25464	0.20961	0.999902	152.233	193.934	128.734	185.672
1515	'FCGR3A'	2478.1	-0.139141	0.238559	-0.583257	0.55972	0.999902	2923.77	2067.82	2271.71	2649.09
1516	'FCGR2C'	92.1185	0.063099	0.499695	0.126275	0.899514	0.999902	55.5204	72.7253	125.405	114.824
1517	'HSPA7'	248.577	0.302056	0.35465	0.851701	0.39438	0.999902	157.606	248.478	288.541	299.682
1518	'FCGR3B'	31.2174	-1.38515	0.72063	-1.92215	0.0545875	0.999902	47.4609	9.69671	43.2812	24.4306
1519	'FCGR2B'	102.739	0.0628881	0.499946	0.12579	0.899898	0.999902	60.8933	73.9374	140.941	135.182
1520	'FCRLA'	203.712	0.0238943	0.466215	0.0512516	0.959125	0.999902	128.951	111.512	276.334	298.053
1521	'FCRLB'	16.3817	-0.238578	0.923308	-0.258394	0.796102	0.999902	23.2827	12.1209	12.2075	17.9158
1522	'DUSP12'	178.784	-0.165009	0.334708	-0.492994	0.622017	0.999902	202.381	174.541	175.344	162.87
1523	'ATF6'	359.018	-0.106928	0.292678	-0.365344	0.714855	0.999902	429.835	369.687	314.066	322.484
1524	'OLFML2B'	9.45193	-0.673031	1.17382	-0.573368	0.566396	0.999902	14.3278	7.27253	8.8782	7.32917
1525	'NOS1AP'	4.22957	-1.38729	1.98262	-0.699726	0.484098	0.999902	9.85039	4.84835	2.21955	0
1526	'SH2D1B'	306.878	-0.0866201	0.284155	-0.304834	0.760493	0.999902	331.331	295.75	300.749	299.682
1527	'UHMK1'	944.867	-0.142246	0.295781	-0.480915	0.630577	0.999902	1276.97	979.367	704.707	818.424
1528	'UAP1'	149.449	-0.17387	0.41599	-0.417967	0.675971	0.999902	209.545	163.632	106.538	118.081
1529	'HSD17B7'	119.47	0.479161	0.383678	1.24886	0.211716	0.999902	93.1309	143.026	106.538	135.182
1530	'RGS5'	22.5697	-0.42688	0.82089	-0.520021	0.603049	0.999902	18.8053	12.1209	33.2932	26.0593
1531	'NUF2'	19.6111	0.861466	0.890081	0.967851	0.333119	0.999902	8.9549	35.1506	18.8662	15.4727
1532	'MGST3'	184.63	0.00227974	0.342707	0.00665215	0.994692	0.999902	180.889	214.54	187.552	155.541
1533	'ALDH9A1'	451.575	-0.220814	0.259828	-0.84985	0.395408	0.999902	462.968	412.11	509.387	421.835
1534	'TMCO1'	425.344	-0.139453	0.273964	-0.509019	0.610739	0.999902	469.237	452.109	421.714	358.315
1535	'LOC100147773'	3.98595	-2.17941	1.98735	-1.09665	0.272796	0.999902	0.89549	1.21209	12.2075	1.6287
1536	'UCK2'	61.9006	0.0490533	0.511351	0.0959287	0.923577	0.999902	70.7437	53.3319	51.0496	72.4774
1537	'POGK'	301.166	0.0263968	0.294066	0.0897651	0.928474	0.999902	332.227	315.143	264.126	293.167
1538	'TADA1'	108.161	0.0265143	0.399803	0.0663182	0.947124	0.999902	116.414	115.148	97.6602	103.423
1539	'ILDR2'	3.59607	-3.81781	2.3003	-1.6597	0.0969742	0.999902	3.58196	0	9.98797	0.814352
1540	'GPA33'	82.0074	-0.209463	0.486574	-0.430486	0.666842	0.999902	87.758	49.6956	88.782	101.794
1541	'POU2F1'	253.196	0.274087	0.312673	0.876595	0.380707	0.999902	198.799	296.962	259.687	257.335
1542	'CD247'	2504.2	0.136679	0.2093	0.653029	0.513738	0.999902	2302.3	2613.26	2469.25	2631.99
1543	'CREG1'	534.545	-0.182156	0.266646	-0.68314	0.494518	0.999902	625.052	553.924	510.496	448.708
1544	'RCSD1'	1624.65	-0.265471	0.249182	-1.06537	0.286708	0.999902	2102.61	1551.47	1443.82	1400.69
1545	'MPZL1'	136.004	0.140889	0.449364	0.313529	0.753879	0.999902	179.098	172.117	78.794	114.009
1546	'MPC2'	237.156	-0.319008	0.305228	-1.04515	0.295955	0.999902	276.706	212.115	249.699	210.103
1547	'DCAF6'	237.336	-0.0078256	0.314473	-0.0248848	0.980147	0.999902	234.618	267.872	240.821	206.031
1548	'GPR161'	4.13885	-0.0548757	1.7563	-0.0312451	0.975074	0.999902	1.79098	4.84835	6.65865	3.25741
1549	'TIPRL'	237.889	-0.25695	0.315087	-0.815487	0.414794	0.999902	267.751	187.874	250.809	245.12
1550	'SFT2D2'	36.8056	0.161075	0.624257	0.258027	0.796386	0.999902	39.4015	41.211	29.9639	36.6459
1551	'ANKRD36BP1'	18.291	-0.0473819	0.885565	-0.0535047	0.95733	0.999902	25.9692	18.1813	11.0977	17.9158
1552	'TBX19'	45.5598	0.491674	0.567603	0.866229	0.386365	0.999902	41.1925	56.9682	34.403	49.6755
1553	'XCL2'	30.0611	-0.624139	2.46151	-0.25356	0.799836	0.999902	0.89549	2.42418	72.1354	44.7894
1554	'XCL1'	48.9844	-0.291034	0.658804	-0.44176	0.658663	0.999902	80.5941	59.3923	26.6346	29.3167
1555	'ATP1B1'	24.7765	0.212617	0.747884	0.284292	0.776187	0.999902	25.9692	23.0297	19.9759	30.131
1556	'NME7'	26.3609	1.03971	0.747583	1.39076	0.164298	0.999902	13.4323	42.4231	21.0857	28.5023
1557	'BLZF1'	63.59	-0.591388	0.490603	-1.20543	0.228036	0.999902	79.6986	48.4835	73.2451	52.9329
1558	'CCDC181'	4.81875	0.0163565	1.67768	0.00974949	0.992221	0.999902	1.79098	7.27253	7.76842	2.44306
1559	'SLC19A2'	34.4992	0.681956	0.662745	1.02899	0.303486	0.999902	18.8053	39.9989	34.403	44.7894
1560	'F5'	142.856	-0.130586	0.367544	-0.355293	0.72237	0.999902	163.875	150.299	134.283	122.967
1561	'SELL'	4071.45	-0.125459	0.235174	-0.533473	0.593706	0.999902	3948.21	3258.09	4550.08	4529.43
1562	'METTL18'	68.1066	0.00353994	0.47721	0.007418	0.994081	0.999902	61.7888	67.877	74.3549	68.4056
1563	'C1orf112'	56.0708	0.225542	0.514603	0.438284	0.66118	0.999902	50.1474	60.6044	53.2692	60.2621
1564	'SCYL3'	154.567	0.304401	0.350578	0.868282	0.38524	0.999902	128.055	172.117	148.71	169.385
1565	'KIFAP3'	119.011	-0.064995	0.392839	-0.16545	0.86859	0.999902	120.891	134.542	122.075	98.5366
1566	'GORAB'	168.172	0.341885	0.364232	0.938647	0.347912	0.999902	120.891	166.056	176.454	209.289
1567	'FMO4'	22.6904	0.083607	0.772137	0.10828	0.913774	0.999902	19.7008	23.0297	24.415	23.6162
1568	'TOP1P1'	6.92046	-0.722902	1.37357	-0.526293	0.598685	0.999902	7.16392	7.27253	9.98797	3.25741
1569	'PRRC2C'	4661.3	0.199709	0.279016	0.715761	0.474139	0.999902	3284.66	5939.23	5393.51	4027.79
1570	'VAMP4'	320.677	0.00970179	0.280271	0.0346158	0.972386	0.999902	324.167	310.295	315.176	333.07
1571	'METTL13'	259.25	-0.00956874	0.308005	-0.0310668	0.975216	0.999902	282.975	231.509	237.492	285.023
1572	'PIGC'	180.605	-0.514518	0.332602	-1.54695	0.121876	0.999902	223.872	152.723	200.869	144.955
1573	'SUCO'	304.006	0.281018	0.283606	0.990875	0.321747	0.999902	280.288	338.173	268.566	328.998
1574	'FASLG'	51.625	0.622197	0.539888	1.15246	0.249133	0.999902	45.67	64.2407	35.5128	61.0764
1575	'LOC100506023'	14.7326	-0.484474	0.973781	-0.497519	0.618823	0.999902	17.9098	7.27253	16.6466	17.1014
1576	'LOC101928673'	31.9526	0.897885	0.708196	1.26785	0.204852	0.999902	16.1188	29.0901	28.8541	53.7473
1577	'PRDX6'	910.718	-0.433369	0.261628	-1.65643	0.0976343	0.999902	899.072	669.073	1195.23	879.501
1578	'KLHL20'	121.681	0.178305	0.38078	0.468261	0.639598	0.999902	121.787	124.845	106.538	133.554
1579	'CENPL'	18.9487	0.016471	0.836368	0.0196935	0.984288	0.999902	18.8053	19.3934	18.8662	18.7301
1580	'DARS2'	61.4334	0.0357456	0.496731	0.0719615	0.942633	0.999902	59.1023	66.6649	62.1474	57.819
1581	'GAS5-AS1'	4.23472	-0.499916	1.75112	-0.285484	0.775273	0.999902	4.47745	1.21209	5.54887	5.70047
1582	'GAS5'	1425.14	-0.0854165	0.260701	-0.327641	0.743183	0.999902	1262.64	1140.58	1673.54	1623.82
1583	'SNORD47'	12.5447	-0.595679	1.0274	-0.579795	0.562053	0.999902	12.5369	8.48462	17.7564	11.4009
1584	'SNORD80'	12.775	-0.563274	1.12394	-0.50116	0.616258	0.999902	15.2233	2.42418	15.5368	17.9158
1585	'SNORD44'	4.51573	-0.174697	1.71708	-0.101741	0.918963	0.999902	1.79098	6.06044	7.76842	2.44306
1586	'SNORD76'	8.30259	0.652589	1.23792	0.527164	0.59808	0.999902	6.26843	9.69671	6.65865	10.5866
1587	'ZBTB37'	11.2078	-0.579052	1.2242	-0.473003	0.636211	0.999902	23.2827	13.333	3.32932	4.88611
1588	'RC3H1'	469.603	0.0311442	0.256473	0.121432	0.903349	0.999902	454.013	486.047	474.984	463.366
1589	'RABGAP1L'	719.064	-0.10541	0.239179	-0.440717	0.659418	0.999902	752.211	729.677	738	656.368
1590	'CACYBP'	423.463	-0.255577	0.263771	-0.968934	0.332578	0.999902	436.999	381.808	484.972	390.075
1591	'MRPS14'	125.563	0.247506	0.404571	0.611773	0.540688	0.999902	94.9219	111.512	135.393	160.427
1592	'KIAA0040'	513.941	-0.382555	0.275422	-1.38898	0.16484	0.999902	536.398	375.747	628.133	515.485
1593	'RFWD2'	250.921	-0.0803097	0.300458	-0.267291	0.789245	0.999902	259.692	230.297	256.358	257.335
1594	'SEC16B'	10.7333	0.571854	1.11132	0.51457	0.606854	0.999902	6.26843	10.9088	11.0977	14.6583
1595	'LOC730102'	27.6756	-0.39241	0.704516	-0.556992	0.577533	0.999902	29.5512	24.2418	33.2932	23.6162
1596	'RASAL2'	10.8136	0.506325	1.16473	0.434713	0.663771	0.999902	8.05941	4.84835	9.98797	20.3588
1597	'C1orf220'	13.6121	1.20309	1.04448	1.15185	0.249382	0.999902	4.47745	13.333	12.2075	24.4306
1598	'RALGPS2'	345.35	-0.0395839	0.428615	-0.0923531	0.926418	0.999902	235.514	183.025	466.105	496.755
1599	'ANGPTL1'	3.47451	-0.572959	1.94204	-0.29503	0.767971	0.999902	2.68647	4.84835	5.54887	0.814352
1600	'FAM20B'	200.918	-0.292972	0.327077	-0.895725	0.370399	0.999902	203.276	166.056	239.711	194.63
1601	'TOR3A'	375.446	0.000524369	0.294501	0.00178053	0.998579	0.999902	441.476	399.989	308.517	351.8
1602	'ABL2'	171.365	0.169025	0.350908	0.48168	0.630033	0.999902	140.592	199.995	182.003	162.87
1603	'SOAT1'	375.374	0.0730488	0.272672	0.267899	0.788777	0.999902	340.286	379.384	391.751	390.075
1604	'TOR1AIP2'	268.354	-0.477773	0.303187	-1.57584	0.115064	0.999902	276.706	216.964	348.469	231.276
1605	'TOR1AIP1'	321.953	-0.107889	0.284818	-0.3788	0.704836	0.999902	341.182	336.961	326.274	283.395
1606	'CEP350'	448.793	0.0589326	0.290367	0.202959	0.839167	0.999902	530.13	467.866	348.469	448.708
1607	'QSOX1'	638.356	0.0504927	0.275795	0.183081	0.854735	0.999902	736.092	723.617	517.155	576.561
1608	'FLJ23867'	18.6926	0.311023	0.851053	0.365456	0.714771	0.999902	13.4323	21.8176	19.9759	19.5445
1609	'LHX4'	8.36643	0.110509	1.23862	0.0892197	0.928907	0.999902	7.16392	10.9088	8.8782	6.51482
1610	'LHX4-AS1'	91.2957	0.532283	0.481045	1.10652	0.268504	0.999902	46.5655	103.028	103.209	112.381
1611	'ACBD6'	164.64	-0.342178	0.355306	-0.963051	0.335522	0.999902	204.172	127.269	164.247	162.87
1612	'XPR1'	118.668	0.0208225	0.388114	0.0536506	0.957214	0.999902	128.055	110.3	107.648	128.668
1613	'KIAA1614'	9.26062	0.0773511	1.2589	0.0614436	0.951006	0.999902	3.58196	13.333	14.4271	5.70047
1614	'STX6'	263.357	-0.135704	0.295033	-0.459963	0.645543	0.999902	283.87	254.539	267.456	247.563
1615	'MR1'	332.744	0.127148	0.285674	0.44508	0.656262	0.999902	352.823	351.506	282.993	343.657
1616	'IER5'	567.939	-0.458185	0.254755	-1.79853	0.0720931	0.999902	700.273	443.624	614.815	513.042
1617	'GLUL'	1572.82	-0.593322	0.286471	-2.07114	0.0383457	0.999902	2361.41	1472.69	1420.51	1036.67
1618	'RNASEL'	188.123	0.0829084	0.350878	0.236288	0.813209	0.999902	145.069	187.874	220.845	198.702
1619	'RGS16'	5.49865	0.0723374	1.63935	0.0441256	0.964804	0.999902	1.79098	9.69671	8.8782	1.6287
1620	'NPL'	215.916	-0.266705	0.319234	-0.835453	0.403462	0.999902	260.587	195.146	210.857	197.073
1621	'DHX9'	1176.44	-0.020384	0.242592	-0.0840258	0.933036	0.999902	1360.25	1155.12	1008.79	1181.63
1622	'LAMC1'	32.2187	0.0454083	0.73237	0.0620019	0.950561	0.999902	20.5963	19.3934	43.2812	45.6037
1623	'NMNAT2'	3.3018	0.63737	2.01646	0.316084	0.751938	0.999902	1.79098	7.27253	3.32932	0.814352
1624	'SMG7-AS1'	5.1538	0.67073	1.57497	0.425867	0.670205	0.999902	3.58196	3.63627	4.4391	8.95788
1625	'SMG7'	581.656	0.164563	0.2455	0.670316	0.502656	0.999902	548.935	602.408	548.229	627.051
1626	'NCF2'	2149.83	-0.124042	0.250321	-0.495533	0.620224	0.999902	2640.8	2282.36	1842.23	1833.92
1627	'ARPC5'	2096.98	-0.329897	0.218592	-1.50919	0.13125	0.999902	2536.92	1859.34	2134.1	1857.54
1628	'RGL1'	30.346	0.419518	0.704452	0.595523	0.551494	0.999902	25.0737	46.0594	26.6346	23.6162
1629	'COLGALT2'	46.4152	0.163664	0.583304	0.280581	0.779032	0.999902	48.3564	61.8165	38.8421	36.6459
1630	'TSEN15'	214.497	-0.039743	0.315204	-0.126087	0.899663	0.999902	214.918	225.448	219.735	197.888
1631	'C1orf21'	268.77	-0.177258	0.39844	-0.444881	0.656406	0.999902	394.015	312.719	175.344	193.002
1632	'EDEM3'	342.813	0.386921	0.278126	1.39117	0.164174	0.999902	308.048	367.263	286.322	409.619
1633	'FAM129A'	427.765	-0.371518	0.412142	-0.901431	0.367359	0.999902	694.004	495.744	269.675	251.635
1634	'RNF2'	107.599	-0.378788	0.396522	-0.955275	0.339439	0.999902	119.1	90.9066	124.295	96.0936
1635	'TRMT1L'	153.816	0.341953	0.403208	0.848081	0.396393	0.999902	92.2354	157.571	179.784	185.672
1636	'SWT1'	64.368	-0.352205	0.525878	-0.669747	0.503019	0.999902	49.2519	53.3319	95.4406	59.4477
1637	'IVNS1ABP'	1126.01	0.21911	0.22856	0.958653	0.337733	0.999902	960.86	1202.39	1120.87	1219.9
1638	'HMCN1'	5.70465	-0.437816	1.64951	-0.265421	0.790685	0.999902	0.89549	7.27253	12.2075	2.44306
1639	'PRG4'	13.2821	0.383817	1.04731	0.36648	0.714007	0.999902	5.37294	16.9692	17.7564	13.0296
1640	'TPR'	1228.91	0.267234	0.224203	1.19192	0.233291	0.999902	1177.57	1310.27	1053.18	1374.63
1641	'C1orf27'	197.966	0.205439	0.331308	0.620084	0.535202	0.999902	159.397	214.54	208.638	209.289
1642	'OCLM'	4.03145	2.10237	1.89986	1.10659	0.26847	0.999902	0.89549	2.42418	2.21955	10.5866
1643	'LOC102724919'	4.39946	2.84196	2.00243	1.41925	0.155825	0.999902	0	12.1209	2.21955	3.25741
1644	'PLA2G4A'	17.4718	-0.174125	0.874576	-0.199097	0.842187	0.999902	21.4918	15.7571	15.5368	17.1014
1645	'MIR4426'	211.349	0.387031	0.395059	0.979679	0.327245	0.999902	176.411	146.663	190.881	331.441
1646	'UCHL5'	199.803	-0.206134	0.320868	-0.642426	0.520597	0.999902	223.872	183.025	204.199	188.115
1647	'TROVE2'	180.137	0.114323	0.377451	0.302881	0.76198	0.999902	156.711	239.994	188.662	135.182
1648	'GLRX2'	27.4387	0.428895	0.721417	0.594518	0.552166	0.999902	26.8647	25.4539	19.9759	37.4602
1649	'CDC73'	188.95	-0.139058	0.344976	-0.403095	0.686878	0.999902	232.827	170.904	163.137	188.93
1650	'B3GALT2'	10.1425	-1.46241	1.28792	-1.13548	0.256176	0.999902	4.47745	2.42418	25.5248	8.14352
1651	'CFH'	104.354	0.299585	0.414	0.723634	0.469291	0.999902	91.3399	134.542	95.4406	96.0936
1652	'ASPM'	10.9203	0.931257	1.12917	0.824727	0.409526	0.999902	7.16392	20.6055	7.76842	8.14352
1653	'ZBTB41'	94.1121	-0.00774306	0.424833	-0.0182261	0.985458	0.999902	83.2805	100.603	105.429	87.1357
1654	'DENND1B'	122.694	0.00300516	0.377482	0.00796105	0.993648	0.999902	126.264	126.057	118.746	119.71
1655	'NEK7'	339.767	-0.447289	0.292093	-1.53132	0.12569	0.999902	449.536	294.537	334.042	280.952
1656	'PTPRC'	8505.49	0.0094094	0.238406	0.039468	0.968517	0.999902	10136	8803.4	6818.46	8264.05
1657	'ZNF281'	273.027	-0.358212	0.299938	-1.19429	0.232366	0.999902	318.794	264.235	294.09	214.989
1658	'DDX59'	179.781	-0.0394584	0.343997	-0.114706	0.908678	0.999902	154.92	181.813	209.747	172.643
1659	'CAMSAP2'	26.2604	0.468626	0.734051	0.638411	0.523206	0.999902	24.1782	24.2418	19.9759	36.6459
1660	'GPR25'	17.8959	-0.712239	0.877646	-0.811533	0.41706	0.999902	27.7602	13.333	16.6466	13.844
1661	'KIF21B'	1260.63	0.347824	0.231656	1.50147	0.133234	0.999902	1229.51	1407.23	988.81	1416.97
1662	'TMEM9'	177.005	0.0251223	0.334192	0.0751733	0.940077	0.999902	185.366	183.025	165.356	174.271
1663	'IGFN1'	3.62453	-0.332837	1.8503	-0.179883	0.857244	0.999902	3.58196	4.84835	4.4391	1.6287
1664	'PHLDA3'	6.20586	0.505336	1.44375	0.350017	0.726326	0.999902	3.58196	9.69671	6.65865	4.88611
1665	'CSRP1'	400.789	-0.0897018	0.278223	-0.322409	0.747143	0.999902	465.655	374.535	360.677	402.29
1666	'RPS10P7'	17.5765	0.0662032	0.940193	0.0704145	0.943864	0.999902	9.85039	25.4539	24.415	10.5866
1667	'NAV1'	41.2229	0.333409	0.667677	0.499357	0.617528	0.999902	26.8647	25.4539	46.6105	65.9625
1668	'IPO9'	433.225	0.336743	0.26389	1.27607	0.201931	0.999902	395.806	511.501	369.555	456.037
1669	'TIMM17A'	219.109	0.141479	0.326381	0.433477	0.664668	0.999902	176.411	220.6	240.821	238.605
1670	'RNPEP'	710.73	0.0281703	0.242508	0.116162	0.907524	0.999902	691.318	772.1	715.805	663.697
1671	'ELF3'	28.7082	-0.12663	0.735336	-0.172207	0.863275	0.999902	17.9098	27.878	42.1714	26.8736
1672	'ARL8A'	505.794	-0.316524	0.268189	-1.18023	0.23791	0.999902	601.769	505.441	519.375	396.59
1673	'PTPN7'	755.549	0.162884	0.282216	0.577162	0.56383	0.999902	827.432	947.853	597.059	649.853
1674	'PTPRVP'	6.6362	1.54218	1.4393	1.07148	0.283953	0.999902	4.47745	13.333	2.21955	6.51482
1675	'LGR6'	210.397	0.121558	0.370314	0.328258	0.742717	0.999902	257.901	252.114	144.271	187.301
1676	'UBE2T'	20.2896	0.93336	0.855806	1.09062	0.27544	0.999902	8.05941	27.878	19.9759	25.2449
1677	'PPP1R12B'	123.555	0.233659	0.397477	0.587854	0.55663	0.999902	137.01	129.693	89.8918	137.626
1678	'SYT2'	6.47743	-0.531057	1.40288	-0.378547	0.705024	0.999902	5.37294	4.84835	9.98797	5.70047
1679	'KDM5B'	197.78	0.371109	0.332059	1.1176	0.263738	0.999902	185.366	197.57	159.808	248.377
1680	'LOC148709'	5.16522	0.965041	1.6579	0.582087	0.560508	0.999902	3.58196	12.1209	3.32932	1.6287
1681	'RABIF'	118.301	-0.136392	0.395394	-0.344953	0.73013	0.999902	137.01	98.1792	110.977	127.039
1682	'KLHL12'	225.957	-0.184039	0.316336	-0.581784	0.560712	0.999902	242.678	236.357	237.492	187.301
1683	'ADIPOR1'	719.8	-0.440426	0.246138	-1.78934	0.0735595	0.999902	844.447	672.709	812.355	549.688
1684	'TMEM183A'	43.3877	-0.0209899	0.581258	-0.0361112	0.971194	0.999902	37.6106	41.211	49.9399	44.7894
1685	'PPFIA4'	28.5118	0.840361	0.704989	1.19202	0.233253	0.999902	18.8053	31.5143	22.1955	41.532
1686	'ADORA1'	8.37901	0.0190082	1.26103	0.0150735	0.987974	0.999902	9.85039	12.1209	6.65865	4.88611
1687	'CHI3L1'	8.86632	-1.1412	1.36311	-0.837207	0.402476	0.999902	19.7008	9.69671	4.4391	1.6287
1688	'CHIT1'	4.54005	0.486549	1.70013	0.286183	0.774738	0.999902	5.37294	2.42418	2.21955	8.14352
1689	'LINC01353'	4.42389	1.30977	1.70039	0.770277	0.441136	0.999902	1.79098	6.06044	3.32932	6.51482
1690	'ATP2B4'	1185.47	-0.0370264	0.275143	-0.134571	0.892951	0.999902	1435.47	1367.24	964.394	974.78
1691	'SNORA77'	7.38891	-0.588753	1.34658	-0.437221	0.661951	0.999902	4.47745	6.06044	13.3173	5.70047
1692	'LINC00260'	18.8195	1.5542	0.968513	1.60473	0.108554	0.999902	2.68647	31.5143	16.6466	24.4306
1693	'LAX1'	219.939	0.131437	0.320686	0.409862	0.681907	0.999902	235.514	220.6	184.223	239.42
1694	'ZC3H11A'	1746.54	0.206106	0.214694	0.959999	0.337056	0.999902	1561.73	1876.31	1682.42	1865.68
1695	'ZBED6'	39.8362	0.567211	0.795057	0.713422	0.475585	0.999902	57.3113	39.9989	6.65865	55.376
1696	'SNRPE'	270.127	-0.124291	0.293109	-0.424044	0.671534	0.999902	278.497	249.69	285.212	267.108
1697	'SOX13'	129.844	0.0260789	0.526934	0.0494917	0.960527	0.999902	171.934	201.207	84.3429	61.8908
1698	'ETNK2'	17.6581	0.272541	0.949645	0.286992	0.774118	0.999902	25.0737	24.2418	6.65865	14.6583
1699	'PLEKHA6'	8.12825	0.201676	1.39477	0.144594	0.885031	0.999902	1.79098	13.333	13.3173	4.07176
1700	'PPP1R15B'	582.446	-0.310116	0.260641	-1.18982	0.234117	0.999902	721.765	551.5	567.095	489.426
1701	'PIK3C2B'	251.54	0.16436	0.345561	0.475632	0.634336	0.999902	215.813	195.146	259.687	335.513
1702	'MDM4'	974.902	0.244159	0.285293	0.855816	0.392099	0.999902	664.453	950.277	1121.98	1162.9
1703	'LRRN2'	25.0845	0.38518	0.801018	0.480863	0.630614	0.999902	16.1188	15.7571	27.7444	40.7176
1704	'NFASC'	4.55147	0.80865	1.83816	0.439923	0.659993	0.999902	5.37294	10.9088	1.10977	0.814352
1705	'CNTN2'	3.89228	1.43942	1.84935	0.778334	0.436372	0.999902	0.89549	7.27253	3.32932	4.07176
1706	'TMEM81'	27.0312	-0.202075	0.754537	-0.267814	0.788843	0.999902	17.9098	29.0901	39.9519	21.1732
1707	'RBBP5'	171.475	0.284021	0.351012	0.809147	0.41843	0.999902	162.084	158.784	147.6	217.432
1708	'DSTYK'	319.006	0.405109	0.287113	1.41098	0.158252	0.999902	249.842	347.869	299.639	378.674
1709	'NUAK2'	246.771	-0.0476711	0.3957	-0.120473	0.904109	0.999902	184.471	159.996	318.505	324.112
1710	'CDK18'	38.6395	1.00422	0.614462	1.63431	0.102193	0.999902	25.9692	46.0594	25.5248	57.0047
1711	'MFSD4'	14.2037	0.404858	1.01803	0.397689	0.690859	0.999902	18.8053	14.5451	5.54887	17.9158
1712	'ELK4'	460.019	-0.215738	0.289334	-0.745635	0.455888	0.999902	515.802	338.173	473.874	512.228
1713	'SLC45A3'	57.6013	-0.0782473	0.589219	-0.132798	0.894353	0.999902	32.2376	47.2714	86.5624	64.3338
1714	'NUCKS1'	1486.82	0.0721446	0.264894	0.272353	0.785351	0.999902	1342.34	1869.04	1555.9	1180
1715	'RAB29'	791.56	-0.0503109	0.269266	-0.186845	0.851782	0.999902	903.549	910.278	705.817	646.596
1716	'SLC41A1'	170.082	0.248563	0.338928	0.733379	0.463327	0.999902	147.756	192.722	163.137	176.714
1717	'PM20D1'	10.0911	1.19205	1.39099	0.856982	0.391455	0.999902	9.85039	26.6659	2.21955	1.6287
1718	'LOC284581'	35.8019	0.0693043	4.5685	0.01517	0.987897	0.999902	0	0	69.9158	73.2917
1719	'C1orf186'	16.1449	0.810127	0.928866	0.872168	0.383117	0.999902	8.05941	18.1813	15.5368	22.8019
1720	'SRGAP2'	279.15	-0.0150889	0.298993	-0.0504659	0.959751	0.999902	272.229	309.083	288.541	246.749
1721	'IKBKE'	431.082	0.245295	0.289241	0.848062	0.396404	0.999902	462.968	510.289	325.164	425.906
1722	'RASSF5'	2172.51	-0.24743	0.223891	-1.10513	0.269102	0.999902	2501.1	1792.68	2216.22	2180.02
1723	'EIF2D'	411.22	-0.0757332	0.271845	-0.27859	0.78056	0.999902	445.954	364.839	398.409	435.679
1724	'MAPKAPK2'	1187.55	-0.419038	0.240862	-1.73974	0.0819045	0.999902	1543.82	1056.94	1173.03	976.408
1725	'IL24'	46.4791	-0.00935606	0.604347	-0.0154813	0.987648	0.999902	34.9241	32.7264	58.8181	59.4477
1726	'FCMR'	1702.35	-0.0807444	0.277005	-0.29149	0.770676	0.999902	1464.13	1277.54	2037.55	2030.18
1727	'PFKFB2'	66.1307	0.290046	0.48723	0.595295	0.551646	0.999902	58.2068	63.0286	61.0376	82.2496
1728	'CD55'	704.26	-0.0313766	0.238155	-0.131749	0.895183	0.999902	719.974	717.556	703.597	675.912
1729	'CR2'	73.8499	0.449568	0.64945	0.692228	0.488794	0.999902	22.3872	50.9077	103.209	118.895
1730	'CR1'	166.428	-0.015768	0.477803	-0.0330011	0.973674	0.999902	103.877	94.5429	231.943	235.348
1731	'CD46'	1104.83	0.0787124	0.223015	0.352946	0.724129	0.999902	1071.9	1122.39	1077.59	1147.42
1732	'MIR29C'	12.2547	-0.479545	1.06022	-0.452307	0.651048	0.999902	9.85039	7.27253	18.8662	13.0296
1733	'CD34'	18.7413	0.255318	0.879457	0.290314	0.771576	0.999902	18.8053	12.1209	15.5368	28.5023
1734	'PLXNA2'	28.0003	-0.0767577	0.731059	-0.104995	0.91638	0.999902	18.8053	26.6659	38.8421	27.688
1735	'LAMB3'	5.50467	-0.345827	1.52582	-0.226651	0.820695	0.999902	8.9549	4.84835	3.32932	4.88611
1736	'TRAF3IP3'	1792.21	0.276399	0.24176	1.14328	0.252921	0.999902	1546.51	1636.32	1696.85	2289.14
1737	'C1orf74'	149.619	0.247162	0.457072	0.54075	0.58868	0.999902	77.0121	128.481	197.54	195.445
1738	'IRF6'	5.66109	0.13017	1.60152	0.0812786	0.93522	0.999902	0.89549	6.06044	9.98797	5.70047
1739	'DIEXF'	137.559	-0.0771593	0.364723	-0.211556	0.832454	0.999902	142.383	144.239	139.832	123.782
1740	'HHAT'	31.6974	-0.451569	0.68754	-0.65679	0.511316	0.999902	38.5061	35.1506	34.403	18.7301
1741	'RCOR3'	420.77	0.063425	0.292057	0.217166	0.828079	0.999902	328.645	427.867	494.96	431.607
1742	'TRAF5'	581.102	0.330574	0.355158	0.93078	0.351967	0.999902	351.927	456.957	679.182	836.34
1743	'LINC00467'	15.8725	0.380652	0.928051	0.410163	0.681687	0.999902	15.2233	23.0297	12.2075	13.0296
1744	'SLC30A1'	42.2069	-0.621183	0.60699	-1.02338	0.306128	0.999902	60.8933	39.9989	41.0617	26.8736
1745	'NEK2'	3.80683	-1.48909	1.87807	-0.792887	0.427844	0.999902	8.9549	2.42418	2.21955	1.6287
1746	'LPGAT1'	516.403	-0.23686	0.278296	-0.851109	0.394709	0.999902	649.23	517.562	467.215	431.607
1747	'INTS7'	108.68	0.235509	0.410707	0.573424	0.566357	0.999902	113.727	132.118	85.4527	103.423
1748	'DTL'	10.236	-0.553228	1.1253	-0.491626	0.622984	0.999902	14.3278	8.48462	9.98797	8.14352
1749	'LOC101929541'	5.65328	1.578	1.56554	1.00796	0.313476	0.999902	4.47745	9.69671	1.10977	7.32917
1750	'PPP2R5A'	885.376	-0.365169	0.232709	-1.56921	0.116599	0.999902	1038.77	804.827	954.406	743.504
1751	'TMEM206'	116.428	-0.181524	0.385598	-0.47076	0.637812	0.999902	129.846	106.664	117.636	111.566
1752	'NENF'	201.482	-0.516262	0.326116	-1.58306	0.113408	0.999902	255.215	178.177	218.626	153.913
1753	'ATF3'	43.1383	-0.755854	0.640082	-1.18087	0.237654	0.999902	77.0121	35.1506	31.0737	29.3167
1754	'BATF3'	52.2234	0.185242	0.545178	0.339782	0.734021	0.999902	51.9384	66.6649	45.5008	44.7894
1755	'NSL1'	234.993	-0.0434264	0.309577	-0.140277	0.888441	0.999902	223.872	247.266	253.029	215.803
1756	'TATDN3'	117.915	0.147717	0.422267	0.349818	0.726475	0.999902	86.8625	100.603	137.612	146.583
1757	'FLVCR1-AS1'	42.8025	-0.769207	0.620169	-1.24032	0.214858	0.999902	35.8196	33.9385	72.1354	29.3167
1758	'FLVCR1'	104.824	0.580007	0.404636	1.4334	0.151742	0.999902	76.1166	124.845	92.1113	126.225
1759	'VASH2'	9.05347	-0.228845	1.20436	-0.190014	0.849298	0.999902	6.26843	8.48462	13.3173	8.14352
1760	'ANGEL2'	281.805	-0.0365547	0.307392	-0.118919	0.90534	0.999902	265.065	319.991	305.188	236.977
1761	'RPS6KC1'	112.001	0.0444155	0.409001	0.108595	0.913524	0.999902	131.637	107.876	88.782	119.71
1762	'SMYD2'	253.711	0.0626356	0.300986	0.208101	0.83515	0.999902	238.2	243.63	258.578	274.437
1763	'PTPN14'	6.54803	1.92289	1.65187	1.16407	0.244395	0.999902	0	15.7571	5.54887	4.88611
1764	'CENPF'	36.3825	0.40045	0.634151	0.631475	0.52773	0.999902	25.0737	43.6352	37.7323	39.0889
1765	'KCTD3'	46.9162	0.672365	0.559493	1.20174	0.229464	0.999902	35.8196	53.3319	36.6226	61.8908
1766	'USH2A'	4.10257	-0.177998	1.72286	-0.103315	0.917713	0.999902	5.37294	3.63627	3.32932	4.07176
1767	'GPATCH2'	79.8206	0.535714	0.458758	1.16775	0.242909	0.999902	68.9527	110.3	61.0376	78.9922
1768	'RRP15'	110.785	0.114068	0.415719	0.274387	0.783787	0.999902	91.3399	94.5429	122.075	135.182
1769	'LYPLAL1'	112.794	-0.348996	0.418277	-0.834366	0.404075	0.999902	96.7129	92.1187	156.478	105.866
1770	'EPRS'	640.617	-0.201386	0.244812	-0.822613	0.410728	0.999902	725.347	610.893	644.779	581.448
1771	'BPNT1'	194.85	-0.180208	0.336854	-0.534974	0.592668	0.999902	182.68	163.632	231.943	201.145
1772	'IARS2'	491.315	-0.137603	0.253964	-0.541821	0.587941	0.999902	522.07	479.987	507.167	456.037
1773	'RAB3GAP2'	416.619	0.384153	0.291957	1.31579	0.188246	0.999902	299.094	519.986	423.934	423.463
1774	'AURKAPS1'	17.8705	-0.153817	0.923896	-0.166487	0.867773	0.999902	8.9549	15.7571	28.8541	17.9158
1775	'C1orf115'	26.7703	-0.471049	0.748683	-0.62917	0.529238	0.999902	42.088	23.0297	19.9759	21.9875
1776	'MARC2'	3.31653	1.73386	1.99432	0.869396	0.384631	0.999902	0.89549	3.63627	2.21955	6.51482
1777	'MARC1'	133.841	-0.151017	0.440302	-0.342984	0.73161	0.999902	189.844	152.723	91.0015	101.794
1778	'HLX'	100.495	-0.208014	0.408605	-0.509082	0.610694	0.999902	115.518	92.1187	99.8797	94.4649
1779	'DUSP10'	69.6601	-0.292044	0.483421	-0.604119	0.545764	0.999902	84.176	72.7253	68.806	52.9329
1780	'HHIPL2'	4.98663	0.609021	1.62757	0.374191	0.708262	0.999902	4.47745	9.69671	3.32932	2.44306
1781	'TAF1A'	37.3787	0.743856	0.6351	1.17124	0.241501	0.999902	25.0737	36.3627	31.0737	57.0047
1782	'TAF1A-AS1'	3.84112	0.486534	1.84667	0.263465	0.792192	0.999902	0.89549	4.84835	5.54887	4.07176
1783	'MIA3'	696.93	-0.0263787	0.241947	-0.109027	0.913181	0.999902	750.42	695.739	655.877	685.685
1784	'AIDA'	191.389	-0.370985	0.346333	-1.07118	0.284089	0.999902	255.215	156.359	176.454	177.529
1785	'BROX'	337.198	0.0560589	0.277104	0.202303	0.83968	0.999902	343.868	338.173	317.396	349.357
1786	'FAM177B'	26.452	0.110367	0.908159	0.121528	0.903272	0.999902	8.05941	12.1209	43.2812	42.3463
1787	'DISP1'	30.7283	0.0107604	0.674054	0.0159637	0.987263	0.999902	26.8647	31.5143	34.403	30.131
1788	'TLR5'	113.451	-0.306225	0.405575	-0.755037	0.450227	0.999902	127.16	121.209	123.185	82.2496
1789	'SUSD4'	46.4225	0.316903	0.559217	0.566691	0.570924	0.999902	39.4015	53.3319	43.2812	49.6755
1790	'CAPN8'	7.22138	1.42184	1.35338	1.05058	0.29345	0.999902	4.47745	12.1209	3.32932	8.95788
1791	'CAPN2'	2188.93	-0.155329	0.258538	-0.600797	0.547975	0.999902	2801.99	2264.18	1810.04	1879.53
1792	'TP53BP2'	245.411	-0.436278	0.32065	-1.36061	0.173639	0.999902	325.958	191.51	238.602	225.576
1793	'GTF2IP20'	97.7549	0.731641	0.423248	1.72863	0.0838745	0.999902	61.7888	119.997	85.4527	123.782
1794	'FBXO28'	220.637	0.104241	0.311291	0.334866	0.737726	0.999902	202.381	229.085	223.065	228.019
1795	'DEGS1'	305.815	-0.0833927	0.291738	-0.285848	0.774995	0.999902	332.227	267.872	297.42	325.741
1796	'NVL'	198.032	0.571778	0.321765	1.77701	0.0755672	0.999902	156.711	229.085	162.027	244.306
1797	'CNIH4'	180.906	0.181287	0.333278	0.543952	0.586475	0.999902	170.143	207.267	168.686	177.529
1798	'WDR26'	1400.14	0.0416616	0.230342	0.180868	0.856471	0.999902	1520.54	1487.23	1238.51	1354.27
1799	'CNIH3'	3.57337	-1.34654	1.88566	-0.714096	0.475168	0.999902	3.58196	2.42418	6.65865	1.6287
1800	'DNAH14'	4.72162	0.72983	1.62311	0.449651	0.652962	0.999902	2.68647	6.06044	4.4391	5.70047
1801	'LBR'	703.056	-0.128153	0.239248	-0.535648	0.592202	0.999902	754.002	647.255	714.695	696.271
1802	'ENAH'	6.88219	0.176741	1.34583	0.131325	0.895518	0.999902	6.26843	7.27253	6.65865	7.32917
1803	'SRP9'	765.063	-0.349749	0.24712	-1.4153	0.156979	0.999902	793.404	610.893	922.223	733.731
1804	'EPHX1'	171.996	0.421658	0.340829	1.23716	0.216029	0.999902	142.383	179.389	152.039	214.175
1805	'TMEM63A'	1568.53	0.364323	0.287929	1.26532	0.205756	0.999902	1056.68	1402.39	1687.97	2127.09
1806	'LEFTY1'	5.16958	-3.21621	1.95018	-1.64919	0.0991086	0.999902	0.89549	1.21209	17.7564	0.814352
1807	'PYCR2'	726.891	-0.0883172	0.277567	-0.318183	0.750346	0.999902	634.007	585.439	865.624	822.496
1808	'SDE2'	124.894	0.201134	0.393025	0.511759	0.60882	0.999902	137.905	127.269	94.3309	140.069
1809	'ACBD3'	342.08	0.0210272	0.277547	0.0757607	0.93961	0.999902	319.69	350.294	359.567	338.771
1810	'LIN9'	26.3482	0.291426	0.776668	0.375226	0.707493	0.999902	34.0286	23.0297	13.3173	35.0172
1811	'PARP1'	907.758	-0.165627	0.265087	-0.624803	0.5321	0.999902	1036.08	690.89	884.491	1019.57
1812	'ITPKB'	1144.67	-0.0517401	0.246618	-0.209799	0.833825	0.999902	1173.99	941.793	1157.5	1305.41
1813	'ITPKB-IT1'	6.93231	-1.20764	1.56804	-0.770154	0.441208	0.999902	6.26843	0	13.3173	8.14352
1814	'PSEN2'	45.2734	-0.37352	0.606604	-0.615755	0.538056	0.999902	57.3113	53.3319	44.391	26.0593
1815	'ADCK3'	718.099	0.171468	0.247112	0.693888	0.487753	0.999902	608.037	730.889	743.549	789.922
1816	'CDC42BPA'	14.6827	-0.825585	0.962041	-0.858159	0.390805	0.999902	14.3278	9.69671	23.3053	11.4009
1817	'ZNF678'	55.6927	-0.193294	0.529497	-0.365053	0.715072	0.999902	68.9527	46.0594	49.9399	57.819
1818	'LOC100130093'	7.3072	-0.278099	1.47962	-0.187953	0.850914	0.999902	1.79098	2.42418	14.4271	10.5866
1819	'JMJD4'	45.7316	0.35346	0.581993	0.607328	0.543633	0.999902	34.0286	41.211	46.6105	61.0764
1820	'SNAP47'	170.871	-0.188923	0.343856	-0.549426	0.582713	0.999902	187.157	178.177	176.454	141.697
1821	'ARF1'	2694.95	-0.363721	0.230785	-1.57602	0.115021	0.999902	3487.04	2398.72	2578.01	2316.02
1822	'C1orf35'	405.846	0.186523	0.28591	0.652384	0.514153	0.999902	334.018	484.835	425.044	379.488
1823	'MRPL55'	216.118	-0.403198	0.319387	-1.26241	0.206801	0.999902	235.514	204.843	256.358	167.757
1824	'GUK1'	1425.99	0.0365979	0.232726	0.157258	0.875042	0.999902	1519.65	1582.99	1295.11	1306.22
1825	'IBA57'	75.6433	0.138775	0.468235	0.296379	0.766941	0.999902	59.9978	72.7253	84.3429	85.507
1826	'C1orf145'	17.106	-0.42365	1.05052	-0.403275	0.686746	0.999902	6.26843	6.06044	33.2932	22.8019
1827	'OBSCN'	516.484	0.620919	0.786366	0.789605	0.429759	0.999902	292.825	332.112	521.594	919.404
1828	'TRIM11'	399.018	0.194795	0.266692	0.730411	0.465139	0.999902	387.747	435.14	356.238	416.948
1829	'TRIM17'	21.3286	0.368291	0.808842	0.45533	0.648872	0.999902	15.2233	19.3934	22.1955	28.5023
1830	'HIST3H2A'	34.1467	-0.685805	0.642055	-1.06814	0.285457	0.999902	42.088	25.4539	42.1714	26.8736
1831	'RNF187'	847.3	-0.119337	0.244577	-0.487932	0.625598	0.999902	983.248	779.373	781.282	845.298
1832	'RHOU'	141.887	-0.481245	0.430599	-1.11762	0.263731	0.999902	225.663	133.33	104.319	104.237
1833	'RAB4A'	215.43	-0.473977	0.353679	-1.34013	0.180202	0.999902	287.452	139.39	214.187	220.689
1834	'CCSAP'	204.647	0.302754	0.323522	0.935804	0.349374	0.999902	164.77	225.448	201.979	226.39
1835	'NUP133'	246.655	0.114407	0.305981	0.373903	0.708477	0.999902	221.186	238.781	253.029	273.622
1836	'ABCB10'	230.161	-0.163976	0.30783	-0.532683	0.594253	0.999902	235.514	226.661	250.809	207.66
1837	'TAF5L'	204.149	-0.120535	0.335998	-0.358737	0.719792	0.999902	233.723	224.236	190.881	167.757
1838	'URB2'	73.3005	0.395368	0.472685	0.83643	0.402913	0.999902	74.3256	81.2099	52.1594	85.507
1839	'GALNT2'	415.85	-0.34354	0.286821	-1.19775	0.231015	0.999902	477.296	300.598	453.898	431.607
1840	'PGBD5'	4.09057	0.70761	1.753	0.403657	0.686465	0.999902	1.79098	6.06044	4.4391	4.07176
1841	'COG2'	272.899	0.328812	0.294411	1.11685	0.26406	0.999902	226.559	305.446	257.468	302.125
1842	'C1orf198'	48.6631	-1.01376	0.552278	-1.8356	0.0664171	0.999902	63.5798	32.7264	66.5865	31.7597
1843	'TTC13'	499.055	0.428492	0.264464	1.62023	0.105184	0.999902	375.21	583.015	476.093	561.903
1844	'ARV1'	90.9919	0.0757334	0.440661	0.171863	0.863545	0.999902	87.758	73.9374	89.8918	112.381
1845	'FAM89A'	26.197	0.0943899	0.72642	0.129938	0.896615	0.999902	24.1782	23.0297	26.6346	30.9454
1846	'C1orf131'	155.136	0.0572429	0.388783	0.147236	0.882946	0.999902	109.25	156.359	195.32	159.613
1847	'GNPAT'	394.247	0.0845397	0.270382	0.312668	0.754533	0.999902	411.03	414.534	354.018	397.404
1848	'EXOC8'	196.365	-0.567613	0.36713	-1.54608	0.122084	0.999902	299.989	156.359	168.686	160.427
1849	'SPRTN'	66.6099	0.230329	0.502894	0.458008	0.646947	0.999902	64.4753	89.6945	57.7083	54.5616
1850	'EGLN1'	347.749	-0.42865	0.276549	-1.55	0.121142	0.999902	421.776	293.325	376.214	299.682
1851	'TSNAX'	297.927	-0.063738	0.288351	-0.221043	0.825059	0.999902	282.975	288.477	326.274	293.981
1852	'DISC1'	6.49289	0.331673	1.42376	0.232957	0.815795	0.999902	8.05941	9.69671	3.32932	4.88611
1853	'SIPA1L2'	35.9264	0.055518	0.646327	0.0858976	0.931548	0.999902	44.7745	37.5747	25.5248	35.8315
1854	'MAP10'	21.0901	-0.0751563	0.830213	-0.0905266	0.927869	0.999902	13.4323	20.6055	29.9639	20.3588
1855	'NTPCR'	54.569	-0.752024	0.539026	-1.39515	0.16297	0.999902	82.385	42.4231	54.379	39.0889
1856	'PCNXL2'	237.018	0.311235	0.304676	1.02153	0.307004	0.999902	202.381	261.811	220.845	263.036
1857	'KIAA1804'	16.6959	-0.0638499	0.905701	-0.0704978	0.943797	0.999902	14.3278	12.1209	19.9759	20.3588
1858	'SLC35F3'	8.6139	1.03283	1.24793	0.827638	0.407876	0.999902	3.58196	13.333	7.76842	9.77223
1859	'LOC101927765'	62.865	-0.70115	0.612714	-1.14434	0.252484	0.999902	34.0286	42.4231	122.075	52.9329
1860	'COA6'	99.2847	0.215907	0.435318	0.495974	0.619913	0.999902	69.8482	100.603	114.307	112.381
1861	'TARBP1'	328.697	0.395649	0.3239	1.22152	0.221891	0.999902	211.336	345.445	357.348	400.661
1862	'LOC101927851'	6.8336	-0.891662	1.39849	-0.63759	0.52374	0.999902	9.85039	7.27253	7.76842	2.44306
1863	'TOMM20'	1015.73	-0.262812	0.241528	-1.08812	0.276541	0.999902	1209.81	837.553	1006.57	1008.98
1864	'RBM34'	457.58	-0.152408	0.271487	-0.561381	0.574538	0.999902	426.253	463.018	537.131	403.919
1865	'ARID4B'	1606.21	0.253585	0.274329	0.924384	0.355286	0.999902	1222.34	2119.94	1707.94	1374.63
1866	'GGPS1'	294.958	0.0162241	0.294335	0.0551211	0.956042	0.999902	260.587	298.174	326.274	294.796
1867	'TBCE'	92.8429	-0.0588661	0.435995	-0.135015	0.8926	0.999902	80.5941	103.028	108.758	78.9922
1868	'B3GALNT2'	85.1646	-0.112544	0.459047	-0.245169	0.806325	0.999902	106.563	93.3308	69.9158	70.8487
1869	'LYST'	1177.07	0.230771	0.228554	1.0097	0.31264	0.999902	1096.97	1166.03	1069.82	1375.44
1870	'NID1'	70.9709	-0.0655993	0.513137	-0.12784	0.898276	0.999902	82.385	92.1187	62.1474	47.2324
1871	'GPR137B'	87.7585	-0.43299	0.437308	-0.990127	0.322112	0.999902	113.727	78.7857	87.6722	70.8487
1872	'ERO1B'	169.889	-0.0262273	0.34054	-0.0770168	0.93861	0.999902	157.606	172.117	185.332	164.499
1873	'EDARADD'	48.1779	-0.0384364	0.557393	-0.0689575	0.945023	0.999902	41.1925	46.0594	56.5985	48.8611
1874	'LGALS8'	648.535	-0.0722515	0.244996	-0.294909	0.768063	0.999902	675.199	589.075	654.767	675.098
1875	'HEATR1'	184.648	0.116343	0.345509	0.336729	0.736321	0.999902	171.934	158.784	183.113	224.761
1876	'MTR'	364.548	0.488137	0.272049	1.7943	0.0727655	0.999902	296.407	412.11	310.737	438.936
1877	'RYR2'	11.0893	-1.30785	1.14131	-1.14592	0.25183	0.999902	12.5369	9.69671	18.8662	3.25741
1878	'CHRM3-AS2'	57.6476	0.385085	0.588075	0.654823	0.512582	0.999902	34.0286	41.211	66.5865	88.7644
1879	'GREM2'	10.8966	0.175018	1.10311	0.158659	0.873938	0.999902	7.16392	13.333	13.3173	9.77223
1880	'FH'	178.867	-0.17425	0.339174	-0.513749	0.607428	0.999902	204.172	152.723	175.344	183.229
1881	'KMO'	64.7211	0.147275	0.588959	0.25006	0.802541	0.999902	44.7745	35.1506	78.794	100.165
1882	'OPN3'	42.392	-0.458094	0.605791	-0.756192	0.449534	0.999902	47.4609	25.4539	51.0496	45.6037
1883	'CHML'	108.29	-0.653358	0.427845	-1.52709	0.126739	0.999902	110.145	66.6649	155.368	100.98
1884	'WDR64'	3.30652	0.66442	1.92063	0.345938	0.729389	0.999902	1.79098	4.84835	3.32932	3.25741
1885	'EXO1'	4.73635	1.46532	1.71691	0.85346	0.393404	0.999902	1.79098	2.42418	3.32932	11.4009
1886	'LINC01347'	32.6196	0.21754	0.688433	0.315993	0.752008	0.999902	40.297	30.3022	19.9759	39.9033
1887	'CEP170'	180.652	0.191048	0.331812	0.575772	0.564769	0.999902	161.188	185.45	176.454	199.516
1888	'SDCCAG8'	131.244	-0.0659808	0.382317	-0.172581	0.862981	0.999902	153.129	116.36	115.417	140.069
1889	'AKT3'	152.956	-0.127277	0.379781	-0.335132	0.737526	0.999902	196.112	134.542	123.185	157.984
1890	'ZBTB18'	492.505	-0.0371673	0.312968	-0.118758	0.905467	0.999902	393.12	385.444	605.937	585.519
1891	'ADSS'	483.813	-0.132228	0.275687	-0.479631	0.63149	0.999902	561.472	518.774	449.459	405.547
1892	'C1orf101'	12.2438	0.270413	1.10786	0.244087	0.807163	0.999902	4.47745	16.9692	17.7564	9.77223
1893	'DESI2'	188.252	-0.121719	0.327722	-0.37141	0.710332	0.999902	197.903	191.51	194.211	169.385
1894	'COX20'	27.7914	0.00900124	0.725023	0.0124151	0.990094	0.999902	32.2376	20.6055	23.3053	35.0172
1895	'HNRNPU-AS1'	328.923	0.230405	0.358315	0.643022	0.52021	0.999902	205.963	287.265	400.629	421.835
1896	'HNRNPU'	3757.12	-0.0844748	0.211434	-0.399532	0.689501	0.999902	4107.61	3456.88	3626.74	3837.23
1897	'LOC101928068'	35.2405	-0.464177	0.699044	-0.664017	0.50668	0.999902	23.2827	23.0297	58.8181	35.8315
1898	'EFCAB2'	26.611	-0.0783934	0.734935	-0.106667	0.915053	0.999902	22.3872	31.5143	32.1835	20.3588
1899	'KIF26B'	4.56101	-0.714712	1.66015	-0.430512	0.666823	0.999902	3.58196	3.63627	7.76842	3.25741
1900	'SMYD3'	69.1303	0.118578	0.480811	0.246621	0.805201	0.999902	66.2662	60.6044	66.5865	83.0639
1901	'TFB2M'	71.9917	0.0138339	0.467825	0.0295706	0.97641	0.999902	68.0572	65.4528	75.4647	78.9922
1902	'CNST'	359.696	-0.438245	0.316752	-1.38356	0.166494	0.999902	347.45	242.418	481.642	367.273
1903	'SCCPDH'	99.6596	-0.344746	0.413679	-0.833367	0.404638	0.999902	110.145	77.5737	113.197	97.7223
1904	'AHCTF1'	439.814	0.458589	0.263053	1.74333	0.0812757	0.999902	366.255	476.351	375.104	541.544
1905	'ZNF670'	16.5884	-0.19902	0.984543	-0.202145	0.839803	0.999902	15.2233	25.4539	19.9759	5.70047
1906	'ZNF669'	49.6683	-0.248856	0.560236	-0.444199	0.656899	0.999902	58.2068	35.1506	49.9399	55.376
1907	'ZNF124'	45.0063	0.498053	0.594647	0.837562	0.402277	0.999902	42.088	66.6649	32.1835	39.0889
1908	'MIR3916'	45.5394	0.52799	0.564623	0.935119	0.349727	0.999902	35.8196	52.1198	38.8421	55.376
1909	'ZNF496'	66.8189	-0.267687	0.530732	-0.504373	0.613999	0.999902	68.9527	37.5747	77.6842	83.0639
1910	'NLRP3'	236.29	-0.0331628	0.324103	-0.102322	0.918501	0.999902	280.288	223.024	197.54	244.306
1911	'GCSAML'	9.67282	-0.654813	1.19089	-0.54985	0.582422	0.999902	17.0143	6.06044	6.65865	8.95788
1912	'OR2W3'	10.5803	-1.15584	1.1836	-0.976547	0.328793	0.999902	13.4323	10.9088	15.5368	2.44306
1913	'SH3BP5L'	290.155	0.303225	0.292055	1.03824	0.299156	0.999902	252.528	294.537	267.456	346.1
1914	'ZNF672'	317.735	-0.193083	0.287191	-0.672316	0.501382	0.999902	355.509	322.416	321.835	271.179
1915	'ZNF692'	577.879	0.339093	0.302463	1.1211	0.262243	0.999902	368.942	615.741	652.548	674.284
1916	'PGBD2'	100.423	0.694746	0.413178	1.68147	0.0926716	0.999902	78.8031	136.966	74.3549	111.566
1917	'ZMYND11'	549.106	-0.0441199	0.255162	-0.17291	0.862722	0.999902	604.455	521.198	510.496	560.274
1918	'DIP2C'	43.0488	0.198886	0.596851	0.333225	0.738964	0.999902	31.3421	52.1198	48.8301	39.9033
1919	'LARP4B'	620.036	0.152729	0.242342	0.63022	0.528551	0.999902	587.441	650.891	587.071	654.739
1920	'GTPBP4'	281.077	0.0596474	0.295105	0.202122	0.839821	0.999902	271.333	260.599	279.663	312.711
1921	'IDI2'	19.3732	-0.293742	0.876082	-0.33529	0.737406	0.999902	15.2233	10.9088	27.7444	23.6162
1922	'IDI2-AS1'	23.3423	-0.112707	0.805569	-0.13991	0.888731	0.999902	14.3278	19.3934	34.403	25.2449
1923	'IDI1'	354.512	-0.468883	0.311281	-1.5063	0.13199	0.999902	334.913	253.326	489.411	340.399
1924	'WDR37'	442.434	0.330923	0.26477	1.24985	0.211355	0.999902	395.806	452.109	388.421	533.401
1925	'LINC00200'	11.2665	0.398367	1.27301	0.312933	0.754332	0.999902	12.5369	24.2418	6.65865	1.6287
1926	'ADARB2'	13.7332	-0.410534	1.074	-0.382249	0.702277	0.999902	23.2827	18.1813	7.76842	5.70047
1927	'PFKP'	448.1	-0.0534549	0.270281	-0.197775	0.843221	0.999902	501.474	471.502	410.617	408.805
1928	'PITRM1'	417.984	0.135447	0.308404	0.439187	0.660526	0.999902	478.191	509.077	317.396	367.273
1929	'PITRM1-AS1'	39.6464	0.529841	0.653754	0.810459	0.417677	0.999902	45.67	53.3319	18.8662	40.7176
1930	'AKR1E2'	5.97727	0.627839	1.53902	0.407947	0.683312	0.999902	2.68647	12.1209	6.65865	2.44306
1931	'AKR1C1'	5.26152	1.20639	1.62403	0.742834	0.457582	0.999902	0.89549	7.27253	5.54887	7.32917
1932	'AKR1C3'	76.7643	0.151198	0.537952	0.281063	0.778662	0.999902	47.4609	53.3319	98.77	107.495
1933	'NET1'	67.0089	-0.0632379	0.54411	-0.116223	0.907476	0.999902	55.5204	39.9989	82.1233	90.3931
1934	'ASB13'	129.372	0.0597228	0.37995	0.157186	0.875098	0.999902	131.637	113.936	122.075	149.841
1935	'FAM208B'	311.243	0.582476	0.296747	1.96287	0.0496611	0.999902	247.155	319.991	251.919	425.906
1936	'GDI2'	2000.8	-0.117632	0.220027	-0.534624	0.59291	0.999902	2270.96	1921.16	1893.28	1917.8
1937	'ANKRD16'	47.2109	0.260698	0.554891	0.469818	0.638485	0.999902	44.7745	53.3319	41.0617	49.6755
1938	'FBXO18'	659.657	-0.106472	0.254364	-0.418579	0.675524	0.999902	660.871	556.349	708.036	713.373
1939	'IL15RA'	81.6758	0.528557	0.457393	1.15559	0.24785	0.999902	73.4301	112.724	59.9278	80.6209
1940	'IL2RA'	84.7138	0.0149758	0.489039	0.0306229	0.97557	0.999902	58.2068	67.877	110.977	101.794
1941	'RBM17'	839.296	0.01024	0.231409	0.0442505	0.964705	0.999902	834.596	860.583	837.88	824.125
1942	'PFKFB3'	303.178	-0.0633204	0.326417	-0.193986	0.846187	0.999902	382.374	328.476	236.382	265.479
1943	'LOC399715'	7.67868	0.194184	1.3245	0.146609	0.883441	0.999902	4.47745	4.84835	9.98797	11.4009
1944	'PRKCQ'	438.701	0.343634	0.267798	1.28318	0.199428	0.999902	406.552	533.319	366.226	448.708
1945	'PRKCQ-AS1'	358.394	-0.124803	0.384479	-0.324602	0.745482	0.999902	210.44	310.295	538.241	374.602
1946	'LOC101928150'	84.4629	0.451057	0.444021	1.01585	0.309702	0.999902	61.7888	103.028	81.0136	92.0218
1947	'SFMBT2'	326.332	0.34375	0.279893	1.22815	0.219392	0.999902	284.766	347.869	290.761	381.931
1948	'ITIH2'	10.7567	0.358155	1.12085	0.319539	0.749318	0.999902	9.85039	16.9692	8.8782	7.32917
1949	'KIN'	168.08	0.232934	0.368485	0.63214	0.527296	0.999902	133.428	216.964	175.344	146.583
1950	'ATP5C1'	718.998	-0.273301	0.237602	-1.15025	0.250043	0.999902	805.941	635.134	767.964	666.955
1951	'TAF3'	570.422	0.0521596	0.35353	0.147539	0.882706	0.999902	418.194	779.373	701.378	382.746
1952	'GATA3-AS1'	10.2697	0.513968	1.18602	0.433354	0.664757	0.999902	13.4323	14.5451	3.32932	9.77223
1953	'GATA3'	688.523	-0.0672138	0.265783	-0.25289	0.800353	0.999902	590.128	726.041	819.014	618.908
1954	'CELF2'	1704.25	0.164851	0.21613	0.762741	0.445618	0.999902	1539.35	1842.37	1674.65	1760.63
1955	'CELF2-AS1'	8.89794	0.94196	1.26603	0.744028	0.456859	0.999902	9.85039	12.1209	2.21955	11.4009
1956	'USP6NL'	76.2126	-0.178941	0.534998	-0.334471	0.738024	0.999902	71.6392	38.7868	91.0015	103.423
1957	'ECHDC3'	15.7502	-0.921439	0.955103	-0.964754	0.334668	0.999902	21.4918	6.06044	19.9759	15.4727
1958	'UPF2'	844.138	0.233647	0.280013	0.834417	0.404046	0.999902	673.408	1105.42	877.832	719.887
1959	'DHTKD1'	211.763	0.192309	0.327323	0.587521	0.556854	0.999902	172.829	208.479	223.065	242.677
1960	'SEC61A2'	98.6142	0.629456	0.442367	1.42293	0.154757	0.999902	56.4158	123.633	98.77	115.638
1961	'NUDT5'	124.924	-0.253945	0.38321	-0.662677	0.507538	0.999902	150.442	122.421	120.965	105.866
1962	'CDC123'	363.139	0.0350576	0.275748	0.127136	0.898833	0.999902	336.704	386.656	380.653	348.543
1963	'CAMK1D'	489.559	0.0767217	0.25526	0.300563	0.763748	0.999902	454.909	506.653	498.289	498.384
1964	'OPTN'	811.191	-0.170104	0.259807	-0.654732	0.51264	0.999902	996.68	821.796	720.244	706.043
1965	'MCM10'	5.69096	-0.117331	1.47338	-0.0796339	0.936528	0.999902	6.26843	6.06044	5.54887	4.88611
1966	'PHYH'	68.7456	-0.116723	0.474226	-0.246134	0.805578	0.999902	74.3256	61.8165	68.806	70.0343
1967	'SEPHS1'	250.29	0.0417143	0.301227	0.138481	0.88986	0.999902	237.305	241.206	256.358	266.293
1968	'PRPF18'	169.464	-0.341271	0.343576	-0.993291	0.320568	0.999902	206.858	141.814	172.015	157.17
1969	'FRMD4A'	85.8148	0.289535	0.466351	0.620851	0.534698	0.999902	57.3113	82.422	97.6602	105.866
1970	'FAM107B'	1495.57	-0.338251	0.234347	-1.44338	0.148915	0.999902	1889.48	1284.81	1450.48	1357.53
1971	'CDNF'	10.1113	0.254074	1.14654	0.2216	0.824625	0.999902	10.7459	7.27253	7.76842	14.6583
1972	'HSPA14'	210.648	-0.0392648	0.325845	-0.120501	0.904086	0.999902	188.948	192.722	238.602	222.318
1973	'SUV39H2'	26.4617	0.354099	0.72659	0.487344	0.626014	0.999902	23.2827	24.2418	23.3053	35.0172
1974	'DCLRE1C'	449.107	0.157812	0.28545	0.552852	0.580365	0.999902	345.659	490.896	503.838	456.037
1975	'RPP38'	98.4568	-0.0458354	0.41516	-0.110404	0.912089	0.999902	90.4445	90.9066	109.868	102.608
1976	'NMT2'	315.159	-0.0856312	0.327053	-0.261826	0.793455	0.999902	239.096	293.325	410.617	317.597
1977	'FAM171A1'	46.6676	-0.424109	0.630468	-0.672689	0.501145	0.999902	33.1331	27.878	74.3549	51.3042
1978	'FAM188A'	130.791	0.356486	0.37628	0.947396	0.343437	0.999902	111.041	129.693	118.746	163.685
1979	'PTER'	72.7064	0.233826	0.469532	0.497999	0.618485	0.999902	71.6392	69.089	62.1474	87.9501
1980	'C1QL3'	8.73891	1.27314	1.24964	1.0188	0.308296	0.999902	3.58196	15.7571	6.65865	8.95788
1981	'CUBN'	93.7459	1.03498	0.51001	2.02933	0.042425	0.999902	34.9241	98.1792	88.782	153.098
1982	'TRDMT1'	50.347	-0.199292	0.539496	-0.369404	0.711827	0.999902	55.5204	44.8473	52.1594	48.8611
1983	'VIM-AS1'	243.283	-0.645165	0.340861	-1.89275	0.0583907	0.999902	248.946	227.873	344.03	152.284
1984	'VIM'	9398.43	-0.374723	0.20492	-1.82863	0.0674555	0.999902	10930.3	8716.13	10293.2	7654.1
1985	'ST8SIA6'	8.29687	-0.0864639	1.27431	-0.0678517	0.945904	0.999902	12.5369	9.69671	4.4391	6.51482
1986	'HACD1'	4.63188	-0.870906	1.64422	-0.529676	0.596336	0.999902	5.37294	2.42418	6.65865	4.07176
1987	'STAM'	123.719	-0.134618	0.378052	-0.356084	0.721778	0.999902	122.682	112.724	136.502	122.967
1988	'MRC1'	3.95486	0.516161	1.81202	0.284854	0.775756	0.999902	5.37294	3.63627	1.10977	5.70047
1989	'CACNB2'	32.365	0.668088	0.660732	1.01113	0.311953	0.999902	27.7602	38.7868	22.1955	40.7176
1990	'NSUN6'	171.934	0.469307	0.352049	1.33307	0.182508	0.999902	119.996	206.055	168.686	193.002
1991	'ARL5B'	31.7553	0.220733	0.6876	0.32102	0.748195	0.999902	38.5061	35.1506	19.9759	33.3884
1992	'MALRD1'	3.25064	-0.400403	2.01368	-0.198842	0.842386	0.999902	1.79098	4.84835	5.54887	0.814352
1993	'PLXDC2'	307.787	-0.201604	0.293862	-0.686051	0.492681	0.999902	358.196	312.719	299.639	260.593
1994	'NEBL'	5.72206	-2.09377	1.71162	-1.22327	0.221229	0.999902	1.79098	3.63627	16.6466	0.814352
1995	'SKIDA1'	4.63188	-0.870906	1.64422	-0.529676	0.596336	0.999902	5.37294	2.42418	6.65865	4.07176
1996	'MLLT10'	416.886	0.0340559	0.262248	0.129861	0.896676	0.999902	415.507	421.807	408.397	421.835
1997	'DNAJC1'	421.035	-0.016846	0.307925	-0.0547081	0.956371	0.999902	472.819	515.138	372.884	323.298
1998	'LOC100130992'	21.2161	0.258618	0.855872	0.302169	0.762524	0.999902	13.4323	13.333	25.5248	32.5741
1999	'COMMD3'	236.057	0.0896784	0.329422	0.272229	0.785446	0.999902	182.68	241.206	275.224	245.12
[truncated: 24,365 more rows]

## Sheet: Fig3_noRBC_RTvs_4C
	gene	baseMean	log2FoldChange	lfcSE	stat	pvalue	padj	X.A01.	X.E05.	X.I09.	X.M13.
1	DUSP1'	4256.99	-2.61958	0.209143	-12.5253	5.42785e-36	6.65888e-32	8034.21	1274.27	6609.92	1109.57
2	'JUN'	912.408	-3.51209	0.296783	-11.8339	2.6083e-32	1.59993e-28	1471.08	103.016	1886.29	189.242
3	'CXCL8'	172.728	-6.29983	0.586565	-10.7402	6.58993e-27	2.69484e-23	350.749	7.8382	330.707	1.61745
4	'FOS'	5469.16	-2.99619	0.280106	-10.6967	1.05515e-26	3.23614e-23	9946.83	826.37	9495.7	1607.75
5	'JUNB'	4310.59	-1.99215	0.198544	-10.0338	1.08303e-23	2.65733e-20	6365.06	1770.31	7413.52	1693.47
6	'PPP1R15A'	1440.17	-1.76663	0.217613	-8.11819	4.73176e-16	9.67487e-13	2434.61	630.415	2017.94	677.711
7	'EGR1'	200.795	-3.26768	0.439315	-7.43814	1.0211e-13	1.78955e-10	451.847	20.1554	276.993	54.1846
8	'G0S2'	70.5013	-4.62135	0.643387	-7.18284	6.82765e-13	1.04702e-09	168.153	3.35923	103.214	7.27852
9	'NFKBIA'	1691.74	-1.45725	0.207803	-7.01262	2.33895e-12	3.18825e-09	2640.93	929.386	2319.16	877.466
10	'KLF4'	928.77	-1.59681	0.236655	-6.74742	1.50497e-11	1.84629e-08	1267.85	414.305	1525.04	507.879
11	'SGK1'	570.344	-1.66168	0.26081	-6.37122	1.87531e-10	2.09148e-07	983.129	249.703	750.936	297.611
12	'TRIB1'	288.019	-1.88017	0.29721	-6.32606	2.51504e-10	2.57121e-07	392.014	123.172	513.964	122.926
13	'LOC284454'	286.591	-2.02265	0.325489	-6.2142	5.15865e-10	4.86817e-07	471.448	82.8609	449.719	142.336
14	'SOCS3'	342.156	-1.86863	0.319438	-5.84975	4.92327e-09	3.77491e-06	533.345	105.256	542.401	187.624
15	'NR4A2'	166.102	-3.18373	0.543046	-5.86272	4.5535e-09	3.77491e-06	435.341	51.5081	162.194	15.3658
16	'SIK1'	372.698	-1.80021	0.307578	-5.85287	4.83149e-09	3.77491e-06	715.94	163.482	442.346	169.023
17	'CSRNP1'	386.454	-1.48038	0.258292	-5.73143	9.9587e-09	7.18666e-06	570.483	198.194	567.678	209.46
18	'CD69'	548.659	-1.6888	0.302618	-5.58064	2.39635e-08	1.54728e-05	1028.52	304.57	645.615	215.93
19	'MAP3K7CL'	2771.26	-1.18197	0.211684	-5.58365	2.35518e-08	1.54728e-05	3706.59	1501.57	3988.49	1888.37
20	'DNAJB1'	1656.5	-1.1536	0.208353	-5.53673	3.08168e-08	1.8903e-05	2434.61	990.972	2136.95	1063.47
21	'FOSB'	549.349	-4.51143	0.857394	-5.26179	1.42659e-07	8.33398e-05	895.441	19.0356	1210.13	72.7852
22	'RGS1'	141.559	-2.22769	0.427088	-5.21599	1.82835e-07	0.000101955	310.516	53.7476	155.874	46.0973
23	'ZFP36'	2897.05	-1.14407	0.225915	-5.06416	4.10212e-07	0.000218803	4558.7	1961.79	3418.71	1648.99
24	'JUND'	3184.43	-0.997699	0.215671	-4.62603	3.72749e-06	0.00190537	3898.47	1887.89	4589.87	2361.48
25	'ID3'	103.399	2.69243	0.58383	4.61167	3.99446e-06	0.00196016	11.3478	109.735	44.2346	248.279
26	'KLF6'	4845.99	-0.899047	0.197316	-4.55638	5.20439e-06	0.00244955	6699.3	3208.06	5919.02	3557.58
27	'GIMAP7'	2998.69	1.19804	0.263366	4.54896	5.39108e-06	0.00244955	1338	3942.61	2303.36	4410.79
28	'NFKBIZ'	713.42	-1.04109	0.241507	-4.31081	1.62658e-05	0.00712676	1068.75	441.179	852.043	491.705
29	'LFNG'	1185.95	0.953165	0.2282	4.17689	2.95521e-05	0.0125016	731.415	1422.07	884.693	1705.6
30	'PMAIP1'	116.065	-1.67745	0.413001	-4.06162	4.8733e-05	0.0199285	176.406	40.3107	177.992	69.5503
31	'CXCR4'	4524.27	-1.22594	0.305854	-4.00826	6.11678e-05	0.0242067	7827.89	3536.15	4847.91	1885.14
32	'IRS2'	628.775	-1.03884	0.269519	-3.85443	0.000116001	0.0444721	1012.01	435.58	679.318	388.188
33	'LINC00936'	93.4972	-1.68772	0.439828	-3.83722	0.000124433	0.0448983	127.92	34.712	157.981	53.3758
34	'CA2'	764.995	-1.0318	0.268497	-3.84289	0.000121593	0.0448983	896.473	408.706	1159.58	595.222
35	'GIMAP8'	831.537	0.855707	0.226684	3.77489	0.000160075	0.0561087	544.692	1044.72	639.296	1097.44
36	'BTG2'	1624.11	-0.843659	0.22444	-3.75895	0.000170627	0.0581458	2106.56	998.81	2066.39	1324.69
37	'CXCR6'	70.715	1.78961	0.478898	3.73694	0.000186274	0.0617625	35.0749	99.6571	28.4366	119.691
38	'CISH'	435.951	1.09936	0.299479	3.67091	0.000241691	0.0780279	206.323	605.781	348.611	583.091
39	'TNFAIP8L2'	334.731	0.98569	0.270958	3.63779	0.000274983	0.0843372	213.544	418.784	235.918	470.678
40	'OTUD1'	363.272	-1.04573	0.28728	-3.64012	0.00027251	0.0843372	484.859	192.596	495.007	280.628
41	'CD83'	150.328	-1.35279	0.373976	-3.61733	0.000297662	0.0890662	202.196	64.9451	230.652	103.517
42	'EPC1'	837.418	-0.800589	0.223118	-3.58819	0.000332984	0.097263	1128.59	601.302	999.492	620.292
43	'RGS2'	2342.52	-0.828774	0.239899	-3.45468	0.000550942	0.146934	3420.83	1932.68	2572.98	1443.57
44	'FADD'	218.572	1.05112	0.303506	3.46328	0.000533639	0.146934	136.173	285.534	148.502	304.081
45	'EIF1'	7505.82	-0.658447	0.190124	-3.46325	0.000533699	0.146934	9689.96	5879.77	8688.95	5764.59
46	'TNFSF14'	146.845	1.40313	0.405777	3.4579	0.000544403	0.146934	107.288	230.667	53.7135	195.711
47	'SPARC'	2932.45	-0.88414	0.257816	-3.42934	0.000605041	0.157929	3280.53	1613.55	4328.68	2507.05
48	'LOC100289511'	30.7371	-2.38427	0.700194	-3.40516	0.000661259	0.169007	52.6123	10.0777	50.5539	9.7047
49	'TUBA1A'	1199.52	-0.697545	0.208093	-3.35208	0.000802062	0.197023	1458.7	917.069	1509.24	913.05
50	'MFAP1'	169.967	1.10396	0.329368	3.35176	0.000802996	0.197023	103.161	235.146	112.693	228.869
51	'NUP43'	304.481	0.946405	0.28332	3.34041	0.000836543	0.20123	187.754	376.233	228.546	425.389
52	'SH3BP5L'	363.654	0.932595	0.283119	3.294	0.000987717	0.233025	207.355	478.13	292.791	476.339
53	'OSM'	77.9688	-1.70974	0.527333	-3.24225	0.00118592	0.264807	168.153	39.191	70.5648	33.9664
54	'PTP4A1'	548.778	-0.780271	0.240114	-3.24959	0.00115572	0.264807	733.478	391.91	654.041	415.685
55	'ARL4A'	150.022	-1.13684	0.350668	-3.24194	0.00118718	0.264807	199.102	82.8609	213.801	104.326
56	'IER5L'	127.959	1.27256	0.395032	3.22142	0.00127558	0.279444	92.8453	191.476	56.8731	170.641
57	'LINC00641'	116.855	-1.22078	0.380204	-3.21087	0.00132335	0.284822	176.406	71.6635	150.608	68.7416
58	'SBDS'	450.706	-0.866492	0.270471	-3.20364	0.00135704	0.287038	673.644	306.809	490.794	331.577
59	'LINC01004'	79.3145	1.4181	0.449053	3.15799	0.0015886	0.330322	48.4859	111.974	37.9154	118.883
60	'MYADM'	1295.27	-0.641399	0.208329	-3.07878	0.00207848	0.423814	1545.36	1051.44	1611.4	972.896
61	'TREM1'	244.533	-1.20493	0.391889	-3.07467	0.00210732	0.423814	415.741	201.554	265.408	95.4295
62	'ZC3H10'	50.4428	1.67992	0.547975	3.06569	0.00217168	0.427248	24.7587	85.1004	23.1705	68.7416
63	'MYL9'	573.456	-0.769691	0.251317	-3.06262	0.00219405	0.427248	642.696	393.03	803.596	454.503
64	'CCR5'	258.843	1.07613	0.356517	3.01847	0.00254056	0.486993	208.386	427.742	124.278	274.966
65	'CX3CR1'	1518.18	0.814181	0.270187	3.0134	0.0025834	0.487588	1227.62	2404.09	973.162	1467.84
66	'H3F3B'	5268.42	-0.57778	0.192263	-3.00515	0.0026545	0.493415	6661.13	4169.92	5957.99	4284.62
67	'EXOSC6'	372.022	-0.883418	0.294435	-3.00038	0.00269642	0.493727	577.704	242.984	387.58	279.819
68	'GPR65'	507.629	0.806264	0.270121	2.98483	0.00283737	0.503505	407.488	742.389	330.707	549.933
69	'C5AR1'	557.21	-0.83895	0.28128	-2.98261	0.00285802	0.503505	828.386	466.933	600.327	333.195
70	'GIMAP4'	2791.39	0.687384	0.230587	2.98101	0.00287295	0.503505	1777.47	3222.62	2500.31	3665.14
71	'ELANE'	22.1519	2.47036	0.842688	2.93153	0.00337301	0.582819	5.15807	31.3528	8.42565	43.6711
72	'ENKUR'	261.197	-0.989581	0.339351	-2.91609	0.00354443	0.595659	316.706	126.531	379.154	222.399
73	'WDR5B'	122.498	1.16888	0.400641	2.91753	0.0035281	0.595659	75.3079	131.01	75.8308	207.842
74	'KRIT1'	375.107	0.753974	0.259857	2.9015	0.00371378	0.615685	277.504	446.777	281.206	494.94
75	'RBM5'	1905.57	0.605747	0.209434	2.89231	0.00382422	0.625541	1630.98	2410.81	1391.28	2189.22
76	'MED18'	138.142	1.04566	0.36339	2.87751	0.00400826	0.632349	81.4975	169.081	99.0013	202.99
77	'MIR22HG'	132.471	-1.2018	0.41709	-2.8814	0.0039591	0.632349	206.323	106.376	162.194	54.9933
78	'ASTE1'	94.0172	1.18725	0.412732	2.87655	0.00402048	0.632349	53.644	134.369	61.0859	126.97
79	'MARCKS'	822.022	-0.630101	0.220252	-2.86082	0.00422547	0.656178	991.382	667.366	1005.81	623.527
80	'FAM43A'	170.009	1.22679	0.429477	2.85648	0.00428369	0.656904	68.0866	167.961	135.864	308.124
81	'RGS18'	2666.35	-0.924551	0.32529	-2.84224	0.00447982	0.670225	2486.19	1266.43	4500.35	2412.43
82	'MFAP3L'	335.919	-0.958639	0.336838	-2.84599	0.0044273	0.670225	342.496	175.8	545.561	279.819
83	'HIST1H2BC'	49.1609	-1.57291	0.55936	-2.81199	0.00492361	0.727745	59.8336	23.5146	87.4161	25.8792
84	'EGR2'	25.5925	-2.22864	0.796386	-2.79844	0.00513503	0.745342	31.98	5.59871	52.6603	12.1309
85	'KLF11'	288.976	-0.847567	0.303069	-2.79661	0.00516417	0.745342	369.318	246.343	372.835	167.406
86	'C1orf74'	201.944	0.900744	0.324076	2.77943	0.00544551	0.770746	119.667	254.182	162.194	271.732
87	'ITGA2B'	1781.82	-0.594567	0.214011	-2.77822	0.00546584	0.770746	2065.29	1275.39	2223.32	1563.27
88	'ZNF503'	38.1922	-1.70017	0.612897	-2.77399	0.00553739	0.771963	57.7704	19.0356	58.9795	16.9832
89	'C2orf88'	843.936	-1.0253	0.371166	-2.76237	0.00573841	0.790999	829.418	324.725	1435.52	786.081
90	'FTH1'	20500.1	-0.515743	0.187127	-2.75611	0.00584931	0.797325	24384.3	17768.1	23866.7	15981.2
91	'CLU'	2841.28	-0.702565	0.255259	-2.75236	0.00591668	0.797647	3014.38	1721.04	4026.41	2603.29
92	'RNF139'	444.869	-0.681062	0.248651	-2.73903	0.00616204	0.821695	572.546	338.162	523.443	345.326
93	'STX11'	596.367	-0.638968	0.233807	-2.73289	0.00627816	0.828178	694.277	470.292	758.308	462.591
94	'FOXN3'	1081.07	-0.572237	0.211877	-2.70079	0.00691747	0.902803	1258.57	849.884	1327.04	888.789
95	'GPR18'	92.8792	1.28347	0.478835	2.68041	0.00735321	0.911204	49.5175	85.1004	58.9795	177.919
96	'PHF23'	352.428	0.704934	0.262727	2.68315	0.00729329	0.911204	258.935	446.777	276.993	427.007
97	'PLEKHF1'	367.757	0.827562	0.308691	2.68088	0.00734295	0.911204	308.453	562.111	221.173	379.292
98	'ZNF780B'	205.69	0.824153	0.306744	2.68678	0.00721448	0.911204	149.584	256.421	147.449	269.305
99	'ZBTB10'	148.236	-0.98209	0.365429	-2.6875	0.00719892	0.911204	184.659	80.6215	209.588	118.074
100	'MTURN'	1114.52	-0.80074	0.299338	-2.67504	0.00747207	0.916673	1139.93	593.463	1693.55	1031.12
101	'CDKN1A'	465.852	-0.746496	0.28022	-2.66396	0.0077226	0.938029	531.281	283.295	637.189	411.641
102	'S1PR1'	1341.92	0.554789	0.208526	2.66053	0.00780179	0.938356	1056.37	1666.18	1117.45	1527.68
103	'PGRMC1'	1082.1	-0.847482	0.319479	-2.6527	0.00798515	0.951085	1064.63	539.716	1718.83	1005.25
104	'RPP38'	132.268	0.950417	0.358978	2.64756	0.00810751	0.956374	86.6556	178.039	93.7353	170.641
105	'WASH7P'	402.813	0.21735	0.347472	0.625519	0.53163	0.999663	467.321	553.153	276.993	313.785
106	'LOC729737'	181.147	0.587048	1.06695	0.550212	0.582174	0.999663	210.449	343.761	78.9904	91.3859
107	'LOC100133331'	60.2407	-0.317458	0.513054	-0.618762	0.536073	0.999663	70.1498	67.1845	63.1923	40.4362
108	'MIR6723'	76.3037	-0.349848	0.467615	-0.748154	0.454367	0.999663	69.1182	57.1069	102.161	76.8289
109	'LOC100288069'	29.0846	-0.590516	0.690025	-0.85579	0.392114	0.999663	39.2014	27.9936	30.543	18.6007
110	'LINC01128'	108.803	0.187814	0.419694	0.447502	0.654513	0.999663	78.4027	99.6571	125.331	131.822
111	'NOC2L'	599.161	-0.106314	0.230987	-0.460258	0.645331	0.999663	621.032	580.027	621.391	574.195
112	'KLHL17'	277.882	0.157812	0.29205	0.54036	0.588949	0.999663	279.568	326.965	245.397	259.601
113	'HES4'	63.5584	-0.282652	0.488078	-0.579112	0.562513	0.999663	64.9917	48.1489	74.7776	66.3154
114	'ISG15'	335.964	-0.0678878	0.265058	-0.256124	0.797855	0.999663	343.528	314.648	344.398	341.282
115	'AGRN'	93.4719	-0.0886871	0.434637	-0.204049	0.838315	0.999663	115.541	103.016	76.884	78.4463
116	'C1orf159'	150.455	0.205919	0.369126	0.557855	0.576943	0.999663	154.742	192.596	124.278	130.205
117	'TNFRSF18'	85.6396	0.173969	0.493748	0.352343	0.724581	0.999663	49.5175	79.5017	111.64	101.899
118	'TNFRSF4'	85.8435	0.40023	0.494291	0.809705	0.41811	0.999663	54.6756	67.1845	93.7353	127.779
119	'SDF4'	1357.33	-0.0639107	0.204747	-0.312144	0.754931	0.999663	1383.4	1343.69	1391.28	1310.94
120	'B3GALT6'	287.146	0.0376305	0.286619	0.131291	0.895545	0.999663	272.346	258.66	294.898	322.681
121	'UBE2J2'	579.336	0.0103426	0.235847	0.0438532	0.965021	0.999663	545.724	587.865	608.753	575.003
122	'SCNN1D'	111.541	0.716046	0.402528	1.77888	0.0752603	0.999663	96.9718	157.884	71.618	119.691
123	'ACAP3'	797.4	0.110389	0.233313	0.473135	0.636117	0.999663	849.019	852.124	684.584	803.873
124	'PUSL1'	95.8365	-0.0652181	0.401217	-0.162551	0.870872	0.999663	96.9718	95.1781	99.0013	92.1946
125	'CPSF3L'	904.596	0.0603928	0.216116	0.279446	0.779903	0.999663	865.525	931.626	905.757	915.477
126	'CPTP'	223.892	-0.0678179	0.316855	-0.214035	0.83052	0.999663	190.849	217.23	267.514	219.973
127	'DVL1'	548.684	0.0642774	0.257971	0.249165	0.803233	0.999663	594.21	622.577	478.155	499.792
128	'MXRA8'	89.6149	0.491813	0.428303	1.14828	0.250852	0.999663	85.624	114.214	63.1923	95.4295
129	'AURKAIP1'	716.837	-0.0974842	0.230296	-0.423299	0.672077	0.999663	776.806	650.57	705.648	734.322
130	'CCNL2'	2123.33	0.321309	0.196658	1.63385	0.102291	0.999663	1913.64	2353.7	1862.07	2363.9
131	'LOC148413'	246.482	0.342687	0.2881	1.18947	0.234253	0.999663	214.576	275.457	220.12	275.775
132	'MRPL20'	344.884	0.0813428	0.267986	0.303533	0.761483	0.999663	315.674	333.683	354.93	375.248
133	'ATAD3B'	410.272	0.179348	0.264579	0.677862	0.497859	0.999663	428.12	456.855	341.239	414.876
134	'ATAD3A'	190.389	-0.0761801	0.331847	-0.229564	0.818431	0.999663	216.639	209.392	173.779	161.745
135	'SSU72'	886.651	-0.0803713	0.218251	-0.368252	0.712686	0.999663	872.746	857.723	949.992	866.144
136	'C1orf233'	61.2431	-0.578568	0.505322	-1.14495	0.25223	0.999663	69.1182	38.0712	77.9372	59.8456
137	'MIB2'	1194.11	0.182113	0.21711	0.838806	0.401578	0.999663	1151.28	1373.92	1085.86	1165.37
138	'MMP23B'	21.9502	0.348593	0.885436	0.393697	0.693805	0.999663	26.822	38.0712	11.5853	11.3221
139	'CDK11B'	509.28	0.300496	0.283995	1.0581	0.290009	0.999663	541.598	637.133	370.728	487.661
140	'SLC35E2B'	895.758	0.193827	0.260994	0.742649	0.457694	0.999663	948.054	1117.5	722.499	794.977
141	'CDK11A'	504.066	0.288133	0.292535	0.98495	0.324649	0.999663	537.471	650.57	369.675	458.547
142	'SLC35E2'	485.262	0.301009	0.34351	0.876274	0.380881	0.999663	329.085	375.114	541.348	695.503
143	'NADK'	1388.23	-0.0142024	0.22506	-0.0631049	0.949683	0.999663	1487.59	1540.77	1301.76	1222.79
144	'GNB1'	2867.74	-0.175018	0.193553	-0.904242	0.365867	0.999663	3048.42	2768	3034.29	2620.27
145	'PRKCZ'	106.615	-0.390324	0.386843	-1.009	0.312976	0.999663	114.509	90.6991	127.438	93.8121
146	'FAAP20'	434.39	0.111604	0.249676	0.446996	0.654878	0.999663	398.203	444.538	437.08	457.738
147	'SKI'	772.665	-0.159425	0.224442	-0.71032	0.477506	0.999663	825.292	689.761	805.702	769.906
148	'MORN1'	26.6901	0.128964	0.712453	0.181015	0.856356	0.999663	30.9484	29.1133	20.0109	26.6879
149	'LOC100129534'	20.4002	0.00791933	0.801471	0.00988099	0.992116	0.999663	16.5058	19.0356	24.2237	21.8356
150	'RER1'	909.339	0.0854283	0.215589	0.396255	0.691917	0.999663	875.841	950.661	888.906	921.946
151	'PEX10'	44.886	0.00108597	0.560829	0.00193636	0.998455	0.999663	38.1697	43.67	51.6071	46.0973
152	'PLCH2'	363.896	0.278107	0.290888	0.956063	0.33904	0.999663	387.887	433.34	269.621	364.735
153	'PANK4'	339.839	0.3805	0.268184	1.4188	0.155956	0.999663	317.737	386.311	272.78	382.527
154	'LOC115110'	208.456	0.441702	0.307295	1.43739	0.150607	0.999663	174.343	256.421	179.045	224.017
155	'TNFRSF14'	1810.71	0.0728479	0.213141	0.341782	0.732515	0.999663	1903.33	1987.54	1626.15	1725.82
156	'LOC100996583'	19.6443	0.289977	0.868206	0.333996	0.738383	0.999663	13.411	12.3172	22.1173	30.7315
157	'FAM213B'	225.499	-0.0827731	0.315335	-0.262492	0.792942	0.999663	206.323	192.596	258.035	245.044
158	'MEGF6'	682.03	0.0742894	0.317077	0.234295	0.814756	0.999663	519.934	509.483	809.915	888.789
159	'TPRG1L'	653.388	-0.0064774	0.229403	-0.0282358	0.977474	0.999663	626.19	652.81	683.531	651.024
160	'WRAP73'	271.454	0.162767	0.302692	0.537732	0.590762	0.999663	295.042	310.169	216.96	263.644
161	'TP73+AC0-AS1'	254.708	-0.0975069	0.303341	-0.321444	0.747874	0.999663	232.113	221.709	294.898	270.114
162	'LRRC47'	509.769	0.111011	0.244229	0.454535	0.649444	0.999663	479.701	566.59	500.273	492.513
163	'CEP104'	311.937	-0.0267842	0.277461	-0.0965334	0.923097	0.999663	328.053	337.042	301.217	281.436
164	'DFFB'	124.307	0.00723835	0.369842	0.0195715	0.984385	0.999663	135.142	132.13	112.693	117.265
165	'C1orf174'	298.828	0.360467	0.27279	1.32141	0.186365	0.999663	256.872	340.402	266.461	331.577
166	'NPHP4'	112.157	0.344535	0.389542	0.884463	0.376446	0.999663	107.288	110.854	90.5757	139.909
167	'KCNAB2'	2430.86	0.0305487	0.236054	0.129414	0.89703	0.999663	2651.25	2857.58	2158.02	2056.59
168	'RPL22'	5078.43	-0.112826	0.209908	-0.537503	0.59092	0.999663	4764	4458.81	5790.53	5300.38
169	'RNF207'	34.4629	0.624963	0.638723	0.978457	0.327848	0.999663	30.9484	48.1489	23.1705	35.5839
170	'ICMT'	316.989	-0.154606	0.294148	-0.525604	0.599163	0.999663	371.381	342.641	295.951	257.983
171	'GPR153'	66.7268	-0.369117	0.489975	-0.753338	0.451247	0.999663	57.7704	58.2266	92.6821	58.2282
172	'ACOT7'	104.305	-0.0696246	0.404021	-0.172329	0.863179	0.999663	94.9085	88.4596	119.012	114.839
173	'TNFRSF25'	1221.51	0.435556	0.291761	1.49285	0.135477	0.999663	768.553	1148.86	1309.13	1659.5
174	'PLEKHG5'	66.761	-0.0463649	0.469009	-0.0988571	0.921252	0.999663	66.0233	71.6635	69.5116	59.8456
175	'NOL9'	296.64	0.331127	0.277353	1.19388	0.232524	0.999663	246.556	318.007	279.1	342.899
176	'ZBTB48'	347.143	0.0133311	0.275575	0.0483757	0.961417	0.999663	367.255	387.431	323.334	310.55
177	'KLHL21'	378.439	0.084698	0.255949	0.330917	0.740707	0.999663	372.413	385.191	362.303	393.849
178	'PHF13'	146.567	0.312599	0.35328	0.884848	0.376239	0.999663	122.762	143.327	139.023	181.154
179	'THAP3'	154.363	0.191522	0.348079	0.550224	0.582166	0.999663	164.027	160.123	124.278	169.023
180	'DNAJC11'	219.93	0.0555168	0.299611	0.185296	0.852997	0.999663	224.892	228.427	206.428	219.973
181	'CAMTA1'	247.682	0.163096	0.293344	0.555989	0.578218	0.999663	213.544	265.379	253.823	257.983
182	'VAMP3'	456.285	-0.216858	0.289177	-0.749914	0.453307	0.999663	524.06	515.081	456.038	329.96
183	'PER3'	79.3769	0.120922	0.448671	0.269511	0.787536	0.999663	68.0866	70.5438	84.2565	94.6208
184	'TNFRSF9'	22.2198	0.596108	0.768123	0.776057	0.437715	0.999663	17.5374	23.5146	17.9045	29.9228
185	'PARK7'	1269.42	-0.0478383	0.207475	-0.230574	0.817646	0.999663	1325.62	1226.12	1255.42	1270.51
186	'ERRFI1'	22.894	-1.18015	0.950901	-1.24109	0.214572	0.999663	49.5175	23.5146	13.6917	4.85235
187	'RERE'	618.167	0.0328919	0.234746	0.140117	0.888568	0.999663	571.514	611.379	650.881	638.893
188	'ENO1'	4479.47	-0.151782	0.19389	-0.782825	0.43373	0.999663	4634.01	4493.53	4795.25	3995.1
189	'CA6'	39.4198	0.373854	0.625364	0.597817	0.549962	0.999663	28.8852	31.3528	40.0218	57.4195
190	'SLC2A5'	33.0794	0.20516	0.816256	0.251343	0.801549	0.999663	17.5374	12.3172	44.2346	58.2282
191	'H6PD'	684.904	0.22669	0.23393	0.969048	0.332521	0.999663	651.98	678.564	610.859	798.211
192	'SPSB1'	27.6466	0.00534986	0.712485	0.00750873	0.994009	0.999663	22.6955	21.2751	32.6494	33.9664
193	'SLC25A33'	44.8991	-0.263112	0.572822	-0.459327	0.646	0.999663	57.7704	47.0292	40.0218	34.7752
194	'TMEM201'	56.9971	0.302398	0.512177	0.590416	0.554912	0.999663	45.391	53.7476	56.8731	71.9765
195	'PIK3CD'	2644.91	0.27956	0.195181	1.43231	0.152055	0.999663	2331.45	2828.47	2447.65	2972.06
196	'CLSTN1'	1968.63	-0.179045	0.200717	-0.892026	0.372379	0.999663	2130.28	1928.2	2050.59	1765.45
197	'CTNNBIP1'	241.877	-0.117377	0.316242	-0.371163	0.710516	0.999663	204.26	238.505	299.11	225.634
198	'LZIC'	108.404	-0.246232	0.395251	-0.622976	0.5333	0.999663	115.541	83.9807	120.065	114.03
199	'NMNAT1'	80.2724	0.44838	0.444856	1.00792	0.313492	0.999663	57.7704	99.6571	77.9372	85.7248
200	'RBP7'	120.167	0.153758	0.3739	0.411228	0.680905	0.999663	104.193	134.369	123.225	118.883
201	'UBE4B'	406.63	0.0319832	0.253537	0.126148	0.899615	0.999663	421.93	409.826	382.314	412.45
202	'KIF1B'	169.487	-0.129694	0.336729	-0.385159	0.700119	0.999663	197.038	173.56	156.928	150.423
203	'RNU6+AC0-2'	28.6656	-1.07897	0.715651	-1.50767	0.131638	0.999663	43.3278	12.3172	34.7558	24.2617
204	'PGD'	1372.3	-0.188337	0.220585	-0.853807	0.393212	0.999663	1553.61	1407.52	1369.17	1158.9
205	'DFFA'	209.884	-0.195415	0.310102	-0.630163	0.528588	0.999663	239.335	210.512	208.535	181.154
206	'PEX14'	227.374	-0.0464087	0.298072	-0.155696	0.876273	0.999663	225.924	237.385	235.918	210.268
207	'CASZ1'	130.788	-0.182238	0.447565	-0.407176	0.683879	0.999663	177.438	162.363	100.055	83.2987
208	'TARDBP'	1109.59	0.341154	0.216854	1.5732	0.115673	0.999663	979.002	1145.5	979.481	1334.4
209	'MASP2'	101.518	-0.299818	0.397556	-0.754154	0.450757	0.999663	105.225	83.9807	119.012	97.8557
210	'SRM'	330.248	-0.104662	0.273945	-0.382055	0.702421	0.999663	328.053	348.24	355.984	288.715
211	'EXOSC10'	678.651	0.0714438	0.22834	0.312883	0.754369	0.999663	675.708	725.593	647.722	665.581
212	'MTOR'	548.261	-0.068596	0.241501	-0.28404	0.77638	0.999663	540.566	498.285	582.423	571.768
213	'UBIAD1'	245.146	0.0937339	0.311706	0.300712	0.763634	0.999663	209.418	219.47	265.408	286.289
214	'FBXO2'	58.9183	0.572255	0.510201	1.12163	0.262021	0.999663	42.2962	58.2266	52.6603	82.4899
215	'FBXO44'	525.36	0.282043	0.24555	1.14862	0.250713	0.999663	499.301	618.098	448.666	535.376
216	'FBXO6'	160.176	0.143987	0.380309	0.378604	0.704982	0.999663	176.406	208.272	127.438	128.587
217	'MAD2L2'	271.159	-0.100436	0.285965	-0.351217	0.725426	0.999663	276.473	284.415	284.366	239.383
218	'AGTRAP'	780.985	-0.101673	0.2788	-0.36468	0.71535	0.999663	934.643	906.991	681.424	600.883
219	'MTHFR'	501.703	-0.0748872	0.26568	-0.28187	0.778043	0.999663	596.273	515.081	432.868	462.591
220	'CLCN6'	170.768	0.186741	0.336476	0.55499	0.578901	0.999663	149.584	203.793	169.566	160.128
221	'NPPA+AC0-AS1'	18.927	0.0933246	0.838516	0.111297	0.911381	0.999663	16.5058	24.6343	20.0109	14.557
222	'KIAA2013'	704.77	-0.0531931	0.235084	-0.226273	0.820989	0.999663	773.711	734.551	661.413	649.406
223	'PLOD1'	413.406	-0.254078	0.281846	-0.901479	0.367333	0.999663	490.017	441.179	408.644	313.785
224	'MFN2'	858.651	-0.0222902	0.239417	-0.0931019	0.925823	0.999663	770.616	772.622	960.524	930.842
225	'MIIP'	510.284	-0.0772907	0.302906	-0.255164	0.798596	0.999663	599.368	618.098	447.612	376.057
226	'TNFRSF8'	144.043	0.0583481	0.366584	0.159167	0.873537	0.999663	164.027	162.363	117.959	131.822
227	'TNFRSF1B'	4395.78	-0.16949	0.246675	-0.687099	0.492021	0.999663	5277.74	4933.58	4028.51	3343.27
228	'VPS13D'	687.538	-0.0423515	0.226317	-0.187134	0.851555	0.999663	707.688	658.409	687.743	696.312
229	'DHRS3'	253.809	0.130794	0.294922	0.443487	0.657414	0.999663	227.987	240.745	256.982	289.524
230	'PRDM2'	701.969	-0.120865	0.23516	-0.51397	0.607273	0.999663	659.202	667.366	803.596	677.711
231	'EFHD2'	4976.41	-0.0150311	0.268198	-0.0560448	0.955306	0.999663	6023.6	5986.14	3980.06	3915.85
232	'CASP9'	147.153	0.197953	0.364988	0.542356	0.587574	0.999663	153.711	181.398	120.065	133.44
233	'DNAJC16'	173.665	0.313613	0.323376	0.96981	0.332141	0.999663	150.616	198.194	159.034	186.815
234	'AGMAT'	97.8784	0.020585	0.476004	0.0432455	0.965506	0.999663	60.8653	82.8609	133.757	114.03
235	'RSC1A1'	27.5731	0.38767	0.810698	0.478193	0.632513	0.999663	38.1697	39.191	9.47885	23.453
236	'PLEKHM2'	774.522	-0.319398	0.223551	-1.42875	0.153077	0.999663	874.809	721.114	844.671	657.493
237	'SLC25A34'	24.1264	-0.424693	0.738846	-0.574806	0.565422	0.999663	23.7271	20.1554	31.5962	21.0268
238	'UQCRHL'	52.6851	-0.00670675	0.539082	-0.0124411	0.990074	0.999663	48.4859	64.9451	56.8731	40.4362
239	'FLJ37453'	87.7831	0.352834	0.430888	0.818852	0.412871	0.999663	69.1182	85.1004	85.3097	111.604
240	'SPEN'	844.756	-0.405455	0.233141	-1.7391	0.0820177	0.999663	988.287	810.693	936.3	643.745
241	'ZBTB17'	410.345	0.312925	0.253252	1.23563	0.216597	0.999663	347.654	452.376	384.42	456.93
242	'ARHGEF19'	90.9964	0.194105	0.415774	0.466853	0.640605	0.999663	93.8769	99.6571	75.8308	94.6208
243	'RSG1'	31.3063	-0.039899	0.65456	-0.0609553	0.951395	0.999663	31.98	26.8738	31.5962	34.7752
244	'FBXO42'	306.053	0.091207	0.272888	0.334228	0.738207	0.999663	312.579	316.887	280.153	314.594
245	'SZRD1'	1336.23	-0.258597	0.205068	-1.26103	0.207296	0.999663	1450.45	1229.48	1460.8	1204.19
246	'NECAP2'	1158.45	-0.0682043	0.209753	-0.325165	0.745056	0.999663	1156.44	1106.31	1215.4	1155.67
247	'CROCCP3'	102.895	0.554199	0.394507	1.40479	0.160084	0.999663	79.4343	115.333	87.4161	129.396
248	'NBPF1'	226.13	-0.233761	0.29688	-0.787394	0.431051	0.999663	238.303	200.434	250.663	215.121
249	'CROCCP2'	567.777	0.226667	0.273939	0.827436	0.40799	0.999663	481.764	492.687	565.571	731.087
250	'MST1P2'	65.1788	0.353516	0.505613	0.699184	0.484437	0.999663	51.5807	53.7476	63.1923	92.1946
251	'MST1L'	32.3429	0.0531768	0.64244	0.0827732	0.934032	0.999663	33.0117	30.233	30.543	35.5839
252	'CROCC'	803.26	0.0828784	0.242448	0.34184	0.732471	0.999663	740.699	712.156	820.447	939.738
253	'ATP13A2'	492.927	0.301318	0.291295	1.03441	0.300945	0.999663	460.1	675.205	422.336	414.067
254	'SDHB'	346.069	0.0516219	0.271014	0.190477	0.848936	0.999663	351.781	386.311	327.547	318.638
255	'PADI2'	160.053	-0.0606146	0.42972	-0.141056	0.887826	0.999663	109.351	113.094	218.014	199.755
256	'PADI4'	378.391	-0.0995755	0.324083	-0.307253	0.758651	0.999663	274.409	347.12	508.698	383.336
257	'RCC2'	1091.21	0.267408	0.210537	1.27012	0.204041	0.999663	976.939	1211.56	1003.71	1172.65
258	'ARHGEF10L'	240.505	-0.103208	0.376015	-0.274478	0.783717	0.999663	288.852	310.169	208.535	154.466
259	'ALDH4A1'	55.254	0.459474	0.555437	0.82723	0.408107	0.999663	47.4543	86.2202	45.2878	42.0537
260	'IFFO2'	526.702	-0.217366	0.238043	-0.913138	0.36117	0.999663	577.704	475.891	555.039	498.175
261	'UBR4'	1487.25	0.119561	0.203907	0.586353	0.557638	0.999663	1454.58	1585.56	1396.55	1512.32
262	'EMC1'	363.502	0.229486	0.259074	0.885794	0.375729	0.999663	333.211	403.107	335.973	381.718
263	'MRTO4'	240.182	0.193949	0.314822	0.61606	0.537855	0.999663	203.228	216.11	245.397	295.993
264	'AKR7A2'	273.07	0.0258997	0.301864	0.0857991	0.931626	0.999663	236.24	244.104	305.43	306.507
265	'PQLC2'	94.2608	-0.38978	0.406611	-0.958607	0.337757	0.999663	106.256	87.3399	107.427	76.0201
266	'CAPZB'	3633.85	-0.0611153	0.191966	-0.318365	0.750208	0.999663	3651.92	3670.52	3769.42	3443.55
267	'MINOS1'	460.398	-0.00404626	0.246921	-0.0163869	0.986926	0.999663	483.827	469.172	438.134	450.46
268	'RPS14P3'	45.2479	0.260351	0.599956	0.433949	0.664325	0.999663	29.9168	36.9515	52.6603	61.4631
269	'TMCO4'	218.885	0.370308	0.314261	1.17835	0.238659	0.999663	190.849	282.175	190.63	211.886
270	'OTUD3'	168.706	0.159253	0.328033	0.485478	0.627337	0.999663	169.185	181.398	149.555	174.685
271	'UBXN10'	38.9489	-0.403382	0.612	-0.65912	0.509819	0.999663	49.5175	41.4305	38.9686	25.8792
272	'CAMK2N1'	54.0742	-0.149926	0.516407	-0.290325	0.771568	0.999663	57.7704	58.2266	55.8199	44.4799
273	'MUL1'	256.081	-0.337245	0.310747	-1.08527	0.2778	0.999663	329.085	250.822	242.237	202.181
274	'CDA'	200.958	-0.309395	0.322741	-0.958649	0.337736	0.999663	248.619	195.955	195.896	163.362
275	'PINK1'	95.4784	-0.0647961	0.437214	-0.148202	0.882183	0.999663	103.161	117.573	91.6289	69.5503
276	'PINK1+AC0-AS'	54.7695	-0.377042	0.5331	-0.707264	0.479403	0.999663	77.3711	49.2687	46.3411	46.0973
277	'DDOST'	1185.7	-0.187522	0.215152	-0.871578	0.383439	0.999663	1340.07	1160.05	1184.86	1057.81
278	'HP1BP3'	1679.42	-0.0892135	0.209921	-0.424986	0.670847	0.999663	1647.49	1511.65	1815.73	1742.8
279	'EIF4G3'	558.362	-0.0334065	0.25112	-0.13303	0.89417	0.999663	635.475	571.069	493.954	532.95
280	'ECE1'	956.488	-0.311701	0.239798	-1.29985	0.193654	0.999663	975.907	739.03	1143.78	967.235
281	'LOC100506801'	16.3068	1.08867	0.939678	1.15855	0.246639	0.999663	6.18969	16.7961	14.7449	27.4966
282	'NBPF3'	102.994	-0.303964	0.400415	-0.759124	0.447778	0.999663	99.035	96.2978	128.491	88.151
283	'USP48'	610.026	0.205156	0.232692	0.881663	0.377959	0.999663	593.178	648.331	540.295	658.302
284	'HSPG2'	27.4068	-0.0807423	0.697805	-0.115709	0.907883	0.999663	23.7271	25.7541	32.6494	27.4966
285	'LINC00339'	179.05	0.137928	0.322796	0.427291	0.669167	0.999663	173.311	201.554	167.46	173.876
286	'CDC42'	3015.08	-0.28569	0.19619	-1.45619	0.145339	0.999663	3315.61	2865.42	3309.17	2570.13
287	'ZBTB40'	959.517	0.152093	0.229664	0.66224	0.507818	0.999663	1012.01	1045.84	805.702	974.513
288	'C1QA'	55.3174	0.0361269	0.698763	0.0517012	0.958767	0.999663	82.5292	87.3399	26.3301	25.0705
289	'C1QB'	17.0515	-0.638878	1.01542	-0.629174	0.529235	0.999663	35.0749	17.9159	6.31923	8.89597
290	'EPHB2'	32.1529	-0.363288	0.739423	-0.491313	0.623205	0.999663	31.98	43.67	40.0218	12.9396
291	'KDM1A'	441.648	-0.00353042	0.26472	-0.0133364	0.989359	0.999663	448.752	502.764	434.974	380.101
292	'LUZP1'	179.569	-0.392474	0.326072	-1.20364	0.228729	0.999663	212.513	170.201	194.843	140.718
293	'LINC01355'	23.1252	1.87185	0.83089	2.25282	0.0242705	0.999663	5.15807	31.3528	14.7449	41.245
294	'HNRNPR'	1199.9	-0.186254	0.208894	-0.89162	0.372597	0.999663	1241.03	1142.14	1313.35	1103.1
295	'ZNF436'	80.9507	0.802926	0.442056	1.81634	0.0693179	0.999663	50.5491	106.376	67.4052	99.4732
296	'TCEA3'	82.6419	-0.0281445	0.432113	-0.0651322	0.948069	0.999663	74.2762	79.5017	92.6821	84.1074
297	'E2F2'	69.6779	0.396922	0.494238	0.803098	0.421918	0.999663	52.6123	99.6571	67.4052	59.0369
298	'MDS2'	71.9226	0.144541	0.542129	0.266617	0.789764	0.999663	45.391	50.3884	91.6289	100.282
299	'RPL11'	17172.2	-0.135898	0.208467	-0.651892	0.514471	0.999663	16359.3	14652.9	19602.3	18074.2
300	'TCEB3'	320.215	-0.0572774	0.274698	-0.20851	0.834831	0.999663	296.073	318.007	357.037	309.742
301	'PITHD1'	479.774	0.0302699	0.243075	0.124529	0.900896	0.999663	484.859	498.285	464.464	471.487
302	'LYPLA2'	664.078	0.0871704	0.23874	0.365127	0.715017	0.999663	632.38	755.826	655.094	613.013
303	'GALE'	85.9705	0.106648	0.431959	0.246894	0.804991	0.999663	77.3711	76.1425	88.4693	101.899
304	'HMGCL'	171.124	0.338792	0.331306	1.0226	0.306499	0.999663	141.331	175.8	161.14	206.225
305	'FUCA1'	199.21	0.380035	0.312646	1.21554	0.224159	0.999663	174.343	242.984	171.673	207.842
306	'CNR2'	71.2281	-0.094833	0.62868	-0.150845	0.880098	0.999663	42.2962	31.3528	105.321	105.943
307	'PNRC2'	169.513	0.0936832	0.347865	0.269309	0.787692	0.999663	155.774	143.327	172.726	206.225
308	'SRSF10'	104.961	0.193403	0.390558	0.495198	0.62046	0.999663	94.9085	104.136	101.108	119.691
309	'IFNLR1'	50.345	0.221719	0.541011	0.409824	0.681935	0.999663	46.4227	64.9451	46.3411	43.6711
310	'STPG1'	33.3465	-0.221166	0.714093	-0.309716	0.756777	0.999663	26.822	16.7961	45.2878	44.4799
311	'NIPAL3'	429.252	-0.0596739	0.283991	-0.210126	0.833569	0.999663	373.444	360.557	503.432	479.574
312	'RCAN3AS'	25.8734	0.443165	0.948019	0.467465	0.640168	0.999663	7.2213	10.0777	36.8622	49.3322
313	'RCAN3'	520.957	-0.518074	0.372047	-1.3925	0.163772	0.999663	450.816	265.379	777.266	590.369
314	'LOC100506985'	125.468	-0.151912	0.472727	-0.321353	0.747943	0.999663	85.624	79.5017	179.045	157.701
315	'SRRM1'	1236.72	0.120429	0.210364	0.572478	0.566998	0.999663	1144.06	1340.33	1225.93	1236.54
316	'CLIC4'	240.299	-0.466556	0.385007	-1.21181	0.225585	0.999663	194.975	148.926	363.356	253.94
317	'RUNX3'	4890.68	-0.163772	0.315389	-0.51927	0.603572	0.999663	6456.88	6107.07	3877.9	3120.87
318	'SYF2'	928.256	-0.115666	0.215309	-0.537211	0.591122	0.999663	984.16	877.878	946.832	904.154
319	'RSRP1'	1395.56	0.288118	0.207749	1.38686	0.165486	0.999663	1193.58	1563.16	1319.67	1505.85
320	'RHD'	36.5969	0.333214	0.659995	0.504874	0.613647	0.999663	37.1381	55.9871	27.3834	25.8792
321	'TMEM50A'	1222.12	-0.149941	0.209563	-0.715492	0.474305	0.999663	1311.18	1204.84	1259.63	1112.81
322	'TMEM57'	285.279	0.102852	0.286508	0.358984	0.719607	0.999663	260.998	265.379	289.632	325.107
323	'LDLRAP1'	1514.73	0.0488454	0.295016	0.165569	0.868496	0.999663	1127.55	1185.81	1851.54	1894.03
324	'MAN1C1'	240.524	-0.143928	0.357639	-0.402438	0.687361	0.999663	194.975	175.8	310.696	280.628
325	'SEPN1'	396.607	-0.356686	0.285467	-1.24948	0.211489	0.999663	359.002	343.761	531.869	351.795
326	'MTFR1L'	369.143	-0.106067	0.266779	-0.397582	0.690938	0.999663	350.749	334.803	414.963	376.057
327	'LOC646471'	84.3627	-0.0907711	0.422272	-0.214959	0.829799	0.999663	88.7188	81.7412	85.3097	81.6812
328	'PAQR7'	92.8016	0.101353	0.409971	0.24722	0.804738	0.999663	91.8137	88.4596	87.4161	103.517
329	'STMN1'	307.794	-0.163532	0.276772	-0.590854	0.554619	0.999663	307.421	269.858	343.345	310.55
330	'PAFAH2'	338.646	0.315296	0.264664	1.19131	0.233533	0.999663	305.358	389.67	298.057	361.5
331	'PDIK1L'	96.3059	0.0600402	0.40056	0.149891	0.880851	0.999663	94.9085	96.2978	93.7353	100.282
332	'ZNF593'	67.4916	0.0350506	0.482578	0.0726318	0.942099	0.999663	78.4027	76.1425	54.7667	60.6544
333	'CNKSR1'	27.473	0.101218	0.773302	0.130891	0.895862	0.999663	20.6323	14.5567	32.6494	42.0537
334	'CEP85'	179.653	-0.0936645	0.359855	-0.260284	0.794645	0.999663	215.607	208.272	154.821	139.909
335	'SH3BGRL3'	5725.64	-0.0963876	0.210832	-0.457178	0.647543	0.999663	5892.58	6280.64	5940.08	4789.27
336	'UBXN11'	1350.71	0.152144	0.259912	0.585368	0.5583	0.999663	1318.4	1754.64	1239.62	1090.16
337	'CD52'	3848.94	-0.113879	0.209943	-0.542427	0.587524	0.999663	3507.49	3738.82	4494.03	3655.44
338	'AIM1L'	35.8576	0.112115	0.61656	0.181839	0.855709	0.999663	31.98	41.4305	36.8622	33.1577
339	'ZNF683'	438.013	0.0317477	1.43054	0.0221928	0.982294	0.999663	729.351	749.108	136.917	136.675
340	'DHDDS'	167	0.158462	0.32723	0.484251	0.628208	0.999663	162.995	173.56	152.715	178.728
341	'HMGN2'	2314.45	-0.16305	0.195253	-0.835072	0.403677	0.999663	2461.43	2200.29	2428.69	2167.38
342	'RPS6KA1'	1583.64	0.028096	0.220233	0.127574	0.898486	0.999663	1647.49	1780.39	1488.18	1418.5
343	'ARID1A'	1553.16	-0.109232	0.20502	-0.532788	0.59418	0.999663	1576.31	1560.92	1647.21	1428.21
344	'PIGV'	88.2619	0.367563	0.420218	0.874696	0.38174	0.999663	84.5924	101.897	69.5116	97.047
345	'ZDHHC18'	586.594	-0.0516112	0.250265	-0.206226	0.836614	0.999663	595.242	653.93	598.221	498.983
346	'GPN2'	126.292	0.00763189	0.373626	0.0204266	0.983703	0.999663	144.426	128.77	107.427	124.544
347	'GPATCH3'	175.629	-0.0427327	0.328655	-0.130023	0.896548	0.999663	190.849	186.997	165.353	159.319
348	'NUDC'	765.064	0.117287	0.224351	0.522783	0.601125	0.999663	770.616	809.574	697.222	782.846
349	'SLC9A1'	255.606	-0.0472345	0.3082	-0.153259	0.878194	0.999663	264.093	295.612	254.876	207.842
350	'WDTC1'	929.357	-0.177291	0.237229	-0.747339	0.454859	0.999663	1083.2	964.098	888.906	781.228
351	'TMEM222'	398.103	-0.131023	0.260379	-0.5032	0.614823	0.999663	449.784	396.389	382.314	363.926
352	'SYTL1'	2225.97	0.268504	0.214417	1.25225	0.210478	0.999663	2155.04	2677.3	1883.13	2188.41
353	'MAP3K6'	91.5706	0.410756	0.416067	0.987234	0.323528	0.999663	87.6872	106.376	69.5116	102.708
354	'WASF2'	1893.63	-0.203698	0.204403	-0.996551	0.318983	0.999663	1889.92	1752.4	2164.34	1767.87
355	'AHDC1'	207.561	-0.161343	0.342287	-0.471368	0.637378	0.999663	263.062	221.709	174.832	170.641
356	'FGR'	4488.64	0.0855186	0.26486	0.322882	0.746784	0.999663	4925.96	5773.39	3784.17	3471.05
357	'IFI6'	603.396	-0.091039	0.313395	-0.290493	0.771439	0.999663	749.984	734.551	493.954	435.094
358	'FAM76A'	166.106	-0.0587034	0.346925	-0.169211	0.865631	0.999663	180.533	189.236	157.981	136.675
359	'STX12'	255.102	0.119201	0.293	0.40683	0.684133	0.999663	247.587	292.253	241.184	239.383
360	'PPP1R8'	430.008	0.0222271	0.248524	0.0894368	0.928735	0.999663	435.341	426.622	418.123	439.946
361	'THEMIS2'	2005.71	0.1301	0.251841	0.516593	0.60544	0.999663	2152.98	2503.74	1676.7	1689.43
362	'RPA2'	524.471	0.15849	0.240773	0.658256	0.510374	0.999663	476.606	529.638	515.018	576.621
363	'XKR8'	221.575	0.0879419	0.316005	0.278292	0.780788	0.999663	246.556	213.871	183.258	242.617
364	'EYA3'	167.981	0.185813	0.351096	0.529239	0.59664	0.999663	186.722	190.356	127.438	167.406
365	'PTAFR'	865.128	-0.515307	0.236381	-2.17998	0.0292587	0.999663	928.453	783.82	1106.92	641.319
366	'DNAJC8'	924.994	0.024379	0.217948	0.111857	0.910937	0.999663	880.999	964.098	953.151	901.728
367	'ATPIF1'	622.208	0.178095	0.231601	0.768971	0.44191	0.999663	579.767	689.761	587.689	631.614
368	'SESN2'	196.95	0.141529	0.454162	0.311626	0.755325	0.999663	249.651	293.373	124.278	120.5
369	'PHACTR4'	279.36	0.11616	0.282176	0.411657	0.680591	0.999663	250.682	302.33	285.419	279.01
370	'SNHG3'	496.694	-0.0994233	0.25773	-0.385766	0.69967	0.999663	451.847	450.136	576.104	508.688
371	'RCC1'	196.891	-0.0310871	0.3107	-0.100055	0.920301	0.999663	197.038	184.757	201.162	204.607
372	'TRNAU1AP'	233.129	0.101339	0.308842	0.328125	0.742817	0.999663	254.809	256.421	194.843	226.443
373	'SNHG12'	229.712	0.38173	0.309919	1.23171	0.218057	0.999663	189.817	225.068	209.588	294.376
374	'SNORA61'	17.4196	-0.0605037	0.867084	-0.0697784	0.94437	0.999663	16.5058	21.2751	18.9577	12.9396
375	'SNORA44'	36.7463	0.474735	0.609345	0.779091	0.435926	0.999663	33.0117	45.9094	28.4366	39.6275
376	'SNORA16A'	19.0342	0.0472644	0.822023	0.0574977	0.954149	0.999663	19.6007	16.7961	17.9045	21.8356
377	'TAF12'	213.361	0.0258832	0.302974	0.0854304	0.931919	0.999663	221.797	210.512	201.162	219.973
378	'GMEB1'	83.5516	0.256218	0.44964	0.569829	0.568794	0.999663	60.8653	80.6215	91.6289	101.091
379	'YTHDF2'	563.238	-0.0166704	0.234625	-0.0710514	0.943357	0.999663	559.135	546.434	573.997	573.386
380	'EPB41'	1313.92	-0.0124776	0.23261	-0.0536416	0.957221	0.999663	1179.14	1160.05	1460.8	1455.7
381	'SRSF4'	992.126	0.149237	0.221699	0.673152	0.500851	0.999663	994.476	1111.9	886.799	975.322
382	'MECR'	79.5146	-0.0451929	0.432514	-0.104489	0.916781	0.999663	81.4975	77.2622	80.0436	79.255
383	'MATN1+AC0-AS1'	40.4571	-0.242467	0.607807	-0.398922	0.689951	0.999663	31.98	33.5923	55.8199	40.4362
384	'LAPTM5'	9621.85	-0.245925	0.185158	-1.32819	0.184115	0.999663	10210.9	8819.09	10669	8788.41
385	'SDC3'	25.4482	0.117539	0.735623	0.159782	0.873053	0.999663	30.9484	24.6343	17.9045	28.3054
386	'PUM1'	786.997	-0.0354044	0.232199	-0.152475	0.878813	0.999663	730.383	826.37	862.576	728.661
387	'SNRNP40'	329.652	0.321579	0.272398	1.18055	0.237782	0.999663	268.22	353.839	318.068	378.483
388	'ZCCHC17'	333.046	-0.317662	0.285327	-1.11333	0.265568	0.999663	311.548	297.851	427.602	295.185
389	'SERINC2'	22.7909	0.381822	0.761213	0.501596	0.615952	0.999663	17.5374	22.3948	22.1173	29.1141
390	'PEF1'	398.923	-0.00504011	0.25444	-0.0198086	0.984196	0.999663	415.741	407.586	383.367	388.997
391	'ADGRB2'	30.6137	0.0335183	0.699615	0.0479096	0.961788	0.999663	37.1381	40.3107	23.1705	21.8356
392	'SPOCD1'	97.4317	-0.970857	0.554912	-1.74957	0.080193	0.999663	71.1814	38.0712	187.471	93.0034
393	'PTP4A2'	3898.75	-0.216413	0.203739	-1.06221	0.288142	0.999663	4515.38	3845.2	3865.27	3369.15
394	'KHDRBS1'	1435.36	-0.0997394	0.222514	-0.448238	0.653981	0.999663	1380.3	1240.67	1590.34	1530.11
395	'TMEM39B'	150.505	-0.230872	0.341783	-0.675493	0.499363	0.999663	159.9	128.77	165.353	147.997
396	'KPNA6'	596.566	0.184084	0.240075	0.766775	0.443215	0.999663	589.052	680.803	527.656	588.752
397	'TXLNA'	492.497	0.142433	0.25352	0.561821	0.574238	0.999663	513.744	548.674	422.336	485.235
398	'CCDC28B'	108.252	0.602375	0.387687	1.55377	0.12024	0.999663	91.8137	136.609	80.0436	124.544
399	'IQCC'	34.2997	0.576857	0.671701	0.8588	0.390451	0.999663	38.1697	42.5502	16.8513	39.6275
400	'DCDC2B'	36.5583	-0.440393	0.619851	-0.710483	0.477405	0.999663	49.5175	27.9936	34.7558	33.9664
401	'TMEM234'	50.3759	0.411459	0.56123	0.733137	0.463475	0.999663	53.644	68.3043	32.6494	46.906
402	'EIF3I'	961.793	-0.123163	0.216377	-0.569204	0.569217	0.999663	1006.86	965.218	998.439	876.658
403	'LCK'	3033.41	0.00934439	0.195231	0.0478632	0.961825	0.999663	3054.61	3186.79	2992.16	2900.09
404	'HDAC1'	1361.5	0.0486246	0.211719	0.229666	0.818352	0.999663	1250.32	1334.73	1427.09	1433.87
405	'MARCKSL1'	473.17	-0.0774311	0.318627	-0.243014	0.807994	0.999663	381.697	351.599	590.848	568.534
406	'FAM229A'	75.9354	-0.0299485	0.473478	-0.0632521	0.949566	0.999663	83.5608	94.0584	69.5116	56.6107
407	'TSSK3'	145.182	0.125897	0.401792	0.31334	0.754022	0.999663	146.489	199.314	130.598	104.326
408	'BSDC1'	624.955	0.0595624	0.234051	0.254485	0.799121	0.999663	623.095	596.823	601.38	678.52
409	'ZBTB8OS'	216.724	-0.141844	0.318564	-0.445259	0.656132	0.999663	197.038	186.997	258.035	224.826
410	'RBBP4'	711.767	0.0476979	0.231167	0.206335	0.836529	0.999663	647.854	746.868	751.989	700.356
411	'KIAA1522'	26.5914	-0.171459	0.71023	-0.241413	0.809235	0.999663	30.9484	29.1133	25.2769	21.0268
412	'YARS'	658.026	0.023226	0.238808	0.0972579	0.922522	0.999663	700.466	713.276	604.54	613.822
413	'S100PBP'	261.647	0.170281	0.293757	0.579665	0.562141	0.999663	217.671	270.978	274.887	283.054
414	'RNF19B'	389.044	-0.532323	0.268352	-1.98368	0.0472918	0.999663	499.301	347.12	420.229	289.524
415	'AK2'	845.874	-0.0798811	0.225823	-0.353733	0.723539	0.999663	841.797	886.836	896.278	758.584
416	'AZIN2'	38.9575	0.0384265	0.608961	0.0631018	0.949685	0.999663	41.2646	30.233	35.809	48.5235
417	'TRIM62'	159.737	-0.0429468	0.337437	-0.127274	0.898724	0.999663	170.216	170.201	153.768	144.762
418	'ZNF362'	304.945	-0.0601411	0.276833	-0.217247	0.828016	0.999663	286.789	288.894	335.973	308.124
419	'PHC2'	734.625	-0.25563	0.260234	-0.98231	0.325947	0.999663	923.295	751.347	675.105	588.752
420	'SMIM12'	360.234	-0.068395	0.265373	-0.257732	0.796614	0.999663	397.172	363.916	340.185	339.664
421	'DLGAP3'	26.4601	-0.587396	0.714392	-0.822231	0.410945	0.999663	27.8536	17.9159	35.809	24.2617
422	'LOC653160'	62.0257	-0.021471	0.503436	-0.042649	0.965981	0.999663	54.6756	49.2687	70.5648	73.594
423	'ZMYM6NB'	195.495	0.429441	0.316424	1.35717	0.174728	0.999663	182.596	223.948	150.608	224.826
424	'ZMYM6'	490.495	-0.0240197	0.24303	-0.0988343	0.92127	0.999663	505.491	507.243	483.421	465.826
425	'ZMYM1'	130.474	0.0868122	0.371688	0.233562	0.815325	0.999663	144.426	144.447	108.48	124.544
426	'SFPQ'	1472.74	0.197884	0.218959	0.903747	0.366129	0.999663	1516.47	1644.9	1226.98	1502.61
427	'ZMYM4'	284.36	0.175247	0.284497	0.615989	0.537902	0.999663	294.01	305.69	240.131	297.611
428	'KIAA0319L'	761.298	-0.00392912	0.232257	-0.0169171	0.986503	0.999663	798.47	826.37	725.659	694.695
429	'NCDN'	209.685	-0.0711088	0.313024	-0.227167	0.820294	0.999663	191.88	193.715	238.025	215.121
430	'TFAP2E'	66.0625	-0.115401	0.471038	-0.244992	0.806462	0.999663	74.2762	60.4661	63.1923	66.3154
431	'PSMB2'	545.934	-0.0494874	0.241867	-0.204606	0.83788	0.999663	592.147	559.871	518.177	513.54
432	'C1orf216'	139.393	0.0822237	0.429434	0.19147	0.848157	0.999663	169.185	186.997	101.108	100.282
433	'CLSPN'	21.8876	0.62996	0.84297	0.747311	0.454876	0.999663	24.7587	34.712	9.47885	18.6007
434	'AGO4'	701.658	-0.0842392	0.245653	-0.342919	0.731659	0.999663	810.849	731.192	632.977	631.614
435	'AGO1'	390.463	-0.37642	0.255655	-1.47237	0.14092	0.999663	422.962	344.881	459.198	334.812
436	'AGO3'	56.5752	0.10307	0.525565	0.196113	0.844521	0.999663	68.0866	54.8674	41.075	62.2718
437	'ADPRHL2'	289.841	0.233179	0.285832	0.815789	0.414621	0.999663	296.073	301.211	236.971	325.107
438	'COL8A2'	22.7193	-0.516013	0.798413	-0.646299	0.518086	0.999663	19.6007	24.6343	33.7026	12.9396
439	'TRAPPC3'	429.428	0.0125791	0.251228	0.0500704	0.960066	0.999663	403.361	426.622	451.825	435.903
440	'MAP7D1'	2042.28	-0.063636	0.198558	-0.32049	0.748597	0.999663	2034.34	2042.41	2140.11	1952.26
441	'THRAP3'	1267.71	0.276871	0.209754	1.31998	0.186843	0.999663	1197.7	1350.41	1095.33	1427.4
442	'EVA1B'	116.194	-0.522008	0.378797	-1.37807	0.168182	0.999663	132.047	86.2202	142.183	104.326
443	'STK40'	847.921	-0.115544	0.218322	-0.529236	0.596642	0.999663	867.588	797.257	896.278	830.56
444	'LSM10'	351.165	-0.161436	0.263948	-0.61162	0.540789	0.999663	390.982	322.486	350.718	340.473
445	'MRPS15'	277.175	-0.297667	0.282487	-1.05374	0.292002	0.999663	287.82	259.78	323.334	237.765
446	'CSF3R'	2223.62	0.00103616	0.261298	0.00396543	0.996836	0.999663	2418.1	2764.64	2026.37	1685.38
447	'LINC01137'	61.2316	-0.456092	0.484979	-0.940437	0.346994	0.999663	75.3079	51.5081	66.352	51.7584
448	'ZC3H12A'	230.652	0.114936	0.301247	0.381534	0.702807	0.999663	236.24	257.541	206.428	222.399
449	'MEAF6'	625.829	-0.0523171	0.229906	-0.227559	0.819989	0.999663	654.044	610.26	620.338	618.675
450	'SNIP1'	166.121	0.565834	0.33037	1.71273	0.0867626	0.999663	138.236	208.272	129.544	188.433
451	'GNL2'	404.629	-0.0319501	0.258972	-0.123373	0.901812	0.999663	427.088	431.101	390.739	369.587
452	'C1orf109'	95.7563	0.312598	0.403783	0.774173	0.438829	0.999663	84.5924	99.6571	86.3629	112.413
453	'CDCA8'	19.9245	0.387387	0.823979	0.470141	0.638254	0.999663	16.5058	29.1133	17.9045	16.1745
454	'MANEAL'	26.6705	0.30537	0.880796	0.346697	0.728819	0.999663	41.2646	38.0712	6.31923	21.0268
455	'YRDC'	140.2	-0.60501	0.356719	-1.69604	0.089878	0.999663	188.785	110.854	149.555	111.604
456	'C1orf122'	169.102	-0.191701	0.326519	-0.587105	0.557133	0.999663	174.343	152.285	186.417	163.362
457	'MTF1'	303.844	-0.054201	0.270783	-0.200164	0.841353	0.999663	310.516	297.851	308.589	298.419
458	'INPP5B'	317.091	0.604851	0.270982	2.23207	0.0256103	0.999663	256.872	363.916	246.45	401.128
459	'SF3A3'	738.466	-0.0670459	0.225618	-0.297166	0.76634	0.999663	774.742	754.706	736.191	688.225
460	'FHL3'	183.241	-0.0458703	0.344982	-0.132964	0.894222	0.999663	156.805	155.644	215.907	204.607
461	'UTP11L'	153.897	0.297581	0.342354	0.86922	0.384727	0.999663	148.552	180.279	127.438	159.319
462	'RRAGC'	293.103	-0.195822	0.279583	-0.700407	0.483673	0.999663	302.263	294.492	323.334	252.322
463	'AKIRIN1'	759.169	-0.101768	0.230729	-0.441072	0.659161	0.999663	806.723	668.486	765.681	795.785
464	'NDUFS5'	580.951	-0.0718429	0.234557	-0.306292	0.759382	0.999663	622.064	567.709	568.731	565.299
465	'MACF1'	2941.08	-0.120084	0.235366	-0.510202	0.60991	0.999663	3543.6	3149.84	2582.46	2488.45
466	'BMP8A'	54.9772	0.427856	0.514206	0.83207	0.405369	0.999663	52.6123	67.1845	41.075	59.0369
467	'PPIEL'	93.5421	0.741155	0.451639	1.64103	0.10079	0.999663	68.0866	151.165	71.618	83.2987
468	'PABPC4'	1584.32	-0.202042	0.206984	-0.976122	0.329004	0.999663	1601.07	1423.19	1789.4	1523.64
469	'HPCAL4'	51.0286	-0.237467	0.527374	-0.450282	0.652507	0.999663	60.8653	49.2687	49.5007	44.4799
470	'PPIE'	497.408	0.165939	0.245975	0.674618	0.499918	0.999663	499.301	547.554	438.134	504.644
471	'BMP8B'	17.241	-0.246224	0.876609	-0.280882	0.778801	0.999663	17.5374	11.1974	20.0109	20.2181
472	'TRIT1'	121.769	0.0545385	0.385351	0.141529	0.887452	0.999663	99.035	115.333	140.076	132.631
473	'MYCL'	239.76	0.019686	0.325152	0.060544	0.951722	0.999663	269.251	284.415	206.428	198.946
474	'MFSD2A'	45.1747	0.0151002	0.575252	0.0262497	0.979058	0.999663	45.391	57.1069	44.2346	33.9664
475	'CAP1'	4759.04	-0.180324	0.189169	-0.953241	0.340468	0.999663	4919.77	4503.6	5192.3	4420.49
476	'PPT1'	1278.19	-0.204122	0.289984	-0.703906	0.481491	0.999663	1582.5	1511.65	1153.26	865.336
477	'RLF'	241.76	-0.100027	0.290477	-0.344354	0.73058	0.999663	256.872	239.625	243.291	227.252
478	'ZMPSTE24'	236.681	-0.292722	0.29663	-0.986824	0.323729	0.999663	245.524	200.434	275.94	224.826
479	'COL9A2'	163.309	0.143417	0.374067	0.3834	0.701423	0.999663	138.236	128.77	172.726	213.503
480	'SMAP2'	2907.21	-0.0625182	0.217831	-0.287003	0.77411	0.999663	3289.82	3111.76	2649.87	2577.41
481	'ZFP69'	75.368	0.0496191	0.44407	0.111737	0.911032	0.999663	71.1814	80.6215	76.884	72.7852
482	'EXO5'	89.6429	0.248166	0.419479	0.591605	0.554115	0.999663	77.3711	107.495	86.3629	87.3423
483	'ZNF684'	32.3372	-0.138356	0.656082	-0.210882	0.83298	0.999663	39.2014	35.8318	28.4366	25.8792
484	'RIMS3'	35.126	0.059474	0.616686	0.0964413	0.92317	0.999663	35.0749	36.9515	33.7026	34.7752
485	'NFYC+AC0-AS1'	18.3037	-0.398887	0.835023	-0.477696	0.632866	0.999663	21.6639	14.5567	20.0109	16.9832
486	'NFYC'	381.277	0.270152	0.256882	1.05166	0.292957	0.999663	332.18	422.143	359.143	411.641
487	'CITED4'	95.3067	-0.326823	0.45307	-0.721351	0.470694	0.999663	73.2446	78.382	139.023	90.5772
488	'CTPS1'	125.194	0.621211	0.371387	1.67268	0.0943904	0.999663	88.7188	161.243	108.48	142.336
489	'SCMH1'	124.701	-0.272334	0.365363	-0.74538	0.456042	0.999663	138.236	105.256	134.81	120.5
490	'HIVEP3'	198.478	-0.204876	0.328071	-0.624488	0.532307	0.999663	188.785	208.272	235.918	160.936
491	'FOXJ3'	506.71	-0.124762	0.246481	-0.506171	0.612737	0.999663	496.207	455.735	561.359	513.54
492	'PPCS'	418.631	0.0458734	0.257066	0.17845	0.85837	0.999663	377.571	412.065	446.559	438.329
493	'PPIH'	248.293	0.0812502	0.287108	0.282995	0.77718	0.999663	239.335	254.182	243.291	256.366
494	'YBX1'	5653.02	-0.156487	0.18739	-0.835088	0.403668	0.999663	5866.79	5406.12	6051.72	5287.44
495	'P3H1'	408.461	0.237383	0.261672	0.907178	0.364313	0.999663	412.646	457.975	337.026	426.198
496	'C1orf50'	88.3172	-0.265468	0.415431	-0.639017	0.522812	0.999663	99.035	82.8609	93.7353	77.6376
497	'SVBP'	134.268	-0.336984	0.380802	-0.88493	0.376194	0.999663	117.604	117.573	182.205	119.691
498	'ERMAP'	119.615	-0.0974143	0.372872	-0.261254	0.793897	0.999663	119.667	125.411	127.438	105.943
499	'ZNF691'	76.1504	0.687839	0.448089	1.53505	0.124771	0.999663	55.7072	85.1004	61.0859	102.708
500	'SLC2A1'	462.188	-0.145144	0.255799	-0.567414	0.570433	0.999663	530.25	465.813	440.24	412.45
501	'EBNA1BP2'	248.529	-0.141588	0.289553	-0.488989	0.62485	0.999663	257.904	249.703	263.301	223.208
502	'MPL'	46.1873	0.219348	0.598809	0.366308	0.714135	0.999663	34.0433	33.5923	51.6071	65.5067
503	'ELOVL1'	531.644	-0.00808365	0.246	-0.0328604	0.973786	0.999663	556.04	575.548	509.752	485.235
504	'MED8'	242.386	0.247594	0.298746	0.828778	0.40723	0.999663	199.102	251.942	244.344	274.158
505	'SZT2'	646.11	0.0939529	0.229975	0.408535	0.682881	0.999663	646.822	648.331	603.487	685.799
506	'PTPRF'	23.5849	-1.04698	0.851775	-1.22917	0.219008	0.999663	18.5691	7.8382	45.2878	22.6443
507	'KDM4A'	301.721	0.231053	0.27383	0.843782	0.398791	0.999663	291.947	322.486	263.301	329.151
508	'ST3GAL3'	116.622	-0.340678	0.390595	-0.872203	0.383098	0.999663	112.446	90.6991	148.502	114.839
509	'IPO13'	243.044	0.134946	0.307215	0.439255	0.660477	0.999663	226.955	293.373	235.918	215.93
510	'DPH2'	233.831	0.261188	0.302588	0.863179	0.388039	0.999663	220.766	282.175	204.322	228.06
511	'ATP6V0B'	1101.38	-0.375003	0.252065	-1.48772	0.136825	0.999663	1368.95	1129.82	1117.45	789.315
512	'B4GALT2'	31.0615	-0.651289	0.685781	-0.949704	0.342263	0.999663	49.5175	25.7541	26.3301	22.6443
513	'CCDC24'	22.0603	-0.671105	0.828374	-0.810147	0.417856	0.999663	17.5374	11.1974	36.8622	22.6443
514	'DMAP1'	456.84	0.0871927	0.246865	0.3532	0.723938	0.999663	448.752	492.687	437.08	448.842
515	'ERI3'	182.576	-0.322516	0.3197	-1.00881	0.313066	0.999663	193.944	170.201	211.694	154.466
516	'RNF220'	1055.28	-0.257896	0.21168	-1.21833	0.223099	0.999663	1172.95	946.182	1125.88	976.131
517	'C1orf228'	347.239	0.0115674	0.266471	0.0434097	0.965375	0.999663	348.686	322.486	343.345	374.44
518	'KIF2C'	16.9269	0.681611	0.873041	0.780733	0.43496	0.999663	14.4426	19.0356	11.5853	22.6443
519	'RPS8'	16190.5	-0.137333	0.199212	-0.689378	0.490585	0.999663	15700.1	14247.6	18221.5	16592.6
520	'PLK3'	343.496	-0.114888	0.267912	-0.428826	0.66805	0.999663	381.697	315.767	332.813	343.708
521	'PTCH2'	17.1911	-0.519602	0.908592	-0.571876	0.567406	0.999663	17.5374	7.8382	23.1705	20.2181
522	'EIF2B3'	93.2067	0.0913749	0.409716	0.22302	0.82352	0.999663	82.5292	98.5373	97.9481	93.8121
523	'HECTD3'	466.439	0.335059	0.275655	1.2155	0.224176	0.999663	463.195	595.703	361.25	445.607
524	'UROD'	343.863	-0.0264508	0.269795	-0.0980404	0.9219	0.999663	369.318	363.916	324.387	317.829
525	'ZSWIM5'	33.2388	-0.0969375	0.633744	-0.15296	0.87843	0.999663	36.1065	30.233	32.6494	33.9664
526	'MUTYH'	291.966	0.120372	0.276117	0.435944	0.662877	0.999663	291.947	312.408	267.514	295.993
527	'TOE1'	148.787	-0.256797	0.346134	-0.741901	0.458148	0.999663	176.406	141.088	147.449	130.205
528	'TESK2'	78.0886	-0.690729	0.440638	-1.56756	0.116983	0.999663	101.098	63.8253	91.6289	55.802
529	'CCDC163P'	54.0849	0.402663	0.824193	0.488553	0.625158	0.999663	12.3794	20.1554	81.0968	102.708
530	'PRDX1'	707.701	0.0681331	0.22931	0.297123	0.766373	0.999663	643.727	723.354	738.297	725.426
531	'AKR1A1'	492.494	0.123518	0.244525	0.505133	0.613465	0.999663	453.91	539.716	488.687	487.661
532	'NASP'	694.836	-0.0111422	0.229366	-0.048578	0.961256	0.999663	736.573	713.276	658.254	671.242
533	'CCDC17'	33.7999	-0.0648134	0.665492	-0.0973917	0.922415	0.999663	29.9168	43.67	38.9686	22.6443
534	'GPBP1L1'	1021.65	0.255503	0.220445	1.15903	0.246443	0.999663	988.287	1176.85	874.161	1047.3
535	'TMEM69'	182.943	0.22247	0.317427	0.700856	0.483393	0.999663	164.027	192.596	173.779	201.372
536	'IPP'	61.2489	0.611861	0.499631	1.22462	0.220717	0.999663	42.2962	63.8253	54.7667	84.1074
537	'MAST2'	124.856	0.0655675	0.390139	0.168062	0.866535	0.999663	135.142	152.285	108.48	103.517
538	'PIK3R3'	31.1822	-0.0168916	0.706744	-0.0239006	0.980932	0.999663	35.0749	43.67	27.3834	18.6007
539	'POMGNT1'	329.65	0.127992	0.272058	0.470461	0.638026	0.999663	286.789	341.521	343.345	346.943
540	'LRRC41'	295.015	0.0319357	0.27436	0.116401	0.907335	0.999663	292.979	286.654	290.685	309.742
541	'UQCRH'	956.005	-0.180549	0.230584	-0.783006	0.433623	0.999663	898.536	862.202	1133.25	930.034
542	'NSUN4'	147.889	0.290431	0.346097	0.83916	0.40138	0.999663	124.825	173.56	141.13	152.04
543	'FAAH'	175.084	0.0471319	0.447148	0.105405	0.916054	0.999663	229.018	244.104	114.799	112.413
544	'FAAHP1'	37.3766	1.27385	0.716595	1.77764	0.0754625	0.999663	31.98	72.7833	11.5853	33.1577
545	'MKNK1'	332.088	0.141962	0.277723	0.511164	0.609237	0.999663	340.433	381.832	290.685	315.403
546	'MOB3C'	273.973	0.191635	0.308021	0.62215	0.533843	0.999663	206.323	283.295	305.43	300.846
547	'ATPAF1'	208.347	0.0214441	0.307698	0.069692	0.944439	0.999663	221.797	216.11	191.683	203.799
548	'EFCAB14'	978.89	0.0381754	0.216271	0.176516	0.859888	0.999663	975.907	941.703	956.311	1041.64
549	'LINC00853'	38.9491	-0.122052	0.60903	-0.200403	0.841165	0.999663	36.1065	29.1133	45.2878	45.2886
550	'PDZK1IP1'	247.093	-0.690906	0.464423	-1.48766	0.13684	0.999663	149.584	133.249	461.304	244.235
551	'TAL1'	233.046	-0.187156	0.380186	-0.492276	0.622525	0.999663	202.196	145.567	294.898	289.524
552	'CMPK1'	1481.2	-0.246353	0.22613	-1.08943	0.275966	0.999663	1457.67	1211.56	1757.8	1497.76
553	'FOXD2+AC0-AS1'	29.9301	-0.0257108	0.667847	-0.038498	0.969291	0.999663	34.0433	30.233	26.3301	29.1141
554	'SPATA6'	32.5766	-0.112773	0.638391	-0.176652	0.859781	0.999663	35.0749	30.233	32.6494	32.349
555	'BEND5'	32.6897	0.229185	0.793572	0.288802	0.772733	0.999663	26.822	11.1974	33.7026	59.0369
556	'FAF1'	215.386	-0.154982	0.347103	-0.4465	0.655236	0.999663	179.501	170.201	274.887	236.956
557	'CDKN2C'	60.5803	-0.0378878	0.50073	-0.0756652	0.939685	0.999663	60.8653	48.1489	62.1391	71.1678
558	'RNF11'	1240.7	-0.567636	0.274486	-2.06799	0.0386406	0.999663	1179.14	818.532	1785.18	1179.93
559	'EPS15'	748.941	-0.0243879	0.222353	-0.109681	0.912663	0.999663	740.699	737.91	769.893	747.262
560	'OSBPL9'	378.759	0.090276	0.281085	0.321169	0.748082	0.999663	335.275	332.563	399.165	448.034
561	'NRD1'	1166.25	-0.2079	0.215727	-0.963718	0.335187	0.999663	1327.69	1133.18	1172.22	1031.93
562	'TXNDC12'	548.883	-0.156074	0.246272	-0.633745	0.526247	0.999663	634.443	539.716	522.39	498.983
563	'BTF3L4'	286.235	-0.200938	0.292985	-0.685828	0.492821	0.999663	268.22	245.224	344.398	287.097
564	'ZFYVE9'	36.1812	-0.51845	0.66246	-0.782613	0.433854	0.999663	38.1697	17.9159	47.3943	41.245
565	'CC2D1B'	574.751	0.397659	0.237729	1.67274	0.0943779	0.999663	517.87	685.282	473.943	621.909
566	'PRPF38A'	467.738	0.192769	0.257359	0.749026	0.453842	0.999663	389.95	470.292	483.421	527.289
567	'ZCCHC11'	434.12	0.217554	0.249117	0.873302	0.382499	0.999663	384.792	466.933	418.123	466.634
568	'GPX7'	110.495	0.13949	0.38312	0.364091	0.71579	0.999663	110.383	108.615	100.055	122.926
569	'FAM159A'	89.0015	0.331546	0.483814	0.685275	0.49317	0.999663	52.6123	78.382	105.321	119.691
570	'COA7'	31.3721	-0.0911349	0.65944	-0.1382	0.890082	0.999663	34.0433	35.8318	30.543	25.0705
571	'ZYG11B'	185.87	0.186368	0.327518	0.569032	0.569335	0.999663	173.311	171.321	174.832	224.017
572	'ECHDC2'	311.906	0.300964	0.27426	1.09737	0.272482	0.999663	258.935	335.923	300.164	352.604
573	'SCP2'	568.075	-0.0319801	0.236344	-0.135312	0.892365	0.999663	556.04	538.596	592.955	584.708
574	'PODN'	27.5433	0.372047	0.798181	0.466118	0.641131	0.999663	31.98	47.0292	15.7981	15.3658
575	'SLC1A7'	110.271	0.616443	1.39556	0.441717	0.658694	0.999663	139.268	230.667	34.7558	36.3926
576	'CPT2'	138.46	0.508819	0.356759	1.42623	0.153803	0.999663	106.256	175.8	122.172	149.614
577	'C1orf123'	373.42	0.149609	0.25901	0.577617	0.563523	0.999663	338.37	403.107	369.675	382.527
578	'MAGOH'	298.636	-0.180013	0.273689	-0.65773	0.510712	0.999663	321.864	268.738	312.802	291.141
579	'LRP8'	81.5991	0.201502	0.483153	0.417057	0.676636	0.999663	101.098	96.2978	50.5539	78.4463
580	'NDC1'	142.527	0.148409	0.365701	0.405821	0.684874	0.999663	158.869	141.088	111.64	158.51
581	'YIPF1'	198.761	-0.00860053	0.316249	-0.0271955	0.978304	0.999663	181.564	210.512	216.96	186.007
582	'HSPB11'	152.171	0.0248114	0.350766	0.0707347	0.943609	0.999663	143.394	174.68	157.981	132.631
583	'LRRC42'	53.1733	0.308996	0.519768	0.594489	0.552185	0.999663	46.4227	66.0648	48.4475	51.7584
584	'TMEM59'	1057.47	-0.055292	0.223684	-0.247188	0.804763	0.999663	1110.02	1141.02	1044.78	934.077
585	'TCEANC2'	145.221	-0.0535378	0.353144	-0.151603	0.8795	0.999663	141.331	125.411	154.821	159.319
586	'CYB5RL'	24.7953	-0.953618	0.774358	-1.2315	0.218138	0.999663	45.391	16.7961	20.0109	16.9832
587	'MRPL37'	305.341	-0.083321	0.285319	-0.292027	0.770266	0.999663	272.346	297.851	355.984	295.185
588	'SSBP3'	1056.7	-0.213884	0.234098	-0.913652	0.3609	0.999663	1237.94	1088.39	1031.09	869.379
589	'SSBP3+AC0-AS1'	22.377	-0.149758	0.824333	-0.181672	0.85584	0.999663	26.822	31.3528	20.0109	11.3221
590	'PARS2'	17.8452	0.805654	0.886094	0.909219	0.363235	0.999663	11.3478	14.5567	14.7449	30.7315
591	'TTC22'	77.7561	0.454475	0.528155	0.860496	0.389516	0.999663	87.6872	118.693	43.1814	61.4631
592	'DHCR24'	65.7115	0.365767	0.47933	0.76308	0.445416	0.999663	56.7388	85.1004	57.9263	63.0805
593	'USP24'	886.789	0.0685781	0.221794	0.309197	0.757172	0.999663	837.671	852.124	894.172	963.191
594	'OMA1'	175.276	0.294248	0.358983	0.819672	0.412403	0.999663	129.983	160.123	185.364	225.634
595	'MYSM1'	392.093	-0.306317	0.270375	-1.13294	0.257242	0.999663	459.068	306.809	408.644	393.849
596	'FGGY'	19.6297	0.75182	0.8203	0.916519	0.359395	0.999663	14.4426	29.1133	14.7449	20.2181
597	'HOOK1'	56.6156	0.0114882	0.591364	0.0194265	0.984501	0.999663	33.0117	41.4305	80.0436	71.9765
598	'NFIA'	55.9048	-0.131257	0.524279	-0.250356	0.802312	0.999663	63.9601	64.9451	52.6603	42.0537
599	'TM2D1'	140.583	-0.0983888	0.363815	-0.270437	0.786824	0.999663	131.015	117.573	160.087	153.658
600	'INADL'	207.861	-0.0367345	0.305142	-0.120385	0.904178	0.999663	206.323	195.955	214.854	214.312
601	'USP1'	527.151	0.075014	0.238096	0.315057	0.752718	0.999663	498.27	534.117	528.709	547.507
602	'DOCK7'	44.7554	-0.0697571	0.62517	-0.111581	0.911156	0.999663	33.0117	27.9936	58.9795	59.0369
603	'ATG4C'	101.971	0.518933	0.403432	1.2863	0.198339	0.999663	80.4659	104.136	87.4161	135.866
604	'ALG6'	135.215	0.284725	0.386488	0.736698	0.461306	0.999663	105.225	118.693	139.023	177.919
605	'ITGB3BP'	90.4462	-0.311274	0.475814	-0.654192	0.512988	0.999663	71.1814	61.5858	129.544	99.4732
606	'EFCAB7'	43.0731	-0.189388	0.563615	-0.336023	0.736854	0.999663	45.391	42.5502	46.3411	38.0101
607	'PGM1'	232.536	-0.0715229	0.311566	-0.229559	0.818434	0.999663	208.386	204.913	268.567	248.279
608	'RAVER2'	35.871	-0.470443	0.612951	-0.767505	0.442781	0.999663	44.3594	30.233	38.9686	29.9228
609	'JAK1'	3399.56	-0.172468	0.204912	-0.841668	0.399974	0.999663	3339.34	2968.44	3866.32	3424.14
610	'DNAJC6'	19.4213	0.040425	0.87823	0.04603	0.963286	0.999663	22.6955	10.0777	15.7981	29.1141
611	'LEPROT'	510.741	-0.283024	0.240146	-1.17855	0.238577	0.999663	557.072	443.418	564.518	477.956
612	'LEPR'	120.382	-0.683256	1.27179	-0.53724	0.591102	0.999663	55.7072	35.8318	241.184	148.805
613	'PDE4B'	371.486	-0.638928	0.307165	-2.08008	0.0375184	0.999663	445.657	216.11	460.251	363.926
614	'MIER1'	560.028	-0.116934	0.239378	-0.48849	0.625203	0.999663	622.064	526.279	543.454	548.315
615	'SLC35D1'	160.289	-0.125027	0.345767	-0.361593	0.717656	0.999663	154.742	133.249	180.098	173.067
616	'IL12RB2'	50.9623	0.104261	0.535861	0.194566	0.845732	0.999663	43.3278	60.4661	54.7667	45.2886
617	'SERBP1'	1723.07	0.0263747	0.200401	0.13161	0.895293	0.999663	1695.97	1703.13	1718.83	1774.34
618	'GADD45A'	156.64	-0.35808	0.372422	-0.96149	0.336306	0.999663	161.963	104.136	190.63	169.832
619	'WLS'	69.3924	-0.431674	0.552265	-0.781643	0.434425	0.999663	105.225	80.6215	53.7135	38.0101
620	'LRRC40'	104.267	0.153954	0.40256	0.382437	0.702137	0.999663	84.5924	118.693	112.693	101.091
621	'SRSF11'	2612.61	0.174394	0.19556	0.891768	0.372517	0.999663	2441.83	2872.14	2467.66	2668.79
622	'ANKRD13C'	231.55	0.282724	0.333587	0.847529	0.3967	0.999663	185.691	200.434	232.758	307.315
623	'HHLA3'	24.2737	-0.52438	0.734372	-0.714053	0.475194	0.999663	27.8536	17.9159	29.4898	21.8356
624	'ZRANB2'	689.677	0.165795	0.246545	0.672475	0.501281	0.999663	644.759	624.816	656.147	832.987
625	'NEGR1'	19.702	-0.0270158	0.832931	-0.0324347	0.974125	0.999663	13.411	21.2751	26.3301	17.7919
626	'FPGT'	76.6195	0.557179	0.448258	1.24299	0.213872	0.999663	56.7388	82.8609	67.4052	99.4732
627	'CRYZ'	156.555	-0.155521	0.341934	-0.454827	0.649234	0.999663	182.596	143.327	147.449	152.849
628	'TYW3'	145.981	-0.037705	0.347352	-0.10855	0.91356	0.999663	147.521	131.01	148.502	156.893
629	'ACADM'	227.749	0.155815	0.300414	0.518667	0.603993	0.999663	199.102	249.703	231.705	230.487
630	'RABGGTB'	389.466	-0.107264	0.269809	-0.397555	0.690958	0.999663	422.962	328.085	385.473	421.346
631	'PIGK'	224.899	-0.181664	0.298662	-0.608259	0.543016	0.999663	252.746	207.152	225.386	214.312
632	'AK5'	127.65	-0.2602	0.411958	-0.631619	0.527636	0.999663	114.509	86.2202	164.3	145.57
633	'ZZZ3'	248.955	-0.223155	0.291072	-0.766665	0.44328	0.999663	277.504	214.991	259.089	244.235
634	'USP33'	579.719	-0.0760618	0.235948	-0.322367	0.747175	0.999663	569.451	585.625	620.338	543.463
635	'FAM73A'	131.571	0.127236	0.391297	0.325165	0.745057	0.999663	137.205	105.256	114.799	169.023
636	'NEXN'	380.083	-0.598381	0.312643	-1.91394	0.0556275	0.999663	390.982	231.787	525.55	372.013
637	'FUBP1'	572.834	-0.210301	0.247075	-0.851161	0.39468	0.999663	578.736	477.01	650.881	584.708
638	'DNAJB4'	36.5108	0.164994	0.607582	0.271559	0.785961	0.999663	31.98	39.191	36.8622	38.0101
639	'IFI44L'	234.206	0.109072	0.347234	0.314116	0.753433	0.999663	277.504	284.415	172.726	202.181
640	'IFI44'	298.48	0.154529	0.314849	0.490803	0.623565	0.999663	344.559	343.761	220.12	285.48
641	'LOC101927412'	23.6283	-0.225128	0.784858	-0.286839	0.774236	0.999663	21.6639	13.4369	29.4898	29.9228
642	'PRKACB'	956.998	0.139088	0.24328	0.57172	0.567512	0.999663	789.185	902.512	1033.19	1103.1
643	'RPF1'	383.812	-0.16023	0.256988	-0.623495	0.532959	0.999663	385.824	359.437	424.442	365.544
644	'GNG5'	530.504	-0.016286	0.250384	-0.0650439	0.948139	0.999663	527.155	588.984	539.241	466.634
645	'CTBS'	148.449	0.0263548	0.348017	0.0757285	0.939635	0.999663	131.015	146.686	163.247	152.849
646	'SSX2IP'	158.748	-0.0637133	0.343479	-0.185494	0.852842	0.999663	162.995	175.8	161.14	135.057
647	'MCOLN2'	157.939	0.521124	0.438926	1.18727	0.235122	0.999663	160.932	256.421	97.9481	116.456
648	'C1orf52'	224.51	0.20327	0.304596	0.667341	0.504554	0.999663	187.754	248.583	229.599	232.104
649	'BCL10'	119.635	0.41979	0.382307	1.09804	0.272185	0.999663	88.7188	147.806	115.853	126.161
650	'ZNHIT6'	189.294	-0.0921401	0.314331	-0.293131	0.769422	0.999663	197.038	174.68	193.79	191.668
651	'ODF2L'	386.145	0.0770411	0.298615	0.257995	0.796411	0.999663	444.626	454.615	306.483	338.856
652	'SH3GLB1'	744.523	-0.14727	0.225595	-0.65281	0.513879	0.999663	819.102	726.713	745.67	686.607
653	'SEP15'	1219.68	-0.128382	0.209381	-0.613151	0.539777	0.999663	1287.45	1117.5	1260.69	1213.09
654	'HS2ST1'	162.055	-0.184838	0.346515	-0.533419	0.593743	0.999663	159.9	129.89	185.364	173.067
655	'LMO4'	333.805	0.0333372	0.264611	0.125986	0.899743	0.999663	321.864	334.803	338.079	340.473
656	'PKN2'	310.68	0.140948	0.279203	0.504821	0.613684	0.999663	311.548	356.078	279.1	295.993
657	'GTF2B'	214.46	0.264778	0.304881	0.868462	0.385141	0.999663	190.849	217.23	199.056	250.705
658	'CCBL2'	227.597	0.16113	0.300888	0.535515	0.592294	0.999663	210.449	260.9	219.067	219.973
659	'RBMXL1'	178.786	-0.262647	0.324887	-0.808425	0.418846	0.999663	178.469	156.764	211.694	168.215
660	'GBP3'	272.887	0.382182	0.30347	1.25937	0.207896	0.999663	227.987	256.421	246.45	360.691
661	'GBP1'	546.318	0.320149	0.253055	1.26514	0.205822	0.999663	534.376	660.648	437.08	553.168
662	'GBP2'	1675.66	0.0329544	0.207328	0.158948	0.87371	0.999663	1776.44	1680.73	1536.63	1708.84
663	'GBP4'	795.577	-0.01571	0.254429	-0.0617462	0.950765	0.999663	676.739	707.677	923.661	874.232
664	'GBP5'	1566.2	0.0782175	0.208136	0.3758	0.707066	0.999663	1626.86	1575.48	1420.77	1641.71
665	'LRRC8B'	113.808	-0.289156	0.412631	-0.700762	0.483451	0.999663	152.679	87.3399	97.9481	117.265
666	'FLJ27354'	17.454	-0.210664	0.880733	-0.239192	0.810957	0.999663	15.4742	11.1974	22.1173	21.0268
667	'LRRC8C'	598.685	0.136248	0.234497	0.58102	0.561227	0.999663	553.977	657.289	586.636	596.839
668	'LRRC8D'	458.853	-0.214066	0.302169	-0.708433	0.478677	0.999663	380.666	363.916	605.593	485.235
669	'ZNF326'	117.615	0.18654	0.37607	0.496025	0.619877	0.999663	100.067	120.932	120.065	129.396
670	'ZNF644'	233.4	-0.17572	0.315444	-0.557056	0.577489	0.999663	268.22	184.757	227.492	253.131
671	'CDC7'	114.267	-0.0536652	0.381485	-0.140674	0.888127	0.999663	107.288	120.932	125.331	103.517
672	'TGFBR3'	734.817	-0.327926	0.378521	-0.866335	0.386307	0.999663	1089.38	899.153	545.561	405.171
673	'KIAA1107'	30.0227	-0.528541	0.664016	-0.795976	0.426046	0.999663	35.0749	25.7541	35.809	23.453
674	'GLMN'	77.3582	0.660098	0.450286	1.46595	0.142661	0.999663	64.9917	106.376	54.7667	83.2987
675	'RPAP2'	85.683	-0.262453	0.428245	-0.612856	0.539971	0.999663	83.5608	83.9807	103.214	71.9765
676	'GFI1'	351.145	0.123447	0.417881	0.295411	0.76768	0.999663	470.416	496.046	201.162	236.956
677	'EVI5'	76.6008	-0.0353113	0.450956	-0.0783032	0.937587	0.999663	89.7505	76.1425	65.2988	75.2114
678	'RPL5'	12104.1	-0.0982612	0.196951	-0.498912	0.617841	0.999663	11903.8	10735	13129.3	12648.5
679	'FAM69A'	137.472	0.0854226	0.35081	0.243501	0.807617	0.999663	129.983	136.609	136.917	146.379
680	'MTF2'	341.038	0.165738	0.263679	0.628559	0.529638	0.999663	321.864	348.24	321.228	372.822
681	'TMED5'	609.424	0.072727	0.25371	0.286654	0.774377	0.999663	670.549	677.444	517.124	572.577
682	'CCDC18'	125.312	0.021478	0.368227	0.0583281	0.953487	0.999663	133.078	116.453	115.853	135.866
683	'LOC100131564'	409.779	0.239229	0.315748	0.757657	0.448656	0.999663	285.757	368.395	466.57	518.393
684	'DR1'	560.923	-0.14637	0.250335	-0.584698	0.558751	0.999663	526.123	496.046	652.988	568.534
685	'FNBP1L'	26.9271	-0.0715929	0.799589	-0.0895371	0.928655	0.999663	17.5374	13.4369	37.9154	38.8188
686	'DNTTIP2'	542.787	-0.0204262	0.23591	-0.0865845	0.931002	0.999663	555.009	544.195	538.188	533.758
687	'GCLM'	178.165	0.481662	0.325365	1.48037	0.138774	0.999663	137.205	217.23	160.087	198.138
688	'ABCD3'	215.077	0.262015	0.30373	0.862657	0.388326	0.999663	185.691	245.224	205.375	224.017
689	'ALG14'	20.4501	0.235352	0.794621	0.296182	0.767091	0.999663	16.5058	22.3948	21.0641	21.8356
690	'RWDD3'	93.4129	-0.0398055	0.425678	-0.0935107	0.925498	0.999663	91.8137	73.903	97.9481	109.987
691	'PTBP2'	146.83	0.219663	0.369624	0.594286	0.552321	0.999663	150.616	128.77	121.119	186.815
692	'DPYD'	518.881	-0.119653	0.240454	-0.497613	0.618757	0.999663	531.281	473.651	549.773	520.819
693	'AGL'	222.235	-0.0636751	0.3037	-0.209664	0.83393	0.999663	219.734	198.194	234.865	236.148
694	'SLC35A3'	219.768	0.0787846	0.299885	0.262716	0.792769	0.999663	203.228	225.068	224.333	226.443
695	'HIAT1'	379.587	-0.177299	0.255658	-0.6935	0.487996	0.999663	403.361	361.677	402.325	350.987
696	'SASS6'	71.8223	0.59271	0.457178	1.29645	0.194819	0.999663	62.9285	86.2202	51.6071	86.5336
697	'TRMT13'	198.007	0.0537473	0.314191	0.171065	0.864172	0.999663	187.754	184.757	201.162	218.356
698	'DBT'	160.01	0.452838	0.335431	1.35002	0.17701	0.999663	125.857	190.356	144.289	179.537
699	'RTCA'	271.567	0.208722	0.291923	0.714988	0.474616	0.999663	221.797	282.175	282.259	300.037
700	'CDC14A'	414.338	-0.171286	0.300935	-0.56918	0.569234	0.999663	387.887	302.33	490.794	476.339
701	'EXTL2'	39.0388	-0.00804021	0.610963	-0.0131599	0.9895	0.999663	43.3278	48.1489	34.7558	29.9228
702	'SLC30A7'	292.515	0.167862	0.294733	0.56954	0.56899	0.999663	310.516	340.402	240.131	279.01
703	'DPH5'	251.846	-0.0786935	0.292789	-0.268773	0.788105	0.999663	278.536	231.787	239.078	257.983
704	'LOC102606465'	81.5522	0.442485	0.454513	0.973536	0.330287	0.999663	71.1814	72.7833	67.4052	114.839
705	'LOC101928370'	34.1109	0.555979	0.637837	0.871663	0.383392	0.999663	23.7271	35.8318	31.5962	45.2886
706	'RNPC3'	215.028	0.0619848	0.301994	0.205252	0.837375	0.999663	218.702	212.751	202.216	226.443
707	'AMY2B'	258.995	0.25192	0.30106	0.836777	0.402718	0.999663	229.018	240.745	244.344	321.873
708	'PRMT6'	134.088	0.547308	0.37291	1.46767	0.142194	0.999663	93.8769	141.088	124.278	177.111
709	'VAV3'	281.007	-0.213324	0.293699	-0.726336	0.467633	0.999663	338.37	239.625	265.408	280.628
710	'SLC25A24'	183.509	-0.325211	0.327743	-0.992274	0.321064	0.999663	229.018	169.081	179.045	156.893
711	'FAM102B'	207.927	-0.06109	0.36025	-0.169577	0.865343	0.999663	264.093	238.505	160.087	169.023
712	'HENMT1'	227.035	0.142145	0.296198	0.479899	0.631299	0.999663	210.449	245.224	221.173	231.295
713	'PRPF38B'	1974.22	0.263721	0.208574	1.2644	0.206087	0.999663	1826.99	2346.98	1760.96	1961.97
714	'STXBP3'	570.371	-0.186015	0.239923	-0.77531	0.438157	0.999663	559.135	531.878	655.094	535.376
715	'GPSM2'	21.9424	0.0637486	0.785627	0.0811436	0.935328	0.999663	18.5691	27.9936	24.2237	16.9832
716	'CLCC1'	169.083	0.125932	0.328841	0.382956	0.701752	0.999663	155.774	188.117	167.46	164.98
717	'WDR47'	117.864	0.143762	0.390497	0.368151	0.71276	0.999663	128.952	137.728	94.7885	109.987
718	'TAF13'	36.552	0.159492	0.644294	0.247546	0.804486	0.999663	33.0117	51.5081	35.809	25.8792
719	'TMEM167B'	523.474	-0.267239	0.24262	-1.10147	0.27069	0.999663	544.692	450.136	599.274	499.792
720	'KIAA1324'	86.8636	0.0730989	0.478813	0.152667	0.878661	0.999663	54.6756	81.7412	114.799	96.2383
721	'SARS'	902.304	-0.0129543	0.216563	-0.0598177	0.952301	0.999663	908.852	924.907	903.651	871.805
722	'CELSR2'	53.6914	-0.275022	0.602691	-0.456324	0.648157	0.999663	82.5292	62.7056	34.7558	34.7752
723	'PSRC1'	65.201	0.346401	0.549817	0.630029	0.528676	0.999663	68.0866	101.897	46.3411	44.4799
724	'SORT1'	195.516	-0.161223	0.309737	-0.520515	0.602705	0.999663	204.26	188.117	208.535	181.154
725	'PSMA5'	639.989	0.146817	0.230166	0.637876	0.523554	0.999663	616.905	646.091	598.221	698.738
726	'ATXN7L2'	121.053	0.271132	0.390505	0.694311	0.487487	0.999663	100.067	156.764	119.012	108.369
727	'CYB561D1'	392.905	0.469552	0.255446	1.83817	0.066038	0.999663	315.674	461.334	343.345	451.268
728	'AMIGO1'	70.3086	-0.198507	0.476846	-0.416292	0.677196	0.999663	59.8336	60.4661	90.5757	70.3591
729	'GNAI3'	620.417	-0.284069	0.237712	-1.19501	0.232082	0.999663	731.415	585.625	630.87	533.758
730	'AMPD2'	1024.71	-0.00985708	0.242548	-0.0406396	0.967583	0.999663	1120.33	1169.01	935.247	874.232
731	'GSTM4'	133.746	0.0738428	0.395167	0.186865	0.851767	0.999663	106.256	109.735	154.821	164.171
732	'GSTM2'	170.1	0.716681	0.382899	1.87172	0.0612449	0.999663	108.32	155.644	149.555	266.879
733	'CSF1'	68.3888	0.446616	0.518606	0.861186	0.389135	0.999663	41.2646	60.4661	74.7776	97.047
734	'AHCYL1'	495.157	-0.0735232	0.241058	-0.305002	0.760365	0.999663	495.175	490.447	520.284	474.722
735	'STRIP1'	473.149	0.0835983	0.244993	0.341227	0.732933	0.999663	481.764	489.327	437.08	484.426
736	'ALX3'	19.1713	-0.0941977	0.821494	-0.114666	0.90871	0.999663	22.6955	20.1554	16.8513	16.9832
737	'KCNC4'	20.0254	0.179918	0.814648	0.220854	0.825206	0.999663	14.4426	19.0356	23.1705	23.453
738	'RBM15'	162.828	-0.526773	0.368904	-1.42794	0.153309	0.999663	230.05	111.974	154.821	154.466
739	'LAMTOR5'	503.451	-0.0682226	0.239493	-0.284863	0.775749	0.999663	517.87	484.848	512.911	498.175
740	'KCNA3'	1006.72	-0.166398	0.239328	-0.69527	0.486886	0.999663	933.611	854.363	1196.44	1042.45
741	'CD53'	3717.92	0.0643861	0.194755	0.3306	0.740947	0.999663	3611.68	4018.76	3657.78	3583.46
742	'LRIF1'	186.38	0.272157	0.314762	0.864644	0.387234	0.999663	167.122	201.554	170.619	206.225
743	'DRAM2'	453.359	0.0860024	0.245189	0.35076	0.725768	0.999663	443.594	473.651	436.027	460.164
744	'CEPT1'	470.433	0.442166	0.248573	1.77882	0.0752699	0.999663	415.741	509.483	382.314	574.195
745	'DENND2D'	1384.49	0.447188	0.214772	2.08215	0.0373287	0.999663	1094.54	1495.98	1249.1	1698.32
746	'CHI3L2'	81.6487	-0.116895	0.445039	-0.262663	0.792811	0.999663	73.2446	68.3043	96.8949	88.151
747	'OVGP1'	57.4286	0.373484	0.496817	0.751753	0.452199	0.999663	49.5175	64.9451	50.5539	64.698
748	'WDR77'	284.1	0.339864	0.277724	1.22375	0.221047	0.999663	240.366	320.246	261.195	314.594
749	'ATP5F1'	1189.05	-0.00576996	0.209559	-0.0275338	0.978034	0.999663	1196.67	1231.72	1185.91	1141.92
750	'C1orf162'	1343.05	0.0570863	0.224059	0.254783	0.798891	0.999663	1395.77	1522.85	1236.46	1217.13
751	'RAP1A'	1550.72	-0.0937694	0.211633	-0.443076	0.657711	0.999663	1727.95	1444.47	1474.49	1555.99
752	'FAM212B'	118.556	-0.0494826	0.379373	-0.130432	0.896224	0.999663	106.256	123.172	134.81	109.987
753	'DDX20'	176.258	0.413746	0.326482	1.26729	0.205053	0.999663	158.869	216.11	143.236	186.815
754	'CTTNBP2NL'	18.8609	-0.151785	0.829287	-0.18303	0.854774	0.999663	19.6007	21.2751	20.0109	14.557
755	'ST7L'	73.4772	-0.201163	0.493027	-0.408017	0.683261	0.999663	68.0866	48.1489	89.5225	88.151
756	'CAPZA1'	1901.53	0.204297	0.204253	1.00022	0.317206	0.999663	1799.14	2167.82	1734.63	1904.55
757	'MOV10'	467.951	0.12854	0.256441	0.501248	0.616196	0.999663	499.301	482.609	394.952	494.94
758	'RHOC'	679.839	-0.208679	0.226254	-0.92232	0.356362	0.999663	745.857	631.535	711.967	629.997
759	'PPM1J'	29.1035	-0.0656793	0.677815	-0.0968985	0.922807	0.999663	25.7904	30.233	33.7026	26.6879
760	'SLC16A1'	80.8284	0.160818	0.457	0.3519	0.724913	0.999663	67.0549	103.016	85.3097	67.9329
761	'SLC16A1+AC0-AS1'	21.6161	0.666613	0.77992	0.854721	0.392706	0.999663	14.4426	27.9936	18.9577	25.0705
762	'LRIG2'	134.442	0.216134	0.358669	0.6026	0.546775	0.999663	133.078	134.369	115.853	154.466
763	'MAGI3'	26.1698	0.126021	0.716715	0.175832	0.860426	0.999663	20.6323	24.6343	29.4898	29.9228
764	'PHTF1'	76.904	-0.0462029	0.485138	-0.0952366	0.924127	0.999663	96.9718	91.8189	58.9795	59.8456
765	'RSBN1'	409.944	-0.314974	0.251725	-1.25126	0.21084	0.999663	442.563	359.437	466.57	371.205
766	'PTPN22'	675.636	0.194671	0.31956	0.609184	0.542402	0.999663	767.521	921.548	491.847	521.628
767	'BCL2L15'	20.461	0.00893221	0.839036	0.0106458	0.991506	0.999663	22.6955	29.1133	17.9045	12.1309
768	'AP4B1'	400.641	0.309425	0.269539	1.14798	0.250978	0.999663	395.108	483.729	320.175	403.554
769	'DCLRE1B'	95.2613	0.110745	0.420741	0.263213	0.792386	0.999663	108.32	104.136	74.7776	93.8121
770	'HIPK1'	738.557	-0.0834839	0.226771	-0.368141	0.712768	0.999663	770.616	760.305	748.829	674.477
771	'TRIM33'	742.39	-0.0801953	0.222309	-0.360738	0.718295	0.999663	756.173	718.875	769.893	724.617
772	'BCAS2'	272.075	0.144345	0.290008	0.497727	0.618676	0.999663	276.473	311.288	240.131	260.409
773	'NRAS'	507.287	-0.110431	0.243584	-0.453359	0.650291	0.999663	556.04	506.124	497.113	469.869
774	'CSDE1'	3951.89	-0.275431	0.201021	-1.37016	0.170637	0.999663	4062.5	3334.59	4594.08	3816.37
775	'SIKE1'	296.424	0.079151	0.273464	0.289439	0.772246	0.999663	283.694	312.408	292.791	296.802
776	'TSPAN2'	138.139	-0.333844	0.446997	-0.746859	0.455149	0.999663	202.196	160.123	105.321	84.9161
777	'VANGL1'	65.9074	-0.254137	0.500017	-0.508256	0.611274	0.999663	90.7821	57.1069	52.6603	63.0805
778	'SLC22A15'	87.3748	-0.148139	0.425286	-0.348327	0.727595	0.999663	90.7821	94.0584	92.6821	71.9765
779	'ATP1A1'	2233.32	-0.230003	0.197254	-1.16603	0.243604	0.999663	2339.7	2022.25	2482.41	2088.94
780	'ATP1A1+AC0-AS1'	16.6528	0.274818	0.880716	0.31204	0.75501	0.999663	15.4742	14.5567	14.7449	21.8356
781	'CD58'	154.645	0.0675802	0.378325	0.17863	0.858228	0.999663	137.205	198.194	164.3	118.883
782	'CD2'	1829.31	0.299262	0.258748	1.15658	0.247445	0.999663	1819.77	2462.31	1459.74	1575.4
783	'PTGFRN'	16.3442	0.309335	0.924428	0.334623	0.737909	0.999663	9.28453	13.4369	20.0109	22.6443
784	'CD101'	143.554	0.0138329	0.5374	0.0257404	0.979464	0.999663	63.9601	90.6991	222.226	197.329
785	'TTF2'	98.4788	-0.275552	0.398338	-0.691756	0.489091	0.999663	105.225	85.1004	110.587	93.0034
786	'MAN1A2'	436.007	-0.00501911	0.300512	-0.0167019	0.986674	0.999663	364.16	521.8	508.698	349.369
787	'FAM46C'	396.975	-0.397058	0.290627	-1.36621	0.171873	0.999663	532.313	381.832	369.675	304.081
788	'GDAP2'	115.267	0.0151017	0.383768	0.0393513	0.96861	0.999663	124.825	127.651	104.267	104.326
789	'WDR3'	166.158	0.471473	0.369631	1.27552	0.202125	0.999663	111.414	160.123	167.46	225.634
790	'WARS2'	42.0255	0.632192	0.598337	1.05658	0.290702	0.999663	27.8536	62.7056	37.9154	39.6275
791	'LOC101929147'	54.713	0.578412	0.531871	1.08751	0.276814	0.999663	33.0117	67.1845	54.7667	63.8893
792	'ZNF697'	20.0593	-1.14757	0.880181	-1.30379	0.192306	0.999663	37.1381	17.9159	17.9045	7.27852
793	'PHGDH'	36.3438	-0.0585299	0.615843	-0.0950402	0.924283	0.999663	36.1065	41.4305	37.9154	29.9228
794	'NOTCH2'	1100.18	-0.275021	0.210664	-1.30549	0.191724	0.999663	1228.65	1014.49	1180.64	976.94
795	'FCGR1B'	34.6084	-0.0261252	0.802025	-0.0325741	0.974014	0.999663	50.5491	55.9871	18.9577	12.9396
796	'SRGAP2B'	188.126	-0.0578579	0.368645	-0.156947	0.875286	0.999663	213.544	235.146	169.566	134.248
797	'EMBP1'	59.9812	-0.0241631	0.487227	-0.0495932	0.960447	0.999663	59.8336	61.5858	61.0859	57.4195
798	'LINC01138'	98.73	-0.0725175	0.408153	-0.177672	0.85898	0.999663	86.6556	92.9386	115.853	99.4732
799	'LINC00869'	24.1175	-0.675529	0.863692	-0.782141	0.434131	0.999663	45.391	26.8738	13.6917	10.5134
800	'NBPF9'	45.1368	-0.278318	0.561121	-0.496003	0.619892	0.999663	56.7388	43.67	42.1282	38.0101
801	'NBPF8'	143.166	-0.255342	0.349826	-0.729911	0.465445	0.999663	147.521	120.932	164.3	139.909
802	'PDE4DIP'	572.154	-0.264944	0.288332	-0.918885	0.358156	0.999663	514.776	423.263	735.138	615.44
803	'SEC22B'	410.53	0.264916	0.259523	1.02078	0.307359	0.999663	360.033	488.208	385.473	408.406
804	'NOTCH2NL'	289.024	-0.138563	0.28886	-0.479691	0.631447	0.999663	342.496	272.097	263.301	278.201
805	'NBPF25P'	139.984	0.324566	0.364647	0.890083	0.373421	0.999663	108.32	172.44	140.076	139.101
806	'NBPF10'	38.563	0.109142	0.603822	0.180752	0.856562	0.999663	34.0433	47.0292	40.0218	33.1577
807	'TXNIP'	25751.3	0.0766878	0.239607	0.320057	0.748925	0.999663	28611.8	31163.6	21521.2	21708.6
808	'POLR3GL'	588.205	0.0575599	0.253906	0.226698	0.820659	0.999663	536.44	520.68	617.179	678.52
809	'ANKRD34A'	33.6544	0.280904	0.673325	0.417189	0.67654	0.999663	23.7271	48.1489	36.8622	25.8792
810	'LIX1L'	523.043	0.458113	0.23956	1.91231	0.055837	0.999663	459.068	600.182	422.336	610.587
811	'RBM8A'	848.286	0.0313062	0.22825	0.137157	0.890907	0.999663	859.335	777.101	819.394	937.312
812	'GNRHR2'	18.2732	-0.415542	0.83818	-0.495767	0.620059	0.999663	18.5691	16.7961	23.1705	14.557
813	'PEX11B'	247.238	0.449023	0.289078	1.55329	0.120353	0.999663	201.165	287.774	216.96	283.054
814	'ITGA10'	43.1764	0.634159	0.590161	1.07455	0.282575	0.999663	42.2962	58.2266	25.2769	46.906
815	'PIAS3'	235.4	0.337279	0.312055	1.08083	0.279772	0.999663	222.829	301.211	192.737	224.826
816	'NUDT17'	36.4272	0.530215	0.666909	0.795034	0.426594	0.999663	31.98	60.4661	27.3834	25.8792
817	'POLR3C'	253.682	-0.0564179	0.288039	-0.195869	0.844713	0.999663	254.809	263.139	262.248	234.53
818	'RNF115'	215.515	-0.172824	0.320259	-0.539637	0.589447	0.999663	240.366	235.146	215.907	170.641
819	'CD160'	196.925	-0.0752155	0.324089	-0.232083	0.816473	0.999663	180.533	211.631	223.28	172.258
820	'GPR89A'	49.0655	0.190765	0.532283	0.35839	0.720052	0.999663	47.4543	50.3884	44.2346	54.1846
821	'NBPF12'	25.4543	-0.0721977	0.812817	-0.0888241	0.929222	0.999663	35.0749	36.9515	16.8513	12.9396
822	'LOC728989'	94.3847	-0.0146639	1.43606	-0.0102112	0.991853	0.999663	37.1381	23.5146	152.715	164.171
823	'PRKAB2'	184.891	0.10798	0.326072	0.331152	0.740529	0.999663	156.805	199.314	199.056	184.389
824	'PDIA3P1'	70.3348	-0.107058	0.460228	-0.23262	0.816056	0.999663	79.4343	71.6635	66.352	63.8893
825	'FMO5'	72.4609	0.27268	0.460245	0.592466	0.553538	0.999663	74.2762	85.1004	56.8731	73.594
826	'CHD1L'	425.873	-0.0813169	0.250603	-0.324485	0.745571	0.999663	439.468	433.34	436.027	394.658
827	'BCL9'	80.6603	-0.0831695	0.470797	-0.176657	0.859778	0.999663	60.8653	68.3043	105.321	88.151
828	'ACP6'	75.3836	0.152972	0.442257	0.345889	0.729426	0.999663	72.213	79.5017	70.5648	79.255
829	'NBPF15'	360.954	0.110078	0.336298	0.327323	0.743423	0.999663	256.872	296.732	438.134	452.077
830	'LOC388692'	25.9114	-0.302991	0.711024	-0.426133	0.670011	0.999663	29.9168	21.2751	27.3834	25.0705
831	'LOC103091866'	34.7778	-0.10596	0.659049	-0.160778	0.872269	0.999663	23.7271	31.3528	48.4475	35.5839
832	'FCGR1A'	83.0864	-0.155175	0.530252	-0.292643	0.769795	0.999663	112.446	110.854	62.1391	46.906
833	'HIST2H2BE'	492.99	-0.835236	0.364224	-2.2932	0.0218367	0.999663	417.804	255.301	846.777	452.077
834	'BOLA1'	95.2791	0.85842	0.408908	2.0993	0.0357908	0.999663	63.9601	115.333	71.618	130.205
835	'SV2A'	48.3074	-0.174024	0.559556	-0.311003	0.755798	0.999663	50.5491	57.1069	51.6071	33.9664
836	'SF3B4'	522.029	-0.0354407	0.241301	-0.146873	0.883232	0.999663	543.661	543.075	512.911	488.47
837	'MTMR11'	146.573	0.296496	0.379318	0.781655	0.434417	0.999663	133.078	201.554	129.544	122.117
838	'OTUD7B'	60.8508	0.141319	0.510225	0.276975	0.7818	0.999663	67.0549	76.1425	48.4475	51.7584
839	'VPS45'	269.182	-0.00262203	0.296016	-0.00885774	0.992933	0.999663	248.619	237.385	290.685	300.037
840	'PLEKHO1'	2369.7	-0.0740357	0.228572	-0.323906	0.74601	0.999663	2065.29	2126.39	2796.26	2490.87
841	'ANP32E'	760.843	-0.101506	0.232187	-0.437175	0.661984	0.999663	747.921	671.845	827.82	795.785
842	'APH1A'	1102.97	-0.308403	0.214656	-1.43673	0.150794	0.999663	1291.58	1008.89	1149.05	962.383
843	'C1orf54'	24.3882	0.0526618	0.73485	0.0716633	0.94287	0.999663	22.6955	21.2751	25.2769	28.3054
844	'MRPS21'	687.987	-0.102387	0.22958	-0.445975	0.655615	0.999663	696.34	624.816	728.818	701.973
845	'PRPF3'	721.914	0.062393	0.223854	0.278722	0.780458	0.999663	697.371	751.347	715.127	723.809
846	'RPRD2'	534.522	-0.412822	0.253852	-1.62623	0.1039	0.999663	531.281	447.897	689.85	469.06
847	'TARS2'	284.49	0.279817	0.276746	1.0111	0.311971	0.999663	249.651	310.169	264.355	313.785
848	'ADAMTSL4'	310.222	0.192954	0.364982	0.528666	0.597037	0.999663	350.749	437.819	227.492	224.826
849	'MCL1'	6493.04	-0.412978	0.186635	-2.21275	0.0269146	0.999663	7555.54	5575.2	7276.6	5564.84
850	'ENSA'	1304.33	-0.147439	0.206691	-0.713332	0.475641	0.999663	1400.93	1264.19	1340.73	1211.47
851	'GOLPH3L'	122.227	-0.0935652	0.366124	-0.255556	0.798294	0.999663	121.731	120.932	130.598	115.648
852	'CTSS'	7831.6	-0.161911	0.186424	-0.868508	0.385116	0.999663	8337.51	7591.85	8203.42	7193.61
853	'CTSK'	95.2818	0.0918459	0.420819	0.218255	0.82723	0.999663	104.193	111.974	80.0436	84.9161
854	'ARNT'	367.848	0.241093	0.261776	0.920992	0.357055	0.999663	324.959	376.233	349.664	420.537
855	'SETDB1'	555.343	0.151682	0.241867	0.62713	0.530574	0.999663	559.135	616.978	492.9	552.359
856	'CERS2'	1021.9	-0.0179494	0.22495	-0.0797926	0.936402	0.999663	1101.76	1095.11	954.204	936.503
857	'ANXA9'	83.1078	0.204315	0.437324	0.467193	0.640362	0.999663	64.9917	87.3399	89.5225	90.5772
858	'FAM63A'	270.709	-0.0472283	0.309222	-0.152733	0.878609	0.999663	248.619	220.589	302.27	311.359
859	'PRUNE'	353.343	-0.239172	0.30677	-0.779644	0.4356	0.999663	303.295	282.175	462.357	365.544
860	'C1orf56'	24.1608	0.854674	0.76647	1.11508	0.264817	0.999663	12.3794	25.7541	22.1173	36.3926
861	'CDC42SE1'	4100.68	0.156726	0.200547	0.781496	0.434511	0.999663	4171.85	4536.08	3584.06	4110.75
862	'MLLT11'	76.5957	0.115591	0.476274	0.242698	0.808239	0.999663	56.7388	66.0648	90.5757	93.0034
863	'GABPB2'	68.7078	-0.106662	0.49734	-0.214466	0.830184	0.999663	67.0549	47.0292	75.8308	84.9161
864	'SEMA6C'	35.9414	-0.163756	0.614296	-0.266575	0.789796	0.999663	41.2646	31.3528	34.7558	36.3926
865	'LYSMD1'	37.1068	0.367858	0.61399	0.599127	0.549088	0.999663	28.8852	48.1489	35.809	35.5839
866	'SCNM1'	24.08	0.456406	0.736345	0.619827	0.535372	0.999663	20.6323	25.7541	20.0109	29.9228
867	'TMOD4'	43.6269	0.43438	0.593679	0.731675	0.464367	0.999663	38.1697	64.9451	35.809	35.5839
868	'VPS72'	293.294	0.0546165	0.273875	0.199421	0.841933	0.999663	281.631	300.091	293.844	297.611
869	'PIP5K1A'	331.673	0.307519	0.278719	1.10333	0.269883	0.999663	264.093	391.91	328.6	342.091
870	'PSMD4'	1084.73	-0.078034	0.210837	-0.370115	0.711297	0.999663	1121.36	1030.16	1106.92	1080.46
871	'ZNF687'	407.708	-0.254141	0.256222	-0.991878	0.321257	0.999663	458.037	396.389	428.655	347.752
872	'PI4KB'	742.218	0.0441596	0.22733	0.194253	0.845977	0.999663	730.383	803.975	730.925	703.591
873	'RFX5'	596.579	-0.0759639	0.251215	-0.302387	0.762357	0.999663	544.692	529.638	680.371	631.614
874	'SELENBP1'	24.823	-0.0158589	0.880189	-0.0180176	0.985625	0.999663	40.233	35.8318	9.47885	13.7483
875	'PSMB4'	1497.43	-0.0636464	0.209274	-0.304129	0.76103	0.999663	1521.63	1569.88	1538.73	1359.47
876	'POGZ'	698.845	-0.0113676	0.227469	-0.0499744	0.960143	0.999663	735.541	685.282	667.732	706.826
877	'TUFT1'	18.3625	0.0227336	0.859881	0.0264381	0.978908	0.999663	14.4426	13.4369	22.1173	23.453
878	'SNX27'	358.973	-0.134316	0.284233	-0.472555	0.636531	0.999663	412.646	390.79	338.079	294.376
879	'MRPL9'	384.773	0.0384636	0.25836	0.148876	0.881652	0.999663	402.33	381.832	357.037	397.893
880	'TDRKH'	66.6073	-0.0293236	0.467517	-0.062722	0.949988	0.999663	62.9285	67.1845	71.618	64.698
881	'RORC'	62.2287	0.82607	0.548653	1.50563	0.132161	0.999663	28.8852	62.7056	61.0859	96.2383
882	'THEM5'	54.1237	-0.0930599	0.518378	-0.179521	0.857528	0.999663	54.6756	60.4661	56.8731	44.4799
883	'THEM4'	473.244	-0.208191	0.246019	-0.846243	0.397417	0.999663	518.902	415.424	496.06	462.591
884	'S100A10'	1899.59	-0.0954753	0.216001	-0.442013	0.65848	0.999663	2024.03	2048.01	1899.98	1626.35
885	'S100A11'	1613.58	0.151668	0.212632	0.713287	0.475668	0.999663	1529.88	1859.89	1527.15	1537.39
886	'S100A9'	10369.4	-0.11697	0.219266	-0.533461	0.593715	0.999663	10975.3	11603.9	10602.6	8295.9
887	'S100A12'	695.011	-0.221321	0.243449	-0.909107	0.363294	0.999663	692.213	713.276	803.596	570.96
888	'S100A8'	4785.98	0.0481208	0.198856	0.241988	0.808789	0.999663	4515.38	5243.75	4896.35	4488.42
889	'S100A6'	3260.55	-0.0920917	0.196529	-0.468591	0.639362	0.999663	3482.73	3315.56	3245.98	2997.94
890	'S100A4'	5818.56	-0.0735089	0.197735	-0.371755	0.710075	0.999663	5990.59	6166.42	5942.19	5175.03
891	'S100A13'	32.3913	0.340599	0.651273	0.522974	0.600992	0.999663	30.9484	30.233	26.3301	42.0537
892	'CHTOP'	1105.53	0.261272	0.245359	1.06486	0.286941	0.999663	842.829	1098.47	1169.06	1311.75
893	'SNAPIN'	243.227	0.134571	0.301697	0.446047	0.655563	0.999663	215.607	227.308	248.557	281.436
894	'ILF2'	1001.11	-0.119065	0.250714	-0.474902	0.634857	0.999663	895.441	831.969	1190.12	1086.93
895	'INTS3'	896.635	0.310621	0.22093	1.40597	0.159732	0.999663	762.363	1038	838.352	947.826
896	'SLC27A3'	595.968	0.0766285	0.255674	0.299712	0.764397	0.999663	605.558	704.318	553.986	520.01
897	'GATAD2B'	519.657	0.172688	0.251074	0.687796	0.491581	0.999663	531.281	592.344	445.506	509.497
898	'DENND4B'	2227.54	0.121837	0.216117	0.563754	0.572921	0.999663	2320.1	2536.22	1946.32	2107.54
899	'CRTC2'	864.749	-0.116304	0.219747	-0.529261	0.596625	0.999663	907.821	870.04	891.012	790.124
900	'SLC39A1'	385.976	-0.0234664	0.274149	-0.0855974	0.931786	0.999663	430.183	423.263	347.558	342.899
901	'CREB3L4'	55.2132	0.400679	0.539517	0.742663	0.457686	0.999663	34.0433	68.3043	61.0859	57.4195
902	'JTB'	1376.23	-0.0724224	0.205229	-0.352885	0.724175	0.999663	1398.87	1306.74	1422.88	1376.45
903	'RAB13'	48.384	-0.618062	0.610625	-1.01218	0.311452	0.999663	33.0117	35.8318	84.2565	40.4362
904	'RPS27'	20977.4	-0.0798126	0.191778	-0.416171	0.677285	0.999663	20454.9	21606.5	22659.7	19188.6
905	'TPM3'	5345.79	-0.213853	0.18823	-1.13612	0.255904	0.999663	5824.5	5059	5657.82	4841.84
906	'C1orf43'	877.41	0.0805715	0.22404	0.35963	0.719124	0.999663	893.378	960.739	812.022	843.5
907	'UBAP2L'	772.96	-0.0444136	0.225161	-0.197253	0.84363	0.999663	739.668	778.221	829.926	744.027
908	'HAX1'	532.204	0.223169	0.23808	0.93737	0.348568	0.999663	477.638	587.865	504.486	558.829
909	'AQP10'	118.395	-0.618932	0.461669	-1.34064	0.180037	0.999663	104.193	61.5858	183.258	124.544
910	'ATP8B2'	1547.82	0.0269495	0.209279	0.128773	0.897537	0.999663	1599	1464.62	1468.17	1659.5
911	'IL6R'	1295.87	0.337466	0.245528	1.37445	0.169303	0.999663	1004.79	1228.36	1285.96	1664.36
912	'UBE2Q1'	931.901	-0.0498632	0.216249	-0.230582	0.81764	0.999663	957.338	949.542	938.406	882.319
913	'ADAR'	2253.13	-0.0630311	0.202749	-0.310883	0.75589	0.999663	2431.52	2305.55	2172.76	2102.68
914	'PMVK'	258.984	-0.201829	0.288401	-0.699823	0.484038	0.999663	298.137	244.104	255.929	237.765
915	'PBXIP1'	3738.15	-0.0274401	0.192918	-0.142237	0.886893	0.999663	3652.95	3582.06	3894.75	3822.84
916	'PYGO2'	650.468	0.428786	0.239799	1.7881	0.0737592	0.999663	496.207	730.072	612.966	762.628
917	'SHC1'	705.882	0.178271	0.224747	0.793209	0.427656	0.999663	672.613	761.425	651.934	737.557
918	'CKS1B'	56.9619	0.0805726	0.509303	0.158202	0.874298	0.999663	47.4543	63.8253	63.1923	53.3758
919	'FLAD1'	346.402	0.160622	0.265213	0.605634	0.544758	0.999663	346.622	373.994	307.536	357.456
920	'ZBTB7B'	1249.83	-0.0608094	0.225362	-0.269829	0.787291	0.999663	1326.66	1370.56	1224.88	1077.22
921	'ADAM15'	556.404	0.0431255	0.266153	0.162033	0.87128	0.999663	552.945	668.486	542.401	461.782
922	'EFNA4'	50.0194	0.803123	0.537051	1.49543	0.134802	0.999663	41.2646	64.9451	31.5962	62.2718
923	'SLC50A1'	269.262	0.00224511	0.28285	0.00793747	0.993667	0.999663	266.157	284.415	271.727	254.748
924	'DPM3'	238.444	0.13399	0.303927	0.440864	0.659311	0.999663	248.619	226.188	206.428	272.54
925	'KRTCAP2'	501.865	-0.174143	0.250926	-0.694004	0.48768	0.999663	502.396	515.081	561.359	428.624
926	'TRIM46'	65.5342	-0.00105371	0.485937	-0.0021684	0.99827	0.999663	78.4027	67.1845	52.6603	63.8893
927	'THBS3'	186.608	0.320373	0.371404	0.8626	0.388357	0.999663	172.28	268.738	159.034	146.379
928	'MTX1'	167.78	-0.0296537	0.32905	-0.0901191	0.928193	0.999663	157.837	167.961	181.151	164.171
929	'GBAP1'	55.8368	0.249412	0.552087	0.451762	0.65144	0.999663	41.2646	42.5502	61.0859	78.4463
930	'GBA'	228.068	-0.233986	0.327413	-0.714651	0.474825	0.999663	223.86	250.822	268.567	169.023
931	'FAM189B'	153.126	-0.263998	0.353041	-0.747781	0.454592	0.999663	153.711	159.003	180.098	119.691
932	'SCAMP3'	493.049	0.212399	0.246746	0.860798	0.389349	0.999663	445.657	568.829	467.623	490.087
933	'CLK2'	899.059	0.419566	0.224103	1.8722	0.0611787	0.999663	828.386	1064.88	709.861	993.114
934	'HCN3'	21.1641	-0.0355075	0.791557	-0.0448578	0.964221	0.999663	21.6639	25.7541	21.0641	16.1745
935	'FDPS'	484.318	0.0240827	0.264613	0.0910111	0.927484	0.999663	556.04	491.567	404.431	485.235
936	'RUSC1'	182.522	0.20418	0.337738	0.604551	0.545478	0.999663	167.122	229.547	171.673	161.745
937	'ASH1L'	431.562	-0.093582	0.261468	-0.35791	0.720411	0.999663	499.301	415.424	391.793	419.728
938	'ASH1L+AC0-AS1'	29.4884	-1.07638	0.697023	-1.54425	0.122528	0.999663	40.233	13.4369	40.0218	24.2617
939	'MSTO1'	26.6739	-0.43839	0.703662	-0.623012	0.533276	0.999663	31.98	20.1554	29.4898	25.0705
940	'MSTO2P'	86.5749	0.0278542	0.447526	0.0622405	0.950371	0.999663	106.256	81.7412	65.2988	93.0034
941	'YY1AP1'	622.681	-0.0857824	0.23968	-0.357904	0.720415	0.999663	692.213	639.373	589.795	569.342
942	'DAP3'	1011.42	-0.13072	0.214263	-0.610089	0.541803	0.999663	1061.53	924.907	1053.21	1006.05
943	'GON4L'	527.827	-0.215169	0.24642	-0.87318	0.382565	0.999663	617.937	505.004	516.071	472.295
944	'SYT11'	323.978	0.0169628	0.363208	0.0467027	0.96275	0.999663	407.488	418.784	235.918	233.721
945	'RIT1'	328.78	-0.163538	0.271108	-0.603222	0.546361	0.999663	374.476	318.007	320.175	302.463
946	'KIAA0907'	454.703	0.409182	0.262536	1.55858	0.119097	0.999663	384.792	449.017	397.059	587.943
947	'ARHGEF2'	1279.86	0.0924238	0.20734	0.44576	0.65577	0.999663	1273.01	1296.66	1204.87	1344.91
948	'SSR2'	2034.25	-0.151979	0.20065	-0.757435	0.44879	0.999663	2171.55	2022.25	2110.62	1832.57
949	'UBQLN4'	296.02	0.193468	0.292997	0.660308	0.509056	0.999663	300.2	357.198	251.716	274.966
950	'LAMTOR2'	291.482	0.0717981	0.293677	0.24448	0.806859	0.999663	325.99	314.648	242.237	283.054
951	'LMNA'	412.594	-0.231096	0.271015	-0.852707	0.393822	0.999663	382.729	359.437	508.698	399.51
952	'SEMA4A'	408.557	-0.0450396	0.313334	-0.143743	0.885703	0.999663	449.784	511.722	379.154	293.567
953	'SLC25A44'	237.085	0.323519	0.307465	1.05221	0.292701	0.999663	223.86	297.851	196.949	229.678
954	'PMF1'	155.841	0.000874589	0.340415	0.00256918	0.99795	0.999663	147.521	143.327	164.3	168.215
955	'PAQR6'	31.684	0.276786	0.751923	0.368105	0.712795	0.999663	17.5374	19.0356	40.0218	50.1409
956	'SMG5'	757.221	0.0833014	0.226821	0.367256	0.713428	0.999663	688.087	797.257	782.532	761.01
957	'TMEM79'	130.273	0.130447	0.363326	0.359036	0.719568	0.999663	136.173	129.89	112.693	142.336
958	'GLMP'	201.111	-0.189393	0.313627	-0.603879	0.545924	0.999663	196.007	179.159	232.758	196.52
959	'CCT3'	1104.99	-0.101967	0.213846	-0.476825	0.633487	0.999663	1097.64	1110.78	1190.12	1021.42
960	'MEF2D'	794.073	-0.145234	0.255606	-0.568195	0.569903	0.999663	985.192	796.137	682.477	712.487
961	'TTC24'	36.165	0.387517	0.620025	0.625002	0.53197	0.999663	30.9484	48.1489	31.5962	33.9664
962	'APOA1BP'	391.402	-0.0774953	0.260985	-0.296934	0.766517	0.999663	434.31	366.156	369.675	395.466
963	'GPATCH4'	293.601	0.0495725	0.275982	0.179622	0.857449	0.999663	294.01	283.295	283.312	313.785
964	'ISG20L2'	367.637	0.162635	0.261264	0.622492	0.533619	0.999663	367.255	397.509	326.494	379.292
965	'RRNAD1'	204.764	-0.275793	0.310963	-0.886899	0.375133	0.999663	204.26	183.638	244.344	186.815
966	'MRPL24'	226.251	0.138078	0.301019	0.458701	0.646449	0.999663	197.038	239.625	233.812	234.53
967	'HDGF'	1613.17	-0.0905603	0.212187	-0.426795	0.669529	0.999663	1764.06	1674.01	1562.96	1451.66
968	'PRCC'	450.522	0.400419	0.254181	1.57533	0.11518	0.999663	394.077	559.871	382.314	465.826
969	'SH2D2A'	784.455	0.391872	0.373065	1.05041	0.293529	0.999663	914.01	1204.84	442.346	576.621
970	'PEAR1'	148.588	-0.499624	0.408449	-1.22322	0.221246	0.999663	141.331	86.2202	207.482	159.319
971	'ARHGEF11'	279.615	-0.212892	0.27727	-0.767816	0.442597	0.999663	299.168	260.9	301.217	257.175
972	'ETV3'	43.4204	-0.303216	0.562603	-0.538952	0.58992	0.999663	49.5175	41.4305	46.3411	36.3926
973	'FCRL5'	100.327	0.160187	0.547845	0.292394	0.769985	0.999663	75.3079	47.0292	114.799	164.171
974	'FCRL3'	445.933	-0.0580287	0.351326	-0.165171	0.86881	0.999663	365.192	286.654	545.561	586.326
975	'FCRL2'	272.745	0.346686	0.944768	0.366953	0.713654	0.999663	191.88	122.052	288.578	488.47
976	'FCRL1'	519.319	-0.108089	0.906822	-0.119196	0.90512	0.999663	386.855	223.948	690.903	775.567
977	'CD1D'	504.492	0.174788	0.279008	0.626463	0.531012	0.999663	534.376	625.936	412.857	444.799
978	'CD1C'	172.034	-0.120152	0.446111	-0.269333	0.787674	0.999663	149.584	89.5794	209.588	239.383
979	'MNDA'	1858.56	-0.0849468	0.222798	-0.381272	0.703001	0.999663	1789.85	2032.33	2035.85	1576.2
980	'PYHIN1'	593.979	0.170572	0.309728	0.550715	0.581829	0.999663	675.708	779.341	441.293	479.574
981	'IFI16'	1377.83	0.15305	0.206246	0.742076	0.458042	0.999663	1260.63	1423.19	1349.16	1478.35
982	'AIM2'	85.8763	0.0650654	0.436367	0.149107	0.881469	0.999663	71.1814	78.382	96.8949	97.047
983	'FCER1A'	247.163	-0.326572	0.412357	-0.791966	0.428381	0.999663	162.995	167.961	387.58	270.114
984	'DUSP23'	190.175	0.00717475	0.350037	0.0204972	0.983647	0.999663	161.963	227.308	216.96	154.466
985	'FCRL6'	872.442	0.190458	0.76667	0.248423	0.803807	0.999663	1139.93	1260.83	489.741	599.265
986	'SLAMF8'	39.1857	-0.376678	0.639417	-0.589095	0.555797	0.999663	57.7704	42.5502	30.543	25.8792
987	'TAGLN2'	6806.29	-0.434683	0.198007	-2.19529	0.0281427	0.999663	7115.05	5707.33	8533.07	5869.73
988	'PIGM'	115.749	0.208459	0.378454	0.550817	0.581759	0.999663	98.0034	118.693	116.906	129.396
989	'IGSF8'	477.014	0.318188	0.245403	1.29659	0.194771	0.999663	422.962	500.525	426.548	558.02
990	'PEA15'	667.655	-0.301197	0.237649	-1.2674	0.205012	0.999663	791.248	640.493	682.477	556.403
991	'DCAF8'	1087.03	0.0134632	0.212428	0.0633774	0.949466	0.999663	1118.27	1061.52	1045.83	1122.51
992	'PEX19'	330.733	-0.317914	0.273079	-1.16418	0.24435	0.999663	385.824	269.858	348.611	318.638
993	'COPA'	1200.78	-0.0181309	0.214442	-0.0845493	0.93262	0.999663	1252.38	1270.91	1163.79	1116.04
994	'NCSTN'	674.25	-0.2136	0.244435	-0.873852	0.382199	0.999663	817.039	644.972	630.87	604.117
995	'SLAMF6'	1039.45	0.307884	0.253272	1.21563	0.224128	0.999663	995.508	1368.33	861.522	932.46
996	'CD84'	696.217	0.157465	0.266133	0.59168	0.554065	0.999663	740.699	857.723	575.05	611.396
997	'SLAMF1'	164.73	0.107149	0.352444	0.304016	0.761116	0.999663	129.983	157.884	187.471	183.581
998	'CD48'	3888.08	-0.171407	0.197161	-0.869378	0.38464	0.999663	4329.69	3847.43	3907.39	3467.81
999	'SLAMF7'	976.345	0.245939	0.303872	0.809351	0.418313	0.999663	1080.1	1339.21	705.648	780.42
1000	'LY9'	639.562	-0.078877	0.235677	-0.334682	0.737865	0.999663	607.621	600.182	706.701	643.745
1001	'CD244'	544.759	-0.153905	0.245548	-0.626782	0.530802	0.999663	598.336	562.111	548.72	469.869
1002	'F11R'	600.168	0.117368	0.25464	0.460918	0.644857	0.999663	550.882	531.878	601.38	716.53
1003	'TSTD1'	258.314	0.0787331	0.287168	0.274171	0.783953	0.999663	237.271	256.421	265.408	274.158
1004	'USF1'	1187.76	0.0926481	0.213996	0.432942	0.665057	0.999663	1216.27	1275.39	1082.7	1176.69
1005	'ARHGAP30'	4354.72	0.0912481	0.205164	0.444757	0.656496	0.999663	4413.25	4940.3	4020.09	4045.24
1006	'PFDN2'	316.231	0.324328	0.285594	1.13562	0.256114	0.999663	264.093	305.69	298.057	397.084
1007	'NIT1'	294.155	0.364029	0.282969	1.28646	0.198282	0.999663	283.694	340.402	230.652	321.873
1008	'DEDD'	309.906	0.0382538	0.282311	0.135502	0.892215	0.999663	268.22	319.127	343.345	308.933
1009	'UFC1'	792.615	-0.0473233	0.220284	-0.214829	0.829901	0.999663	818.07	789.418	793.064	769.906
1010	'USP21'	423.003	0.136258	0.259477	0.525126	0.599496	0.999663	407.488	489.327	398.112	397.084
1011	'PPOX'	301.416	0.23534	0.32221	0.730393	0.46515	0.999663	297.105	407.586	255.929	245.044
1012	'B4GALT3'	526.62	0.239053	0.249094	0.959689	0.337212	0.999663	507.554	624.816	458.145	515.966
1013	'NDUFS2'	646.937	0.138001	0.230021	0.59995	0.54854	0.999663	626.19	706.557	605.593	649.406
1014	'FCER1G'	1305.47	-0.141179	0.225259	-0.62674	0.53083	0.999663	1436.01	1390.72	1301.76	1093.4
1015	'TOMM40L'	134.163	-0.335019	0.40333	-0.830633	0.406181	0.999663	193.944	120.932	105.321	116.456
1016	'MPZ'	32.7928	0.272236	0.648098	0.420054	0.674446	0.999663	34.0433	40.3107	25.2769	31.5403
1017	'SDHC'	375.585	-0.0227784	0.260704	-0.0873725	0.930375	0.999663	375.508	398.628	381.26	346.943
1018	'FCGR2A'	628.696	-0.0432725	0.304683	-0.142025	0.887061	0.999663	759.268	770.383	516.071	469.06
1019	'HSPA6'	172.737	0.395954	0.34853	1.13607	0.255928	0.999663	157.837	232.906	140.076	160.128
1020	'FCGR3A'	2908.52	0.0385434	0.206097	0.187016	0.851648	0.999663	2586.26	2884.46	3153.3	3010.07
1021	'FCGR2C'	70.9556	0.106749	0.465782	0.229182	0.818727	0.999663	57.7704	69.424	78.9904	77.6376
1022	'HSPA7'	211.729	0.340202	0.314774	1.08078	0.279794	0.999663	166.09	254.182	207.482	219.164
1023	'FCGR3B'	30.4721	-0.960668	0.839989	-1.14367	0.252761	0.999663	66.0233	11.1974	14.7449	29.9228
1024	'FCGR2B'	118.23	-0.0630315	0.459385	-0.137208	0.890866	0.999663	100.067	70.5438	142.183	160.128
1025	'FCRLA'	248.119	-0.0356187	0.464332	-0.0767097	0.938855	0.999663	165.058	125.411	338.079	363.926
1026	'FCRLB'	22.4774	-0.0628516	0.759992	-0.0827005	0.93409	0.999663	22.6955	24.6343	23.1705	19.4094
1027	'DUSP12'	216.169	0.0537642	0.306714	0.175291	0.860851	0.999663	222.829	238.505	201.162	202.181
1028	'ATF6'	394.654	-0.241829	0.254798	-0.949102	0.342569	0.999663	444.626	356.078	410.75	367.161
1029	'SH2D1B'	326.292	0.259724	0.278468	0.932688	0.350981	0.999663	281.631	316.887	312.802	393.849
1030	'UHMK1'	1120.82	-0.237157	0.217431	-1.09072	0.275397	0.999663	1311.18	1023.44	1114.29	1034.36
1031	'UAP1'	172.138	-0.0574648	0.363002	-0.158304	0.874217	0.999663	205.291	200.434	145.342	137.483
1032	'HSD17B7'	102.123	0.40117	0.412961	0.971447	0.331326	0.999663	79.4343	96.2978	96.8949	135.866
1033	'RGS5'	23.6555	-0.757739	0.757389	-1.00046	0.317087	0.999663	23.7271	15.6764	35.809	19.4094
1034	'NUF2'	18.6568	-0.0192831	0.840101	-0.0229533	0.981688	0.999663	14.4426	16.7961	23.1705	20.2181
1035	'PBX1'	99.8849	-0.546128	0.511859	-1.06695	0.285994	0.999663	70.1498	55.9871	167.46	105.943
1036	'MGST3'	201.8	-0.0729245	0.309398	-0.235698	0.813667	0.999663	198.07	186.997	215.907	206.225
1037	'ALDH9A1'	512.207	0.00190442	0.250144	0.00761328	0.993926	0.999663	528.187	565.47	495.007	460.164
1038	'TMCO1'	508.655	-0.105017	0.241306	-0.435201	0.663417	0.999663	552.945	492.687	501.326	487.661
1039	'UCK2'	81.2278	0.506085	0.448715	1.12785	0.259382	0.999663	80.4659	98.5373	53.7135	92.1946
1040	'POGK'	349.809	0.142558	0.266845	0.534236	0.593179	0.999663	314.642	344.881	350.718	388.997
1041	'TADA1'	122.051	-0.0108252	0.375832	-0.0288032	0.977022	0.999663	109.351	111.974	135.864	131.013
1042	'GPA33'	99.0567	-0.0584513	0.427615	-0.136692	0.891275	0.999663	86.6556	77.2622	115.853	116.456
1043	'POU2F1'	258.807	0.197221	0.294322	0.670087	0.502803	0.999663	236.24	245.224	246.45	307.315
1044	'CD247'	2664.97	0.200846	0.195176	1.02905	0.303456	0.999663	2426.36	2931.49	2532.96	2769.07
1045	'CREG1'	523.286	-0.231577	0.246597	-0.939091	0.347684	0.999663	565.325	527.399	564.518	435.903
1046	'RCSD1'	1919.18	-0.0971872	0.204452	-0.475355	0.634534	0.999663	2075.61	1950.59	1891.56	1758.98
1047	'MPZL1'	130.456	-0.306721	0.427826	-0.716929	0.473418	0.999663	179.501	148.926	108.48	84.9161
1048	'MPC2'	266.344	-0.154315	0.294788	-0.523478	0.600642	0.999663	248.619	236.266	312.802	267.688
1049	'DCAF6'	247.246	-0.0625783	0.298662	-0.209529	0.834035	0.999663	226.955	257.541	278.046	226.443
1050	'TIPRL'	300.932	-0.152389	0.273782	-0.556605	0.577798	0.999663	329.085	294.492	304.376	275.775
1051	'SFT2D2'	45.1525	-0.14608	0.55715	-0.262191	0.793174	0.999663	51.5807	47.0292	43.1814	38.8188
1052	'ANKRD36BP1'	36.7862	-0.713283	0.662848	-1.07609	0.281888	0.999663	63.9601	29.1133	27.3834	26.6879
1053	'TBX19'	41.9712	0.418287	0.576143	0.726013	0.467831	0.999663	34.0433	42.5502	37.9154	53.3758
1054	'XCL2'	42.8713	0.522187	1.99933	0.261181	0.793953	0.999663	5.15807	5.59871	65.2988	95.4295
1055	'XCL1'	61.7839	1.34313	0.634604	2.11648	0.0343041	0.999663	46.4227	135.489	23.1705	42.0537
1056	'ATP1B1'	31.4376	-0.418268	0.655167	-0.638414	0.523204	0.999663	31.98	24.6343	40.0218	29.1141
1057	'NME7'	28.7003	0.218164	0.681358	0.32019	0.748825	0.999663	26.822	26.8738	26.3301	34.7752
1058	'BLZF1'	73.3622	-0.00567176	0.447813	-0.0126655	0.989895	0.999663	74.2762	76.1425	72.6712	70.3591
1059	'SLC19A2'	42.8247	0.298417	0.598424	0.498671	0.618011	0.999663	42.2962	33.5923	34.7558	60.6544
1060	'F5'	154.469	-0.405356	0.337538	-1.20092	0.229782	0.999663	184.659	129.89	167.46	135.866
1061	'SELP'	210.701	-0.172565	0.329574	-0.523601	0.600556	0.999663	184.659	179.159	262.248	216.738
1062	'SELL'	4531.46	-0.181414	0.263326	-0.688936	0.490864	0.999663	3856.18	3419.69	5776.83	5073.13
1063	'METTL18'	103.77	0.822874	0.41548	1.98054	0.0476433	0.999663	70.1498	106.376	80.0436	158.51
1064	'C1orf112'	54.2598	0.112999	0.528996	0.21361	0.830851	0.999663	59.8336	66.0648	44.2346	46.906
1065	'SCYL3'	166.12	0.126821	0.330498	0.383727	0.701181	0.999663	170.216	171.321	147.449	175.493
1066	'KIFAP3'	165.564	0.338301	0.336709	1.00473	0.315028	0.999663	153.711	165.722	139.023	203.799
1067	'GORAB'	141.613	0.0550956	0.356468	0.15456	0.877168	0.999663	150.616	129.89	127.438	158.51
1068	'FMO4'	24.8407	-0.0790262	0.723736	-0.109192	0.91305	0.999663	24.7587	22.3948	26.3301	25.8792
1069	'PRRC2C'	3630.01	-0.032176	0.197661	-0.162784	0.870688	0.999663	3594.14	3839.6	3746.25	3340.03
1070	'VAMP4'	402.656	0.045119	0.255155	0.17683	0.859642	0.999663	419.867	408.706	372.835	409.215
1071	'METTL13'	318.834	0.444633	0.272414	1.63219	0.102639	0.999663	270.283	394.149	269.621	341.282
1072	'DNM3'	135.069	-0.55147	0.427815	-1.28904	0.197385	0.999663	123.794	76.1425	198.003	142.336
1073	'PIGC'	220.461	0.0377144	0.312976	0.120503	0.904085	0.999663	220.766	191.476	214.854	254.748
1074	'SUCO'	329.436	-0.238133	0.275179	-0.865373	0.386834	0.999663	394.077	295.612	319.121	308.933
1075	'FASLG'	96.5158	1.34341	0.511047	2.62874	0.00857031	0.999663	79.4343	167.961	29.4898	109.178
1076	'TNFSF4'	182.379	-0.427913	0.352967	-1.21233	0.225386	0.999663	202.196	118.693	216.96	191.668
1077	'LOC100506023'	19.0785	-0.971723	0.98203	-0.989504	0.322417	0.999663	38.1697	4.47897	12.6385	21.0268
1078	'LOC101928673'	27.519	-0.269311	0.720923	-0.373564	0.708729	0.999663	37.1381	19.0356	23.1705	30.7315
1079	'PRDX6'	1100.85	-0.338865	0.285565	-1.18665	0.235366	0.999663	967.654	771.503	1492.39	1171.84
1080	'KLHL20'	162.004	0.0374344	0.334961	0.111758	0.911016	0.999663	156.805	150.045	163.247	177.919
1081	'CENPL'	28.8594	0.177063	0.675713	0.262039	0.793292	0.999663	28.8852	31.3528	25.2769	29.9228
1082	'DARS2'	86.9047	0.534789	0.42409	1.26103	0.207299	0.999663	67.0549	111.974	74.7776	93.8121
1083	'GAS5'	1465.91	-0.0774235	0.215145	-0.359866	0.718947	0.999663	1412.28	1316.82	1598.77	1535.77
1084	'SNORD80'	16.7189	0.554813	0.875927	0.633401	0.526472	0.999663	12.3794	17.9159	14.7449	21.8356
1085	'RC3H1'	489.063	0.0340673	0.243272	0.140038	0.88863	0.999663	477.638	518.441	488.687	471.487
1086	'RABGAP1L'	853.645	-0.175662	0.224925	-0.78098	0.434814	0.999663	855.208	754.706	956.311	848.352
1087	'CACYBP'	481.304	0.0589483	0.242647	0.242938	0.808053	0.999663	484.859	484.848	458.145	497.366
1088	'MRPS14'	144.603	0.570097	0.385272	1.47973	0.138946	0.999663	87.6872	154.524	145.342	190.859
1089	'KIAA0040'	603.012	-0.0874263	0.281392	-0.310692	0.756035	0.999663	488.985	519.56	754.095	649.406
1090	'RFWD2'	334.586	0.45034	0.272699	1.65142	0.0986538	0.999663	256.872	400.868	308.589	372.013
1091	'LOC730102'	31.6518	0.308895	0.701004	0.440646	0.659469	0.999663	26.822	49.2687	29.4898	21.0268
1092	'RALGPS2'	438.195	-0.128011	0.8155	-0.156972	0.875267	0.999663	339.401	210.512	576.104	626.762
1093	'FAM20B'	284.307	-0.0814415	0.286044	-0.284717	0.775861	0.999663	276.473	249.703	308.589	302.463
1094	'TOR3A'	403.402	-0.0218741	0.253728	-0.0862107	0.931299	0.999663	418.835	414.305	393.899	386.57
1095	'ABL2'	172.378	-0.311449	0.337343	-0.923242	0.355881	0.999663	215.607	143.327	166.407	164.171
1096	'SOAT1'	431.434	0.220365	0.250689	0.879038	0.379381	0.999663	417.804	475.891	379.154	452.886
1097	'TOR1AIP2'	331.339	0.295991	0.294024	1.00669	0.314084	0.999663	333.211	418.784	261.195	312.168
1098	'TOR1AIP1'	395.937	0.18024	0.25522	0.706217	0.480053	0.999663	352.812	419.903	389.686	421.346
1099	'CEP350'	495.577	-0.00675293	0.246758	-0.0273666	0.978167	0.999663	526.123	466.933	467.623	521.628
1100	'QSOX1'	594.933	-0.288515	0.260486	-1.1076	0.268033	0.999663	723.162	610.26	584.529	461.782
1101	'LHX4+AC0-AS1'	68.1917	-0.17528	0.475515	-0.368611	0.712417	0.999663	70.1498	52.6279	74.7776	75.2114
1102	'ACBD6'	190.878	-0.702961	0.334531	-2.10133	0.0356118	0.999663	219.734	120.932	253.823	169.023
1103	'XPR1'	149.029	-0.207736	0.356153	-0.583277	0.559707	0.999663	134.11	139.968	185.364	136.675
1104	'STX6'	321.818	0.0592477	0.280325	0.211353	0.832612	0.999663	300.2	290.013	330.707	366.352
1105	'MR1'	356.658	0.0467175	0.263494	0.1773	0.859273	0.999663	350.749	386.311	350.718	338.856
1106	'IER5'	705.039	-0.0570256	0.225518	-0.252865	0.800372	0.999663	742.762	696.48	695.116	685.799
1107	'GLUL'	1942.65	-0.421854	0.255748	-1.64949	0.0990465	0.999663	2588.32	1953.95	1859.96	1368.36
1108	'RNASEL'	203.449	0.396841	0.31891	1.24437	0.213365	0.999663	159.9	208.272	191.683	253.94
1109	'NPL'	228.227	-0.0908767	0.313759	-0.289639	0.772092	0.999663	266.157	241.864	204.322	200.564
1110	'DHX9'	1357.7	-0.161878	0.214891	-0.753305	0.451266	0.999663	1502.03	1380.64	1364.95	1183.16
1111	'LAMC1'	44.488	-0.458038	0.662752	-0.691115	0.489493	0.999663	40.233	17.9159	63.1923	56.6107
1112	'SMG7'	613.221	-0.0681354	0.240527	-0.283275	0.776966	0.999663	674.676	638.253	580.316	559.638
1113	'NCF2'	1995.49	-0.204663	0.250716	-0.816314	0.414321	0.999663	2383.03	2218.21	1889.45	1491.29
1114	'ARPC5'	2595.17	0.0277615	0.194755	0.142545	0.886649	0.999663	2521.27	2566.45	2619.32	2673.64
1115	'RGL1'	33.1897	0.305059	0.695527	0.438601	0.660951	0.999663	20.6323	24.6343	38.9686	48.5235
1116	'COLGALT2'	41.1873	0.409407	0.598846	0.683659	0.49419	0.999663	44.3594	50.3884	26.3301	43.6711
1117	'TSEN15'	267.873	-0.0406131	0.282188	-0.143922	0.885562	0.999663	259.967	265.379	283.312	262.836
1118	'C1orf21'	346.105	-0.206555	0.412716	-0.500477	0.616739	0.999663	525.092	421.023	215.907	222.399
1119	'EDEM3'	376.069	0.153369	0.258169	0.594063	0.55247	0.999663	339.401	394.149	372.835	397.893
1120	'FAM129A'	494.04	-0.302006	0.31587	-0.956109	0.339017	0.999663	687.055	521.8	403.378	363.926
1121	'RNF2'	138.569	0.185567	0.35594	0.521343	0.602128	0.999663	126.889	132.13	132.704	162.554
1122	'TRMT1L'	164.049	0.722516	0.384162	1.88076	0.0600049	0.999663	86.6556	189.236	161.14	219.164
1123	'SWT1'	61.6002	0.101423	0.486244	0.208584	0.834773	0.999663	62.9285	69.424	55.8199	58.2282
1124	'IVNS1ABP'	1284.38	0.269251	0.230847	1.16636	0.243468	0.999663	1027.49	1278.75	1302.82	1528.49
1125	'TPR'	1290.29	-0.044591	0.20575	-0.216724	0.828423	0.999663	1302.93	1265.31	1317.56	1275.36
1126	'C1orf27'	174.6	-0.0607588	0.323788	-0.18765	0.851151	0.999663	182.596	180.279	173.779	161.745
1127	'PTGS2'	52.5677	-1.28421	0.592112	-2.16886	0.0300933	0.999663	94.9085	41.4305	53.7135	20.2181
1128	'PLA2G4A'	20.1689	0.202382	0.812091	0.249211	0.803197	0.999663	22.6955	24.6343	14.7449	18.6007
1129	'MIR4426'	263.02	-0.0725268	0.368087	-0.197037	0.843798	0.999663	213.544	178.039	326.494	334.003
1130	'UCHL5'	213.578	-0.350496	0.333257	-1.05173	0.292924	0.999663	199.102	162.363	280.153	212.695
1131	'TROVE2'	164.927	-0.110283	0.342978	-0.321544	0.747798	0.999663	197.038	161.243	145.342	156.084
1132	'GLRX2'	32.3431	-0.00443399	0.650747	-0.00681368	0.994564	0.999663	26.822	34.712	37.9154	29.9228
1133	'CDC73'	235.075	-0.0842208	0.295018	-0.285477	0.775279	0.999663	226.955	225.068	256.982	231.295
1134	'B3GALT2'	18.6802	1.68306	1.12867	1.49119	0.135912	0.999663	2.06323	6.71845	15.7981	50.1409
1135	'CFH'	120.484	-0.0945885	0.388462	-0.243495	0.807622	0.999663	116.572	95.1781	132.704	137.483
1136	'ZBTB41'	96.6137	0.229415	0.422408	0.543112	0.587053	0.999663	88.7188	82.8609	89.5225	125.352
1137	'DENND1B'	138.112	0.118758	0.350153	0.33916	0.734489	0.999663	126.889	144.447	137.97	143.144
1138	'NEK7'	501.29	-0.0558723	0.251927	-0.22178	0.824485	0.999663	507.554	436.7	515.018	545.889
1139	'PTPRC'	9855.73	-0.155353	0.190924	-0.813692	0.415821	0.999663	10968.1	9648.82	9803.24	9002.73
1140	'ZNF281'	292.098	-0.359948	0.27785	-1.29548	0.195156	0.999663	339.401	270.978	317.015	241
1141	'DDX59'	171.983	0.139417	0.334852	0.416355	0.67715	0.999663	147.521	164.602	180.098	195.711
1142	'CAMSAP2'	36.2632	-0.565161	0.618284	-0.91408	0.360675	0.999663	37.1381	26.8738	49.5007	31.5403
1143	'GPR25'	21.1945	0.193586	0.802256	0.241302	0.809321	0.999663	16.5058	16.7961	23.1705	28.3054
1144	'KIF21B'	1283.87	-0.0460245	0.230477	-0.199692	0.841721	0.999663	1482.43	1330.25	1125.88	1196.91
1145	'TMEM9'	197.647	-0.0360047	0.311665	-0.115524	0.90803	0.999663	191.88	184.757	208.535	205.416
1146	'CSRP1'	427.052	0.0742083	0.259896	0.285531	0.775238	0.999663	421.93	485.968	409.697	390.614
1147	'NAV1'	47.8125	-0.299266	0.54634	-0.547765	0.583854	0.999663	46.4227	47.0292	58.9795	38.8188
1148	'IPO9'	446.217	0.0155931	0.272248	0.0572755	0.954326	0.999663	493.112	507.243	393.899	390.614
1149	'TIMM17A'	248.163	0.223381	0.30259	0.738231	0.460374	0.999663	239.335	231.787	219.067	302.463
1150	'RNPEP'	644.447	0.0257086	0.235175	0.109317	0.912951	0.999663	632.38	703.198	644.562	597.648
1151	'ELF3'	18.7112	-0.497098	0.826232	-0.601645	0.54741	0.999663	20.6323	15.6764	23.1705	15.3658
1152	'ARL8A'	522.176	-0.159966	0.256513	-0.62362	0.532877	0.999663	604.526	543.075	497.113	443.99
1153	'PTPN7'	775.511	0.363929	0.272934	1.3334	0.182402	0.999663	793.312	1020.09	562.412	726.235
1154	'LGR6'	212.173	0.182394	0.371566	0.490879	0.623512	0.999663	251.714	272.097	145.342	179.537
1155	'UBE2T'	23.5553	0.0764105	0.742972	0.102844	0.918086	0.999663	24.7587	25.7541	21.0641	22.6443
1156	'PPP1R12B'	145.109	-0.168739	0.349514	-0.482782	0.62925	0.999663	169.185	136.609	137.97	136.675
1157	'KDM5B'	201.93	0.0211886	0.32807	0.0645856	0.948504	0.999663	232.113	219.47	168.513	187.624
1158	'RABIF'	166.108	0.00822107	0.354476	0.0231922	0.981497	0.999663	140.3	190.356	190.63	143.144
1159	'KLHL12'	252.54	0.247434	0.306267	0.807903	0.419146	0.999663	260.998	246.343	201.162	301.654
1160	'ADIPOR1'	975.648	-0.214279	0.215487	-0.994394	0.320031	0.999663	1013.05	929.386	1082.7	877.466
1161	'CYB5R1'	436.519	-0.125515	0.259151	-0.484331	0.628151	0.999663	404.393	421.023	506.592	414.067
1162	'TMEM183A'	49.5957	-0.387497	0.532276	-0.727999	0.466614	0.999663	60.8653	41.4305	51.6071	44.4799
1163	'PPFIA4'	18.8383	0.745236	0.838111	0.889185	0.373903	0.999663	11.3478	21.2751	16.8513	25.8792
1164	'ATP2B4'	1365.85	-0.0553144	0.258746	-0.213779	0.83072	0.999663	1585.59	1593.39	1197.49	1086.93
1165	'LAX1'	268.107	0.516076	0.290288	1.77781	0.0754359	0.999663	197.038	312.408	244.344	318.638
1166	'ZC3H11A'	1708.78	0.0823621	0.201462	0.408822	0.68267	0.999663	1656.77	1816.22	1663.01	1699.13
1167	'ZBED6'	43.087	-0.879399	0.568487	-1.54691	0.121885	0.999663	53.644	32.4725	57.9263	28.3054
1168	'SNRPE'	264.816	0.109877	0.289823	0.379118	0.7046	0.999663	247.587	248.583	262.248	300.846
1169	'SOX13'	160.524	0.110415	0.53186	0.207601	0.83554	0.999663	221.797	253.062	86.3629	80.8725
1170	'ETNK2'	18.2529	-0.570303	0.88238	-0.646324	0.51807	0.999663	30.9484	15.6764	12.6385	13.7483
1171	'PPP1R15B'	765.101	-0.130096	0.23277	-0.558905	0.576226	0.999663	859.335	781.58	739.35	680.138
1172	'PIK3C2B'	258.144	0.231061	0.314054	0.735735	0.461892	0.999663	221.797	226.188	253.823	330.768
1173	'MDM4'	978.264	0.132256	0.215678	0.61321	0.539738	0.999663	968.686	995.451	898.385	1050.53
1174	'LRRN2'	24.1779	0.223408	0.757457	0.294945	0.768036	0.999663	27.8536	21.2751	16.8513	30.7315
1175	'TMEM81'	28.9478	0.878537	0.711387	1.23496	0.216844	0.999663	20.6323	49.2687	20.0109	25.8792
1176	'RBBP5'	224.565	0.224451	0.306896	0.73136	0.464559	0.999663	231.082	234.026	183.258	249.896
1177	'DSTYK'	319.765	-0.0141196	0.269879	-0.0523183	0.958275	0.999663	336.306	307.929	306.483	328.342
1178	'TMCC2'	128.39	-0.708782	0.40524	-1.74904	0.080284	0.999663	143.394	70.5438	175.885	123.735
1179	'NUAK2'	306.46	0.285008	0.337082	0.845514	0.397824	0.999663	234.176	246.343	319.121	426.198
1180	'CDK18'	36.79	0.818349	0.693034	1.18082	0.237674	0.999663	14.4426	34.712	38.9686	59.0369
1181	'MFSD4'	17.7081	0.363185	0.956703	0.379622	0.704226	0.999663	21.6639	8.95794	9.47885	30.7315
1182	'ELK4'	575.19	0.00161135	0.23938	0.00673136	0.994629	0.999663	607.621	544.195	542.401	606.544
1183	'SLC45A3'	89.8332	-0.0444679	0.411597	-0.108038	0.913966	0.999663	90.7821	89.5794	91.6289	87.3423
1184	'NUCKS1'	1414.81	0.0632154	0.207317	0.304922	0.760426	0.999663	1328.72	1495.98	1438.68	1395.86
1185	'RAB29'	890.606	0.111584	0.234924	0.474979	0.634802	0.999663	896.473	1038	815.181	812.769
1186	'SLC41A1'	194.444	0.0361002	0.316928	0.113907	0.909312	0.999663	174.343	203.793	209.588	190.05
1187	'LOC284581'	24.2193	0.442872	4.5718	0.0968704	0.922829	0.999663	0	0	41.075	55.802
1188	'SRGAP2'	241.288	-0.0999824	0.294722	-0.339243	0.734427	0.999663	260.998	248.583	238.025	217.547
1189	'IKBKE'	457.352	0.0339137	0.259231	0.130824	0.895914	0.999663	466.29	518.441	437.08	407.597
1190	'RASSF5'	2404.11	-0.0916803	0.198833	-0.461092	0.644732	0.999663	2383.03	2239.48	2578.25	2415.66
1191	'EIF2D'	435.428	-0.0686349	0.258574	-0.265436	0.790674	0.999663	408.519	395.269	483.421	454.503
1192	'MAPKAPK2'	1369.44	-0.217156	0.217009	-1.00068	0.316982	0.999663	1589.72	1344.81	1354.42	1188.83
1193	'IL24'	61.1058	-0.208572	0.535	-0.389853	0.696645	0.999663	59.8336	36.9515	71.618	76.0201
1194	'FCMR'	2083.37	-0.0134839	0.284325	-0.0474242	0.962175	0.999663	1674.31	1563.16	2512.95	2583.07
1195	'C1orf116'	23.2905	-0.33881	0.787925	-0.430004	0.667193	0.999663	20.6323	13.4369	31.5962	27.4966
1196	'YOD1'	138.395	-0.395135	0.352688	-1.12035	0.262564	0.999663	164.027	111.974	150.608	126.97
1197	'PFKFB2'	59.523	0.0109706	0.516049	0.0212588	0.983039	0.999663	55.7072	44.7897	63.1923	74.4027
1198	'CD55'	798.993	-0.0440416	0.224284	-0.196366	0.844324	0.999663	803.628	836.448	818.341	737.557
1199	'CR2'	83.1541	-0.356987	0.629049	-0.567503	0.570373	0.999663	55.7072	27.9936	131.651	117.265
1200	'CR1'	173.998	0.0338764	0.361565	0.093694	0.925352	0.999663	148.552	138.848	195.896	212.695
1201	'CD46'	1174.95	0.0180541	0.209146	0.0863228	0.93121	0.999663	1200.8	1193.65	1134.3	1171.03
1202	'MIR29C'	16.8178	0.298	0.889325	0.335085	0.737561	0.999663	19.6007	20.1554	10.5321	16.9832
1203	'PLXNA2'	32.4997	-0.577537	0.688253	-0.839134	0.401394	0.999663	53.644	24.6343	24.2237	27.4966
1204	'TRAF3IP3'	1944.43	0.086192	0.215822	0.399366	0.689623	0.999663	1684.63	1894.6	2088.51	2109.96
1205	'DIEXF'	154.238	0.23321	0.337896	0.690185	0.490078	0.999663	144.426	175.8	139.023	157.701
1206	'HHAT'	27.8901	0.582603	0.702249	0.829624	0.406751	0.999663	25.7904	27.9936	18.9577	38.8188
1207	'RCOR3'	429.423	0.144427	0.255595	0.565061	0.572032	0.999663	373.444	463.573	442.346	438.329
1208	'TRAF5'	574.46	-0.0245347	0.340779	-0.071996	0.942605	0.999663	407.488	421.023	751.989	717.339
1209	'LINC00467'	25.3826	-0.568337	0.811962	-0.699955	0.483955	0.999663	14.4426	15.6764	46.3411	25.0705
1210	'SLC30A1'	61.2195	-0.711918	0.486986	-1.46189	0.143772	0.999663	81.4975	45.9094	70.5648	46.906
1211	'LPGAT1'	558.594	-0.108136	0.239277	-0.451929	0.65132	0.999663	597.305	571.069	561.359	504.644
1212	'INTS7'	120.163	0.539756	0.377819	1.42861	0.153117	0.999663	108.32	152.285	87.4161	132.631
1213	'PPP2R5A'	1036.8	-0.175763	0.214592	-0.819057	0.412754	0.999663	1093.51	1023.44	1105.87	924.373
1214	'TMEM206'	121.726	-0.203753	0.383466	-0.531348	0.595178	0.999663	144.426	128.77	115.853	97.8557
1215	'NENF'	244.984	-0.0811782	0.290273	-0.279662	0.779737	0.999663	243.461	247.463	260.142	228.869
1216	'ATF3'	36.9831	-1.5553	0.653164	-2.38119	0.0172569	0.999663	70.1498	22.3948	40.0218	15.3658
1217	'BATF3'	54.5918	0.371132	0.555512	0.66809	0.504076	0.999663	30.9484	64.9451	64.2456	58.2282
1218	'NSL1'	222.51	0.0259065	0.298257	0.0868597	0.930783	0.999663	211.481	221.709	229.599	227.252
1219	'TATDN3'	127.941	0.266421	0.361133	0.737737	0.460674	0.999663	115.541	132.13	116.906	147.188
1220	'FLVCR1+AC0-AS1'	32.6537	0.216407	0.660917	0.327434	0.74334	0.999663	24.7587	27.9936	35.809	42.0537
1221	'FLVCR1'	98.1745	-0.130411	0.40107	-0.325157	0.745063	0.999663	100.067	86.2202	105.321	101.091
1222	'ANGEL2'	321.618	0.269639	0.281001	0.959567	0.337273	0.999663	323.927	375.114	259.089	328.342
1223	'RPS6KC1'	132.522	-0.405191	0.362999	-1.11623	0.264323	0.999663	147.521	100.777	154.821	126.97
1224	'SMYD2'	256.693	-0.0427772	0.308903	-0.138481	0.88986	0.999663	240.366	211.631	281.206	293.567
1225	'CENPF'	34.6819	-0.241667	0.717557	-0.336791	0.736274	0.999663	20.6323	21.2751	54.7667	42.0537
1226	'KCTD3'	51.7462	-0.0824341	0.525309	-0.156925	0.875304	0.999663	46.4227	50.3884	60.0327	50.1409
1227	'GPATCH2'	84.9157	0.706239	0.43018	1.64173	0.100646	0.999663	72.213	103.016	56.8731	107.56
1228	'RRP15'	119.007	0.219136	0.424954	0.515668	0.606086	0.999663	86.6556	96.2978	133.757	159.319
1229	'LYPLAL1+AC0-AS1'	45.001	-1.15606	0.652228	-1.77247	0.0763161	0.999663	36.1065	19.0356	88.4693	36.3926
1230	'LYPLAL1'	159.291	-0.43389	0.41628	-1.0423	0.29727	0.999663	137.205	94.0584	229.599	176.302
1231	'EPRS'	745.121	0.00642673	0.224872	0.0285794	0.9772	0.999663	708.719	735.671	778.319	757.775
1232	'BPNT1'	206.55	-0.0160942	0.313881	-0.051275	0.959106	0.999663	184.659	212.751	230.652	198.138
1233	'IARS2'	559.124	-0.0659081	0.23769	-0.277286	0.781561	0.999663	591.115	520.68	552.933	571.768
1234	'RAB3GAP2'	434.307	0.186565	0.251158	0.742819	0.457591	0.999663	385.824	479.25	426.548	445.607
1235	'C1orf115'	29.1351	0.527683	0.705398	0.748064	0.454422	0.999663	30.9484	29.1133	16.8513	39.6275
1236	'MARC1'	118.898	0.190323	0.418885	0.454357	0.649572	0.999663	127.92	160.123	93.7353	93.8121
1237	'HLX'	110.101	-0.401387	0.408903	-0.98162	0.326287	0.999663	153.711	95.1781	96.8949	94.6208
1238	'DUSP10'	90.9346	0.522959	0.416882	1.25445	0.209678	0.999663	71.1814	117.573	77.9372	97.047
1239	'TAF1A'	44.3019	-0.139568	0.564695	-0.247156	0.804787	0.999663	39.2014	41.4305	53.7135	42.8624
1240	'MIA3'	735.411	-0.0869526	0.231471	-0.375652	0.707175	0.999663	810.849	674.085	704.595	752.114
1241	'AIDA'	276.967	-0.348457	0.293966	-1.18536	0.235874	0.999663	316.706	209.392	304.376	277.393
1242	'BROX'	375.868	0.075859	0.264636	0.286655	0.774377	0.999663	338.37	362.797	393.899	408.406
1243	'FAM177B'	24.6486	-0.220485	0.924238	-0.238559	0.811448	0.999663	16.5058	5.59871	36.8622	39.6275
1244	'DISP1'	32.4092	-0.164541	0.670041	-0.245569	0.806016	0.999663	37.1381	21.2751	31.5962	39.6275
1245	'TLR5'	145.487	-0.274038	0.357646	-0.766225	0.443542	0.999663	145.458	148.926	172.726	114.839
1246	'SUSD4'	36.5426	0.169665	0.62011	0.273605	0.784388	0.999663	28.8852	33.5923	40.0218	43.6711
1247	'CAPN2'	2552.6	-0.12811	0.216126	-0.592756	0.553345	0.999663	2887.49	2691.86	2443.44	2187.6
1248	'TP53BP2'	303.856	-0.0381337	0.295358	-0.12911	0.897271	0.999663	344.559	338.162	270.674	262.027
1249	'GTF2IP20'	69.6498	0.298585	0.461851	0.646496	0.517958	0.999663	62.9285	69.424	62.1391	84.1074
1250	'FBXO28'	226.479	0.0041905	0.302383	0.0138582	0.988943	0.999663	214.576	208.272	238.025	245.044
1251	'DEGS1'	428.753	0.0160944	0.248724	0.0647082	0.948406	0.999663	416.772	425.502	436.027	436.711
1252	'NVL'	189.58	0.335383	0.319837	1.04861	0.29436	0.999663	171.248	191.476	164.3	231.295
1253	'CNIH4'	195.962	0.200688	0.316924	0.633238	0.526578	0.999663	197.038	222.829	167.46	196.52
1254	'WDR26'	1460.25	-0.165704	0.208621	-0.794285	0.42703	0.999663	1624.79	1431.03	1462.9	1322.27
1255	'LBR'	882.115	0.229143	0.224104	1.02249	0.306551	0.999663	768.553	893.554	856.256	1010.1
1256	'SRP9'	943.747	0.0780935	0.220471	0.354212	0.72318	0.999663	860.366	933.865	976.322	1004.44
1257	'EPHX1'	171.798	-0.0851579	0.33194	-0.256547	0.797529	0.999663	156.805	166.842	196.949	166.597
1258	'TMEM63A'	1519.54	0.282255	0.246423	1.14541	0.252039	0.999663	1208.02	1389.6	1535.57	1944.98
1259	'LEFTY1'	18.7072	-0.497424	0.857554	-0.580049	0.561882	0.999663	15.4742	12.3172	28.4366	18.6007
1260	'PYCR2'	860.565	0.26152	0.264607	0.988332	0.32299	0.999663	648.886	802.855	917.342	1073.18
1261	'SDE2'	147.103	-0.479482	0.343867	-1.39438	0.163202	0.999663	179.501	118.693	163.247	126.97
1262	'ACBD3'	341.763	-0.274651	0.275304	-0.997627	0.31846	0.999663	349.717	277.696	399.165	340.473
1263	'LIN9'	34.7116	-0.253751	0.682427	-0.371837	0.710015	0.999663	26.822	42.5502	48.4475	21.0268
1264	'PARP1'	1235.88	0.096288	0.235101	0.40956	0.682129	0.999663	1089.38	1107.43	1300.71	1446
1265	'ITPKB'	1223.05	-0.211158	0.218258	-0.96747	0.333309	0.999663	1223.49	1057.04	1401.82	1209.85
1266	'PSEN2'	52.2913	-0.0465336	0.561206	-0.0829172	0.933917	0.999663	67.0549	62.7056	38.9686	40.4362
1267	'ADCK3'	653.641	-0.0687079	0.227495	-0.302019	0.762637	0.999663	661.265	631.535	677.211	644.554
1268	'CDC42BPA'	17.8068	-0.168195	0.867322	-0.193925	0.846235	0.999663	13.411	19.0356	24.2237	14.557
1269	'ZNF678'	55.7338	-0.319989	0.529351	-0.604493	0.545516	0.999663	77.3711	51.5081	46.3411	47.7148
1270	'JMJD4'	58.6186	0.0321248	0.503995	0.0637403	0.949177	0.999663	56.7388	69.424	58.9795	49.3322
1271	'SNAP47'	188.707	0.0659447	0.31417	0.209901	0.833745	0.999663	188.785	186.997	180.098	198.946
1272	'ARF1'	3316.32	-0.232184	0.191662	-1.21142	0.225734	0.999663	3662.23	3047.94	3502.96	3052.13
1273	'C1orf35'	345.451	0.0422585	0.27251	0.155071	0.876765	0.999663	374.476	333.683	306.483	367.161
1274	'MRPL55'	210.645	0.147639	0.310178	0.475981	0.634088	0.999663	210.449	201.554	189.577	241
1275	'GUK1'	1453.49	0.0205499	0.226545	0.0907099	0.927723	0.999663	1571.15	1624.75	1314.4	1303.66
1276	'IBA57'	84.6192	0.134429	0.42809	0.31402	0.753506	0.999663	89.7505	87.3399	71.618	89.7685
1277	'OBSCN'	516.309	-0.0701744	0.838347	-0.0837057	0.93329	0.999663	327.022	281.055	730.925	726.235
1278	'TRIM11'	386.052	0.22882	0.268109	0.853461	0.393404	0.999663	399.235	414.305	311.749	418.919
1279	'TRIM17'	21.8772	0.474959	0.784767	0.605223	0.545031	0.999663	14.4426	29.1133	22.1173	21.8356
1280	'HIST3H2A'	33.1593	-0.149352	0.637594	-0.234242	0.814797	0.999663	39.2014	31.3528	30.543	31.5403
1281	'RNF187'	840.009	0.054185	0.225589	0.240194	0.81018	0.999663	776.806	806.215	872.054	904.963
1282	'RHOU'	179.94	0.154757	0.370093	0.418157	0.675832	0.999663	205.291	228.427	134.81	151.232
1283	'RAB4A'	298.918	-0.335173	0.305164	-1.09834	0.272058	0.999663	303.295	214.991	364.409	312.977
1284	'CCSAP'	210.308	0.302845	0.307669	0.984321	0.324958	0.999663	181.564	249.703	194.843	215.121
1285	'NUP133'	269.597	0.0469797	0.28151	0.166885	0.867461	0.999663	263.062	263.139	267.514	284.671
1286	'ABCB10'	229.911	-0.0665029	0.296411	-0.224361	0.822477	0.999663	223.86	231.787	246.45	217.547
1287	'TAF5L'	212.432	-0.347332	0.309197	-1.12334	0.261295	0.999663	260.998	181.398	214.854	192.477
1288	'URB2'	75.4939	-0.0067357	0.446977	-0.0150694	0.987977	0.999663	73.2446	82.8609	77.9372	67.9329
1289	'GALNT2'	488.885	-0.094895	0.253355	-0.374553	0.707993	0.999663	449.784	460.214	560.305	485.235
1290	'COG2'	302.572	0.18844	0.287163	0.656212	0.511688	0.999663	243.461	320.246	322.281	324.299
1291	'C1orf198'	107.943	-0.0153139	0.425314	-0.0360061	0.971278	0.999663	82.5292	90.6991	134.81	123.735
1292	'TTC13'	465.551	0.132076	0.270508	0.488252	0.625372	0.999663	498.27	546.434	389.686	427.815
1293	'ARV1'	124.112	-0.0303613	0.403177	-0.0753051	0.939972	0.999663	91.8137	124.291	159.034	121.309
1294	'FAM89A'	33.5087	-0.291269	0.683	-0.426455	0.669776	0.999663	34.0433	17.9159	40.0218	42.0537
1295	'C1orf131'	158.461	0.516172	0.339282	1.52136	0.128169	0.999663	117.604	186.997	143.236	186.007
1296	'GNPAT'	403.234	0.205757	0.259281	0.793569	0.427446	0.999663	356.939	464.693	391.793	399.51
1297	'EXOC8'	264.897	-0.431692	0.283018	-1.52532	0.12718	0.999663	307.421	217.23	301.217	233.721
1298	'SPRTN'	76.0997	0.0444809	0.446825	0.0995488	0.920703	0.999663	82.5292	72.7833	67.4052	81.6812
1299	'EGLN1'	400.166	-0.354968	0.252997	-1.40305	0.160601	0.999663	449.784	341.521	448.666	360.691
1300	'TSNAX'	313.96	0.106069	0.278801	0.380449	0.703612	0.999663	320.832	295.612	284.366	355.03
1301	'SIPA1L2'	36.0475	-0.161447	0.631511	-0.255652	0.79822	0.999663	29.9168	29.1133	46.3411	38.8188
1302	'MAP10'	27.8322	0.242634	0.697495	0.347865	0.727941	0.999663	23.7271	24.6343	27.3834	35.5839
1303	'NTPCR'	75.8082	0.0273263	0.480794	0.0568357	0.954676	0.999663	87.6872	95.1781	62.1391	58.2282
1304	'PCNXL2'	228.733	-0.138836	0.295758	-0.469425	0.638766	0.999663	233.145	210.512	246.45	224.826
1305	'KIAA1804'	21.3303	-0.285799	0.776095	-0.368252	0.712685	0.999663	24.7587	19.0356	22.1173	19.4094
1306	'LOC101927765'	45.6592	-0.200609	0.659589	-0.304142	0.761019	0.999663	43.3278	19.0356	54.7667	65.5067
1307	'COA6'	104.575	0.223806	0.38956	0.574509	0.565623	0.999663	94.9085	118.693	97.9481	106.752
1308	'TARBP1'	320.846	0.0941124	0.278238	0.338245	0.735179	0.999663	309.484	293.373	311.749	368.779
1309	'IRF2BP2'	1772.37	-0.357044	0.199982	-1.78538	0.0741999	0.999663	2002.36	1520.61	1978.97	1587.53
1310	'TOMM20'	1091.64	-0.260125	0.213677	-1.21737	0.223462	0.999663	1169.85	941.703	1210.13	1044.87
1311	'RBM34'	467.451	0.217505	0.246055	0.883969	0.376713	0.999663	416.772	521.8	447.612	483.617
1312	'ARID4B'	1385.33	0.114316	0.208211	0.549039	0.582978	0.999663	1351.42	1517.25	1309.13	1363.51
1313	'GGPS1'	310.964	0.15259	0.272854	0.559238	0.576	0.999663	278.536	315.767	310.696	338.856
1314	'TBCE'	97.4715	-0.275369	0.413033	-0.666699	0.504964	0.999663	122.762	94.0584	90.5757	82.4899
1315	'B3GALNT2'	101.113	0.0716422	0.396655	0.180616	0.856669	0.999663	95.9401	111.974	101.108	95.4295
1316	'LYST'	1149.51	-0.260588	0.210696	-1.2368	0.216163	0.999663	1269.92	1005.53	1236.46	1086.12
1317	'NID1'	91.0923	-0.221527	0.416643	-0.531694	0.594938	0.999663	100.067	94.0584	95.8417	74.4027
1318	'GPR137B'	112.645	0.177582	0.378156	0.469601	0.63864	0.999663	109.351	115.333	102.161	123.735
1319	'ERO1B'	191.247	0.0734841	0.333483	0.220353	0.825596	0.999663	216.639	210.512	155.874	181.963
1320	'EDARADD'	49.4173	0.0787763	0.587882	0.134	0.893402	0.999663	29.9168	44.7897	66.352	56.6107
1321	'LGALS8'	671.321	0.00686622	0.249309	0.027541	0.978028	0.999663	578.736	717.755	760.415	628.379
1322	'HEATR1'	196.292	0.00407734	0.309529	0.0131727	0.98949	0.999663	193.944	201.554	198.003	191.668
1323	'MTR'	396.381	0.26289	0.265806	0.989031	0.322648	0.999663	322.895	407.586	398.112	456.93
1324	'CHRM3+AC0-AS2'	75.5123	0.234812	0.504567	0.465374	0.641664	0.999663	48.4859	62.7056	90.5757	100.282
1325	'FH'	201.637	0.00967379	0.310879	0.0311176	0.975176	0.999663	213.544	192.596	188.524	211.886
1326	'KMO'	75.1088	0.263472	0.480509	0.548318	0.583474	0.999663	54.6756	64.9451	82.1501	98.6644
1327	'OPN3'	46.7973	0.0919368	0.552983	0.166256	0.867955	0.999663	41.2646	41.4305	49.5007	54.9933
1328	'CHML'	125.254	-0.863691	0.376244	-2.29556	0.0217009	0.999663	141.331	82.8609	182.205	94.6208
1329	'LINC01347'	32.9738	-0.121423	0.640877	-0.189464	0.84973	0.999663	39.2014	32.4725	29.4898	30.7315
1330	'CEP170'	201.028	-0.0663577	0.317349	-0.2091	0.83437	0.999663	206.323	172.44	205.375	219.973
1331	'SDCCAG8'	160.627	-0.0396239	0.3396	-0.116678	0.907115	0.999663	145.458	165.722	180.098	151.232
1332	'AKT3'	224.216	0.316428	0.326818	0.968209	0.33294	0.999663	241.398	250.822	157.981	246.661
1333	'ZBTB18'	562.398	0.252617	0.297992	0.847733	0.396587	0.999663	429.152	472.531	598.221	749.688
1334	'ADSS'	569.78	0.133375	0.234906	0.56778	0.570185	0.999663	542.629	573.308	544.507	618.675
1335	'DESI2'	232.53	-0.311012	0.2969	-1.04753	0.294855	0.999663	243.461	198.194	271.727	216.738
1336	'COX20'	20.9573	-0.0522082	0.791692	-0.0659451	0.947422	0.999663	19.6007	16.7961	23.1705	24.2617
1337	'HNRNPU+AC0-AS1'	288.574	0.681474	0.304266	2.23973	0.0251083	0.999663	187.754	313.528	255.929	397.084
1338	'HNRNPU'	4217.72	-0.254604	0.19207	-1.32558	0.184979	0.999663	4451.42	3709.71	4726.79	3982.97
1339	'LOC101928068'	21.0484	0.178561	0.790988	0.225744	0.8214	0.999663	20.6323	17.9159	18.9577	26.6879
1340	'EFCAB2'	21.5904	-0.171226	0.778372	-0.21998	0.825887	0.999663	25.7904	17.9159	20.0109	22.6443
1341	'SMYD3'	84.3632	-0.548411	0.444168	-1.23469	0.216945	0.999663	80.4659	64.9451	120.065	71.9765
1342	'TFB2M'	76.1796	0.158579	0.479834	0.330486	0.741033	0.999663	53.644	68.3043	90.5757	92.1946
1343	'CNST'	584.422	-0.195539	0.326567	-0.598771	0.549326	0.999663	509.618	376.233	739.35	712.487
1344	'SCCPDH'	110.777	0.179088	0.391802	0.457087	0.647608	0.999663	89.7505	125.411	117.959	109.987
1345	'AHCTF1'	469.375	-0.00472739	0.245942	-0.0192216	0.984664	0.999663	452.879	450.136	487.634	486.852
1346	'ZNF669'	76.6795	0.278009	0.439395	0.632708	0.526924	0.999663	69.1182	83.9807	69.5116	84.1074
1347	'ZNF124'	46.2247	0.22963	0.580226	0.39576	0.692282	0.999663	53.644	41.4305	31.5962	58.2282
1348	'MIR3916'	36.8634	0.284054	0.629024	0.45158	0.651572	0.999663	42.2962	38.0712	24.2237	42.8624
1349	'ZNF496'	84.2013	-0.294572	0.429987	-0.685072	0.493299	0.999663	84.5924	69.424	101.108	81.6812
1350	'NLRP3'	231.976	-0.621188	0.302409	-2.05413	0.0399631	0.999663	277.504	202.673	284.366	163.362
1351	'GCSAML'	20.9283	-0.423293	0.85531	-0.4949	0.620671	0.999663	33.0117	24.6343	14.7449	11.3221
1352	'TRIM58'	726.281	-0.698199	0.321152	-2.17404	0.0297018	0.999663	720.067	385.191	1078.48	721.383
1353	'OR2W3'	22.8036	-0.420965	0.777505	-0.54143	0.588211	0.999663	18.5691	17.9159	33.7026	21.0268
1354	'ZNF672'	382.084	0.236068	0.281338	0.839091	0.401418	0.999663	291.947	434.46	409.697	392.232
1355	'ZNF692'	533.668	0.269757	0.24075	1.12049	0.262507	0.999663	512.712	596.823	454.985	570.151
1356	'PGBD2'	109.781	0.850085	0.401224	2.11873	0.0341133	0.999663	73.2446	164.602	83.2033	118.074
1357	'ZMYND11'	617.723	-0.355938	0.241567	-1.47345	0.140629	0.999663	727.288	490.447	660.36	592.795
1358	'DIP2C'	55.3515	-0.256856	0.537032	-0.478288	0.632446	0.999663	61.8969	35.8318	58.9795	64.698
1359	'LARP4B'	673.715	0.192465	0.229679	0.837974	0.402045	0.999663	657.138	743.509	600.327	693.886
1360	'GTPBP4'	300.604	0.250142	0.275025	0.909526	0.363073	0.999663	286.789	340.402	262.248	312.977
1361	'IDI2'	17.8863	-0.0704094	0.888928	-0.0792071	0.936868	0.999663	10.3161	17.9159	26.3301	16.9832
1362	'IDI2+AC0-AS1'	24.195	-1.13758	0.749415	-1.51796	0.129025	0.999663	35.0749	12.3172	31.5962	17.7919
1363	'IDI1'	425.593	0.174633	0.293594	0.594811	0.55197	0.999663	350.749	361.677	449.719	540.228
1364	'WDR37'	493.84	0.155094	0.246694	0.628688	0.529553	0.999663	430.183	520.68	504.486	520.01
1365	'ADARB2'	19.2073	-1.17577	0.854959	-1.37524	0.169057	0.999663	30.9484	15.6764	22.1173	8.08725
1366	'PFKP'	520.759	-0.193291	0.238081	-0.811869	0.416867	0.999663	546.756	479.25	564.518	492.513
1367	'PITRM1'	392.117	0.0202897	0.295603	0.0686381	0.945278	0.999663	460.1	449.017	318.068	341.282
1368	'PITRM1+AC0-AS1'	44.9855	-0.15894	0.590685	-0.269077	0.787871	0.999663	56.7388	53.7476	37.9154	31.5403
1369	'AKR1C3'	93.1965	0.0905548	0.517594	0.174953	0.861116	0.999663	57.7704	61.5858	123.225	130.205
1370	'NET1'	83.327	0.306826	0.473953	0.647378	0.517387	0.999663	59.8336	68.3043	89.5225	115.648
1371	'ASB13'	151.504	-0.401463	0.339468	-1.18262	0.236958	0.999663	170.216	124.291	174.832	136.675
1372	'FAM208B'	312.777	0.270444	0.273334	0.989427	0.322454	0.999663	269.251	324.725	298.057	359.074
1373	'GDI2'	2236.9	-0.162394	0.201319	-0.806649	0.419869	0.999663	2222.1	2060.33	2503.47	2161.72
1374	'ANKRD16'	58.1659	0.462405	0.500213	0.924416	0.35527	0.999663	54.6756	66.0648	43.1814	68.7416
1375	'FBXO18'	685.293	-0.127312	0.247333	-0.514739	0.606736	0.999663	639.601	588.984	792.011	720.574
1376	'IL15RA'	75.3753	0.345313	0.489077	0.70605	0.480157	0.999663	63.9601	110.854	68.4584	58.2282
1377	'IL2RA'	106.853	0.138901	0.400781	0.346575	0.72891	0.999663	85.624	104.136	117.959	119.691
1378	'RBM17'	813.845	0.0376631	0.221409	0.170106	0.864927	0.999663	833.545	802.855	773.053	845.926
1379	'PFKFB3'	332.838	-0.369428	0.337061	-1.09603	0.273067	0.999663	491.049	313.528	259.089	267.688
1380	'PRKCQ'	526.457	0.121256	0.244372	0.496194	0.619758	0.999663	462.163	543.075	546.614	553.977
1381	'PRKCQ+AC0-AS1'	385.254	0.182455	0.338172	0.539535	0.589518	0.999663	255.84	332.563	466.57	486.044
1382	'LOC101928150'	74.5003	-0.0601138	0.451869	-0.133034	0.894167	0.999663	84.5924	77.2622	67.4052	68.7416
1383	'SFMBT2'	333.785	-0.021918	0.273731	-0.080071	0.936181	0.999663	349.717	298.971	323.334	363.117
1384	'KIN'	162.426	0.492545	0.343849	1.43245	0.152016	0.999663	148.552	209.392	121.119	170.641
1385	'ATP5C1'	729.69	-0.237587	0.235346	-1.00952	0.312726	0.999663	759.268	736.79	819.394	603.309
1386	'TAF3'	434.669	-0.162558	0.264664	-0.614203	0.539081	0.999663	438.436	463.573	479.209	357.456
1387	'GATA3'	687.834	0.0713973	0.244968	0.291456	0.770702	0.999663	629.285	618.098	713.02	790.933
1388	'CELF2'	1848.44	0.0523426	0.199182	0.262787	0.792715	0.999663	1783.66	1857.65	1846.27	1906.16
1389	'USP6NL'	96.7177	-0.608659	0.473386	-1.28576	0.198528	0.999663	84.5924	54.8674	149.555	97.8557
1390	'ECHDC3'	19.121	0.373707	0.843982	0.442791	0.657917	0.999663	21.6639	24.6343	11.5853	18.6007
1391	'PROSER2'	56.8691	0.156542	0.54685	0.286261	0.774678	0.999663	36.1065	52.6279	71.618	67.1242
1392	'UPF2'	695.438	0.0789599	0.229967	0.343353	0.731333	0.999663	630.316	718.875	722.499	710.06
1393	'DHTKD1'	184.895	0.136651	0.315307	0.43339	0.664731	0.999663	177.438	194.835	174.832	192.477
1394	'SEC61A2'	81.3368	-0.0190514	0.431862	-0.0441145	0.964813	0.999663	83.5608	87.3399	80.0436	74.4027
1395	'NUDT5'	143.984	0.392464	0.359957	1.09031	0.275577	0.999663	113.478	142.207	135.864	184.389
1396	'CDC123'	382.133	0.120756	0.269783	0.447603	0.65444	0.999663	323.927	376.233	408.644	419.728
1397	'CAMK1D'	493.33	-0.106979	0.242117	-0.44185	0.658598	0.999663	515.807	455.735	507.645	494.131
1398	'OPTN'	923.899	-0.016432	0.226995	-0.0723893	0.942292	0.999663	1004.79	976.415	853.097	861.292
1399	'PHYH'	71.7804	0.163609	0.465712	0.351309	0.725356	0.999663	60.8653	64.9451	74.7776	86.5336
1400	'SEPHS1'	271.374	0.0380102	0.280876	0.135327	0.892353	0.999663	267.188	264.259	268.567	285.48
1401	'PRPF18'	195.634	-0.438323	0.310214	-1.41297	0.157664	0.999663	221.797	162.363	228.546	169.832
1402	'FRMD4A'	80.7843	0.244037	0.430604	0.566732	0.570896	0.999663	76.3395	86.2202	71.618	88.9597
1403	'FAM107B'	1694.42	-0.322359	0.212482	-1.51711	0.129238	0.999663	1796.04	1375.04	1970.55	1636.05
1404	'HSPA14'	249.476	0.0181989	0.291031	0.0625325	0.950139	0.999663	266.157	253.062	229.599	249.087
1405	'SUV39H2'	33.9305	0.176346	0.635335	0.277564	0.781347	0.999663	26.822	38.0712	36.8622	33.9664
1406	'DCLRE1C'	407.226	0.187527	0.260142	0.720863	0.470994	0.999663	364.16	471.412	397.059	396.275
1407	'NMT2'	303.833	-0.0154699	0.311204	-0.0497098	0.960354	0.999663	237.271	285.534	373.888	318.638
1408	'FAM171A1'	64.0611	0.0379086	0.585036	0.064797	0.948336	0.999663	34.0433	47.0292	92.6821	82.4899
1409	'FAM188A'	121.018	0.112475	0.378357	0.297272	0.766259	0.999663	101.098	118.693	131.651	132.631
1410	'PTER'	95.3845	-0.0616531	0.435394	-0.141603	0.887394	0.999663	82.5292	73.903	112.693	112.413
1411	'RSU1'	865.036	-0.318995	0.285597	-1.11694	0.26402	0.999663	740.699	642.732	1180.64	896.067
1412	'CUBN'	72.6619	0.0108075	0.475177	0.0227442	0.981854	0.999663	62.9285	58.2266	82.1501	87.3423
1413	'TRDMT1'	58.4529	0.23712	0.502073	0.472282	0.636726	0.999663	48.4859	55.9871	58.9795	70.3591
1414	'VIM+AC0-AS1'	353.998	-0.354749	0.331038	-1.07163	0.283887	0.999663	297.105	251.942	498.166	368.779
1415	'VIM'	9876.1	-0.251694	0.202347	-1.24387	0.213547	0.999663	10956.8	10021.7	10513.1	8012.85
1416	'STAM'	135.242	-0.452497	0.356394	-1.26965	0.204208	0.999663	151.647	105.256	161.14	122.926
1417	'CACNB2'	24.9396	-0.248002	0.732153	-0.338731	0.734813	0.999663	31.98	24.6343	22.1173	21.0268
1418	'NSUN6'	178.899	0.155388	0.329289	0.471888	0.637007	0.999663	187.754	199.314	150.608	177.919
1419	'ARL5B'	39.5708	-0.433612	0.598332	-0.724702	0.468635	0.999663	40.233	39.191	50.5539	28.3054
1420	'LOC101928834'	24.23	-1.1441	0.90298	-1.26703	0.205145	0.999663	16.5058	5.59871	50.5539	24.2617
1421	'PLXDC2'	345.895	-0.183925	0.265737	-0.692132	0.488854	0.999663	382.729	341.521	352.824	306.507
1422	'MLLT10'	385.908	-0.223307	0.259449	-0.860698	0.389405	0.999663	441.531	369.515	389.686	342.899
1423	'DNAJC1'	431.986	-0.00574707	0.27393	-0.02098	0.983262	0.999663	482.796	485.968	382.314	376.866
1424	'LOC100130992'	25.7066	0.266113	0.8559	0.310916	0.755865	0.999663	20.6323	8.95794	26.3301	46.906
1425	'COMMD3'	227.418	0.332564	0.300322	1.10736	0.268139	0.999663	184.659	253.062	218.014	253.94
1426	'BMI1'	37.0854	-0.0789604	0.65438	-0.120665	0.903957	0.999663	24.7587	29.1133	51.6071	42.8624
1427	'LOC100499489'	49.5058	-0.869579	0.539447	-1.61198	0.106966	0.999663	66.0233	30.233	62.1391	39.6275
1428	'PIP4K2A'	2164.66	-0.237192	0.196292	-1.20836	0.226908	0.999663	2322.16	1968.51	2362.34	2005.64
1429	'ARMC3'	29.3762	-0.888623	0.702219	-1.26545	0.20571	0.999663	26.822	20.1554	49.5007	21.0268
1430	'MSRB2'	93.3878	-0.340654	0.412238	-0.826352	0.408605	0.999663	92.8453	83.9807	115.853	80.8725
1431	'ARHGAP21'	381.75	-0.6105	0.304723	-2.00346	0.0451281	0.999663	368.286	257.541	555.039	346.134
1432	'PRTFDC1'	17.4278	-0.752051	1.0907	-0.689514	0.4905	0.999663	10.3161	2.23948	33.7026	23.453
1433	'THNSL1'	49.8685	0.417686	0.597468	0.699094	0.484493	0.999663	31.98	36.9515	53.7135	76.8289
1434	'APBB1IP'	1263.25	0.217952	0.211607	1.02999	0.303016	0.999663	1097.64	1325.77	1238.57	1391.01
1435	'LINC00264'	22.8072	-1.36367	0.766738	-1.77854	0.0753153	0.999663	33.0117	13.4369	32.6494	12.1309
1436	'PDSS1'	36.2823	0.570882	0.647003	0.882348	0.377589	0.999663	36.1065	53.7476	22.1173	33.1577
1437	'ABI1'	808.258	-0.0976119	0.221686	-0.440315	0.659709	0.999663	806.723	756.946	864.682	804.681
1438	'ANKRD26'	164.184	0.0260053	0.34003	0.0764793	0.939038	0.999663	143.394	155.644	182.205	175.493
1439	'YME1L1'	1063.09	-0.0871582	0.211818	-0.411476	0.680724	0.999663	1125.49	1044.72	1064.79	1017.38
1440	'MASTL'	115.731	-0.0932993	0.376484	-0.247818	0.804275	0.999663	114.509	119.812	124.278	104.326
1441	'ACBD5'	277.461	-0.0870558	0.29817	-0.291967	0.770312	0.999663	327.022	287.774	244.344	250.705
1442	'RAB18'	444.502	-0.0158925	0.247461	-0.0642223	0.948793	0.999663	460.1	431.101	433.921	452.886
1443	'MPP7'	157.416	-0.123695	0.333452	-0.370952	0.710673	0.999663	167.122	153.405	161.14	147.997
1444	'WAC+AC0-AS1'	441.683	0.00926398	0.254067	0.0364627	0.970913	0.999663	401.298	447.897	479.209	438.329
1445	'WAC'	1479.83	-0.265022	0.20426	-1.29747	0.194469	0.999663	1620.67	1298.9	1610.35	1389.39
1446	'SVIL+AC0-AS1'	77.3701	-0.207129	0.439597	-0.471179	0.637513	0.999663	77.3711	71.6635	88.4693	71.9765
1447	'SVIL'	321.017	-0.41595	0.338413	-1.22912	0.219027	0.999663	275.441	219.47	459.198	329.96
1448	'MTPAP'	198.48	-0.0831507	0.308773	-0.269294	0.787703	0.999663	209.418	188.117	199.056	197.329
1449	'MAP3K8'	404.429	-0.191996	0.28381	-0.676494	0.498727	0.999663	512.712	393.03	349.664	362.309
1450	'ZNF438'	89.4679	-0.0360065	0.432439	-0.0832639	0.933642	0.999663	107.288	95.1781	73.7244	81.6812
1451	'ZEB1+AC0-AS1'	28.4725	0.570413	0.870068	0.655596	0.512084	0.999663	12.3794	11.1974	33.7026	56.6107
1452	'ZEB1'	171.363	-0.32459	0.411307	-0.789168	0.430014	0.999663	169.185	94.0584	212.748	209.46
1453	'ARHGAP12'	219.244	-0.200947	0.300723	-0.668213	0.503998	0.999663	244.493	211.631	224.333	196.52
1454	'KIF5B'	1028.2	-0.243045	0.212115	-1.14582	0.251869	0.999663	1120.33	922.668	1109.03	960.765
1455	'CCDC7'	41.8922	-0.0567812	0.572553	-0.099172	0.921002	0.999663	46.4227	42.5502	38.9686	39.6275
1456	'ITGB1'	2412.78	-0.432652	0.210336	-2.05695	0.0396907	0.999663	2689.42	1836.38	2855.24	2270.09
1457	'NRP1'	25.178	-0.0582957	0.779035	-0.0748308	0.940349	0.999663	22.6955	35.8318	28.4366	13.7483
1458	'PARD3'	71.8873	-0.00278866	0.500229	-0.00557476	0.995552	0.999663	53.644	55.9871	90.5757	87.3423
1459	'CUL2'	254.977	0.159408	0.299966	0.53142	0.595128	0.999663	213.544	247.463	268.567	290.332
1460	'CREM'	143.906	-0.103994	0.380727	-0.273145	0.784742	0.999663	169.185	167.961	128.491	109.987
1461	'CCNY'	998.272	-0.357127	0.212876	-1.67763	0.0934202	0.999663	1100.73	875.639	1141.68	875.04
1462	'ZNF248'	123.727	0.601937	0.404737	1.48723	0.136954	0.999663	72.213	160.123	124.278	138.292
1463	'ZNF25'	171.164	-0.0307156	0.324275	-0.0947208	0.924537	0.999663	178.469	171.321	167.46	167.406
1464	'ZNF33A'	442.027	0.026265	0.249503	0.105269	0.916162	0.999663	461.132	436.7	414.963	455.312
1465	'ZNF37A'	210.929	0.286387	0.314907	0.909432	0.363122	0.999663	213.544	242.984	166.407	220.782
1466	'HSD17B7P2'	52.383	0.0443031	0.550606	0.0804625	0.935869	0.999663	41.2646	41.4305	62.1391	64.698
1467	'LINC00999'	23.8774	-0.38305	0.744143	-0.514754	0.606725	0.999663	29.9168	17.9159	24.2237	23.453
1468	'ZNF37BP'	410.515	0.274965	0.25227	1.08996	0.275729	0.999663	369.318	432.221	373.888	466.634
1469	'ZNF33B'	293.027	0.226516	0.279403	0.810713	0.41753	0.999663	250.682	303.45	289.632	328.342
1470	'BMS1'	435.015	0.0819415	0.251673	0.325587	0.744737	0.999663	407.488	422.143	438.134	472.295
1471	'CSGALNACT2'	670.216	-0.0746929	0.23683	-0.315386	0.752468	0.999663	740.699	693.121	634.03	613.013
1472	'RASGEF1A'	96.6396	0.162841	0.495222	0.328823	0.742289	0.999663	115.541	139.968	66.352	64.698
1473	'HNRNPF'	1772.06	0.217055	0.199649	1.08719	0.276955	0.999663	1645.43	1934.91	1632.47	1875.43
1474	'ZNF487'	22.6202	-0.0288255	0.823048	-0.0350229	0.972061	0.999663	34.0433	24.6343	11.5853	20.2181
1475	'ZNF485'	30.9916	-0.0161475	0.690073	-0.0233997	0.981331	0.999663	29.9168	20.1554	32.6494	41.245
1476	'ZNF32'	200.182	-0.118737	0.307327	-0.386355	0.699234	0.999663	209.418	188.117	207.482	195.711
1477	'RASSF4'	720.863	0.0245696	0.243371	0.100956	0.919586	0.999663	728.32	826.37	700.382	628.379
1478	'C10orf25'	17.1749	-0.984387	0.985182	-0.999193	0.317701	0.999663	19.6007	3.35923	26.3301	19.4094
1479	'ZNF22'	356.474	0.25731	0.261501	0.983973	0.325129	0.999663	324.959	405.347	324.387	371.205
1480	'ALOX5'	1091.29	-0.135115	0.210215	-0.642747	0.520388	0.999663	1148.19	1055.92	1136.41	1024.65
1481	'LOC102724323'	20.5916	-0.329065	0.81308	-0.404715	0.685687	0.999663	17.5374	14.5567	28.4366	21.8356
1482	'MARCH8'	526.197	-0.340271	0.250934	-1.35602	0.175094	0.999663	549.851	418.784	626.657	509.497
1483	'ZFAND4'	100.408	-0.00241142	0.396868	-0.00607613	0.995152	0.999663	102.13	92.9386	99.0013	107.56
1484	'FAM21C'	349.037	-0.374922	0.263647	-1.42206	0.155008	0.999663	393.045	320.246	394.952	287.906
1485	'AGAP4'	70.2887	0.17308	0.461531	0.375013	0.707651	0.999663	70.1498	67.1845	62.1391	81.6812
1486	'ANTXRLP1'	21.2794	0.636214	0.802604	0.792686	0.427961	0.999663	13.411	20.1554	20.0109	31.5403
1487	'MAPK8'	200.223	0.0754249	0.31067	0.242781	0.808175	0.999663	198.07	219.47	191.683	191.668
1488	'ARHGAP22'	30.7962	0.205887	0.702752	0.292972	0.769543	0.999663	23.7271	21.2751	33.7026	44.4799
1489	'WDFY4'	579.232	-0.240499	0.799787	-0.300704	0.76364	0.999663	371.381	329.204	883.64	732.705
1490	'C10orf128'	250.608	-0.0815615	1.08027	-0.0755013	0.939816	0.999663	393.045	373.994	122.172	113.221
1491	'ERCC6'	85.4018	0.563577	0.431935	1.30477	0.19197	0.999663	60.8653	110.854	76.884	93.0034
1492	'PARG'	105.308	0.389072	0.389122	0.999871	0.317373	0.999663	87.6872	114.214	94.7885	124.544
1493	'PARGP1'	19.9379	-0.525631	0.842143	-0.624159	0.532523	0.999663	14.4426	15.6764	32.6494	16.9832
1494	'TIMM23B'	34.6153	-0.15323	0.715766	-0.214079	0.830486	0.999663	51.5807	44.7897	21.0641	21.0268
1495	'AGAP7P'	18.6388	0.557197	0.846792	0.658009	0.510533	0.999663	13.411	16.7961	16.8513	27.4966
1496	'NCOA4'	2958.67	-0.335425	0.263722	-1.27189	0.203413	0.999663	2546.02	2230.53	4056.95	3001.18
1497	'TIMM23'	132.683	0.165718	0.359169	0.461393	0.644517	0.999663	133.078	148.926	116.906	131.822
1498	'AGAP6'	260.637	0.134967	0.371401	0.363401	0.716306	0.999663	332.18	318.007	164.3	228.06
1499	'FAM21A'	378.358	-0.447436	0.296888	-1.50709	0.131788	0.999663	491.049	380.712	381.26	260.409
1500	'SGMS1'	138.097	-0.190211	0.358655	-0.530344	0.595873	0.999663	129.983	134.369	164.3	123.735
1501	'SGMS1+AC0-AS1'	23.8288	-0.584328	0.790372	-0.739308	0.45972	0.999663	23.7271	11.1974	33.7026	26.6879
1502	'CSTF2T'	410.592	0.350597	0.253522	1.38291	0.166693	0.999663	379.634	454.615	342.292	465.826
1503	'ZWINT'	28.1449	-0.0439783	0.696057	-0.0631819	0.949622	0.999663	34.0433	24.6343	23.1705	30.7315
1504	'IPMK'	141.567	0.0191751	0.36001	0.0532625	0.957523	0.999663	158.869	153.405	122.172	131.822
1505	'CISD1'	84.4918	0.449903	0.424853	1.05896	0.289617	0.999663	73.2446	103.016	69.5116	92.1946
1506	'UBE2D1'	307.659	-0.0984684	0.297236	-0.33128	0.740433	0.999663	327.022	351.599	308.589	243.426
1507	'TFAM'	277.106	0.0643864	0.305127	0.211015	0.832875	0.999663	311.548	250.822	230.652	315.403
1508	'CCDC6'	246.468	-0.28682	0.29201	-0.982224	0.325989	0.999663	267.188	206.033	274.887	237.765
1509	'ANK3'	118.238	0.0136733	0.401592	0.0340477	0.972839	0.999663	141.331	134.369	93.7353	103.517
1510	'RHOBTB1'	91.1444	-0.299151	0.525893	-0.568843	0.569463	0.999663	74.2762	44.7897	127.438	118.074
1511	'ARID5B'	468.641	-0.74257	0.338401	-2.19435	0.0282102	0.999663	780.932	404.227	391.793	297.611
1512	'RTKN2'	64.7152	0.382867	0.508977	0.752229	0.451913	0.999663	72.213	79.5017	40.0218	67.1242
1513	'ZNF365'	37.2711	-0.720502	0.602971	-1.19492	0.232118	0.999663	45.391	27.9936	47.3943	28.3054
1514	'ADO'	186.144	0.194763	0.325235	0.598839	0.54928	0.999663	156.805	183.638	190.63	213.503
1515	'NRBF2'	219.407	0.595152	0.305204	1.95002	0.0511742	0.999663	162.995	279.936	186.417	248.279
1516	'JMJD1C'	609.114	-0.0263569	0.243624	-0.108187	0.913848	0.999663	611.747	535.237	618.232	671.242
1517	'REEP3'	173.18	-0.0940245	0.323465	-0.290679	0.771297	0.999663	171.248	166.842	186.417	168.215
1518	'SIRT1'	317.098	-0.0121626	0.273251	-0.0445109	0.964497	0.999663	303.295	295.612	333.866	335.621
1519	'HERC4'	496.951	0.110813	0.242848	0.456306	0.64817	0.999663	467.321	491.567	488.687	540.228
1520	'PBLD'	29.0477	-0.819651	0.741325	-1.10566	0.268875	0.999663	21.6639	16.7961	52.6603	25.0705
1521	'HNRNPH3'	1491.11	0.120798	0.203783	0.592781	0.553328	0.999663	1396.81	1521.73	1460.8	1585.1
1522	'RUFY2'	123.306	-0.156759	0.3819	-0.410471	0.68146	0.999663	107.288	117.573	152.715	115.648
1523	'DNA2'	32.2195	-0.153683	0.645042	-0.238253	0.811685	0.999663	31.98	33.5923	35.809	27.4966
1524	'SLC25A16'	91.0765	0.0675715	0.459109	0.14718	0.88299	0.999663	115.541	104.136	62.1391	82.4899
1525	'CCAR1'	1097.41	0.102967	0.2207	0.466545	0.640825	0.999663	1103.83	1232.84	1012.13	1040.83
1526	'DDX50'	417.496	-0.061245	0.256333	-0.238927	0.811162	0.999663	404.393	381.832	448.666	435.094
1527	'DDX21'	967.337	-0.0210421	0.215757	-0.0975267	0.922308	0.999663	1001.7	993.211	946.832	927.607
1528	'KIAA1279'	82.1572	0.488649	0.433641	1.12685	0.259805	0.999663	62.9285	103.016	73.7244	88.9597
1529	'SRGN'	4231.25	-0.252069	0.238398	-1.05735	0.290353	0.999663	5177.67	4520.4	4021.14	3205.79
1530	'VPS26A'	328.228	0.159377	0.266254	0.59859	0.549446	0.999663	313.611	357.198	306.483	335.621
1531	'SUPV3L1'	221.288	0.407862	0.313503	1.30098	0.193264	0.999663	207.355	281.055	172.726	224.017
1532	'HKDC1'	44.6781	0.360362	0.639707	0.563324	0.573214	0.999663	23.7271	34.712	54.7667	65.5067
1533	'HK1'	1366.1	-0.185399	0.220186	-0.842013	0.399781	0.999663	1307.06	1211.56	1600.87	1344.91
1534	'TSPAN15'	20.721	-0.0198691	0.818705	-0.024269	0.980638	0.999663	14.4426	16.7961	27.3834	24.2617
1535	'C10orf35'	40.1492	-0.106167	0.599343	-0.177139	0.859399	0.999663	38.1697	30.233	45.2878	46.906
1536	'COL13A1'	23.79	-0.09611	0.785703	-0.122324	0.902643	0.999663	26.822	32.4725	22.1173	13.7483
1537	'H2AFY2'	59.7646	-0.307809	0.491561	-0.626186	0.531193	0.999663	72.213	52.6279	60.0327	54.1846
1538	'AIFM2'	52.2099	0.619851	0.567293	1.09265	0.274549	0.999663	30.9484	47.0292	51.6071	79.255
1539	'TYSND1'	291.41	0.172362	0.274866	0.627076	0.530609	0.999663	281.631	304.57	266.461	312.977
1540	'SAR1A'	713.848	0.258512	0.235112	1.09953	0.271537	0.999663	700.466	828.609	599.274	727.044
1541	'PPA1'	514.565	-0.0497518	0.245068	-0.203013	0.839125	0.999663	563.262	520.68	483.421	490.896
1542	'LRRC20'	35.4196	0.0845284	0.658352	0.128394	0.897837	0.999663	44.3594	44.7897	24.2237	28.3054
1543	'EIF4EBP2'	1441.8	-0.13209	0.209407	-0.630783	0.528182	0.999663	1572.18	1450.07	1442.89	1302.05
1544	'PALD1'	21.1631	-0.0966294	0.778918	-0.124056	0.901271	0.999663	21.6639	19.0356	22.1173	21.8356
1545	'PRF1'	5254.54	0.187276	0.29559	0.633567	0.526364	0.999663	5916.31	7259.29	3910.55	3932.02
1546	'SGPL1'	313.29	0.0104012	0.279544	0.0372078	0.970319	0.999663	332.18	343.761	291.738	285.48
1547	'PCBD1'	95.4281	-0.395728	0.404369	-0.978631	0.327762	0.999663	111.414	87.3399	105.321	77.6376
1548	'SLC29A3'	83.6871	0.0281898	0.428716	0.0657539	0.947574	0.999663	88.7188	90.6991	76.884	78.4463
1549	'CDH23'	279.622	0.0604309	0.281354	0.214786	0.829934	0.999663	254.809	282.175	292.791	288.715
1550	'C10orf105'	81.0495	0.415465	0.451653	0.919878	0.357636	0.999663	69.1182	111.974	69.5116	73.594
1551	'C10orf54'	4371.45	-0.30984	0.237692	-1.30353	0.192392	0.999663	5475.81	4543.91	4201.24	3264.82
1552	'PSAP'	18274.7	-0.270887	0.226962	-1.19354	0.232658	0.999663	22370.6	19070.3	17599.1	14058.9
1553	'SPOCK2'	5509.48	-0.173327	0.19604	-0.884138	0.376622	0.999663	6254.68	5354.61	5425.06	5003.58
1554	'ASCC1'	150.714	0.0436703	0.3431	0.127281	0.898718	0.999663	146.489	139.968	150.608	165.789
1555	'ANAPC16'	1609.92	-0.0546952	0.207381	-0.263743	0.791978	0.999663	1581.47	1485.9	1699.87	1672.44
1556	'DDIT4'	757.002	-0.838694	0.94102	-0.891261	0.372789	0.999663	1421.56	809.574	520.284	276.584
1557	'DNAJB12'	402.158	0.0670543	0.271478	0.246997	0.80491	0.999663	430.183	457.975	354.93	365.544
1558	'MICU1'	369.534	-0.165793	0.275746	-0.601253	0.547672	0.999663	338.37	329.204	443.4	367.161
1559	'MCU'	111.611	-0.160369	0.387472	-0.413886	0.678957	0.999663	126.889	116.453	108.48	94.6208
1560	'P4HA1'	166.906	-0.181224	0.355229	-0.510162	0.609938	0.999663	214.576	160.123	140.076	152.849
1561	'NUDT13'	52.1268	0.372621	0.527005	0.707055	0.479533	0.999663	39.2014	62.7056	51.6071	54.9933
1562	'ECD'	148.955	-0.0745311	0.348503	-0.213861	0.830656	0.999663	136.173	138.848	169.566	151.232
1563	'FAM149B1'	133.875	-0.124596	0.353716	-0.352248	0.724652	0.999663	137.205	124.291	142.183	131.822
1564	'DNAJC9'	353.481	-0.173492	0.264784	-0.65522	0.512326	0.999663	360.033	312.408	389.686	351.795
1565	'MRPS16'	379.178	0.156013	0.272513	0.572499	0.566984	0.999663	323.927	360.557	393.899	438.329
1566	'CFAP70'	20.4134	-0.0430657	0.857886	-0.0501998	0.959963	0.999663	22.6955	10.0777	18.9577	29.9228
1567	'ANXA7'	756.241	-0.140577	0.231118	-0.608249	0.543023	0.999663	736.573	677.444	849.937	761.01
1568	'MSS51'	45.0387	0.105015	0.584079	0.179796	0.857313	0.999663	42.2962	60.4661	44.2346	33.1577
1569	'PPP3CB'	559.98	0.067833	0.241335	0.281075	0.778653	0.999663	565.325	529.638	528.709	616.248
1570	'PPP3CB+AC0-AS1'	107.236	0.0235962	0.402105	0.0586818	0.953206	0.999663	90.7821	96.2978	122.172	119.691
1571	'USP54'	45.3194	0.302634	0.559334	0.541061	0.588466	0.999663	40.233	42.5502	41.075	57.4195
1572	'AGAP5'	58.1724	0.321602	0.504756	0.637143	0.524032	0.999663	46.4227	72.7833	56.8731	56.6107
1573	'BMS1P4'	35.42	0.423646	0.632337	0.66997	0.502877	0.999663	34.0433	48.1489	26.3301	33.1577
1574	'GLUD1P3'	69.5546	-0.0555285	0.465947	-0.119173	0.905138	0.999663	62.9285	62.7056	78.9904	73.594
1575	'SEC24C'	1531.17	0.0971659	0.223544	0.434661	0.663809	0.999663	1605.19	1746.8	1353.37	1419.31
1576	'FUT11'	180.92	-0.114243	0.387058	-0.295158	0.767873	0.999663	224.892	222.829	150.608	125.352
1577	'CHCHD1'	145.355	0.298835	0.347755	0.859326	0.390161	0.999663	119.667	155.644	141.13	164.98
1578	'ZSWIM8'	700.973	0.111267	0.254664	0.436917	0.662171	0.999663	746.889	827.49	600.327	629.188
1579	'ZSWIM8+AC0-AS1'	16.6936	0.165272	0.925225	0.178629	0.858229	0.999663	13.411	25.7541	17.9045	9.7047
1580	'NDST2'	555.412	0.118788	0.251494	0.472328	0.636692	0.999663	516.839	651.69	547.667	505.453
1581	'CAMK2G'	708.818	0.0816559	0.225415	0.362247	0.717168	0.999663	698.403	705.438	679.318	752.114
1582	'VCL'	2405.04	-0.444721	0.286478	-1.55238	0.120572	0.999663	2090.05	1601.23	3456.62	2472.27
1583	'AP3M1'	363.996	0.403776	0.261578	1.54361	0.122682	0.999663	295.042	414.305	331.76	414.876
1584	'ADK'	167.591	-0.294634	0.366171	-0.804633	0.421031	0.999663	187.754	111.974	182.205	188.433
1585	'KAT6B'	397.345	-0.101599	0.258196	-0.393496	0.693953	0.999663	385.824	366.156	437.08	400.319
1586	'SAMD8'	216.641	-0.463791	0.300264	-1.54461	0.12244	0.999663	256.872	184.757	245.397	179.537
1587	'VDAC2'	434.605	-0.120022	0.258908	-0.463572	0.642955	0.999663	408.519	395.269	497.113	437.52
1588	'COMTD1'	138.142	0.0845218	0.377843	0.223695	0.822994	0.999663	141.331	172.44	126.385	112.413
1589	'C10orf11'	21.4741	0.294011	0.790435	0.371961	0.709922	0.999663	22.6955	27.9936	15.7981	19.4094
1590	'DLG5'	119.544	-0.0546465	0.572072	-0.0955238	0.923899	0.999663	59.8336	59.3463	184.311	174.685
1591	'POLR3A'	205.45	-0.0239894	0.324181	-0.0739998	0.941011	0.999663	240.366	212.751	173.779	194.903
1592	'RPS24'	10584.3	-0.0770819	0.194405	-0.396503	0.691734	0.999663	9962.3	10354.3	11771.7	10249
1593	'ZMIZ1'	457.452	-0.387142	0.270619	-1.43058	0.152551	0.999663	447.721	436.7	588.742	356.648
1594	'PPIF'	363.389	-0.416107	0.270171	-1.54016	0.123521	0.999663	462.163	314.648	368.622	308.124
1595	'ZCCHC24'	64.4715	-0.0295517	0.481081	-0.0614277	0.951019	0.999663	58.802	57.1069	71.618	70.3591
1596	'BEND3P3'	21.9716	-0.243552	0.833882	-0.29207	0.770233	0.999663	26.822	10.0777	21.0641	29.9228
1597	'NUTM2B+AC0-AS1'	98.8629	0.223923	0.453962	0.493265	0.621826	0.999663	71.1814	78.382	111.64	134.248
1598	'LOC642361'	21.5215	-0.0400752	0.823971	-0.0486367	0.961209	0.999663	18.5691	12.3172	25.2769	29.9228
1599	'TMEM254+AC0-AS1'	17.4919	0.389639	0.894938	0.435381	0.663286	0.999663	18.5691	26.8738	11.5853	12.9396
1600	'TMEM254'	113.863	0.059335	0.397657	0.149211	0.881387	0.999663	126.889	133.249	95.8417	99.4732
1601	'ANXA11'	2179.85	-0.151234	0.20037	-0.754776	0.450383	0.999663	2413.98	2107.36	2173.82	2024.24
1602	'FAM213A'	40.0059	-0.233296	0.593812	-0.39288	0.694408	0.999663	38.1697	31.3528	48.4475	42.0537
1603	'TSPAN14'	1714.07	0.00140742	0.215458	0.00653221	0.994788	0.999663	1867.22	1827.42	1558.74	1602.89
1604	'GHITM'	1158.54	-0.255784	0.208656	-1.22587	0.220248	0.999663	1279.2	1050.32	1242.78	1061.86
1605	'CDHR1'	43.3418	-0.382246	0.566626	-0.674599	0.499931	0.999663	43.3278	38.0712	54.7667	37.2013
1606	'CCSER2'	544.025	-0.43456	0.235955	-1.84171	0.0655183	0.999663	623.095	454.615	627.711	470.678
1607	'WAPAL'	617.345	-0.00437444	0.23537	-0.0185854	0.985172	0.999663	630.316	573.308	606.647	659.111
1608	'BMPR1A'	51.7216	-0.650348	0.539236	-1.20605	0.227797	0.999663	64.9917	49.2687	61.0859	31.5403
1609	'GLUD1'	1024.74	-0.177004	0.216297	-0.818339	0.413163	0.999663	1153.35	969.697	1021.61	954.295
1610	'FAM35A'	247.553	-0.130619	0.30685	-0.425678	0.670342	0.999663	260.998	274.337	255.929	198.946
1611	'NUTM2A+AC0-AS1'	81.1332	-0.0852817	0.43701	-0.195148	0.845277	0.999663	74.2762	83.9807	92.6821	73.594
1612	'LOC439994'	51.864	-0.609225	0.526439	-1.15726	0.247167	0.999663	58.802	45.9094	66.352	36.3926
1613	'MINPP1'	68.9061	1.09793	0.478759	2.29329	0.0218316	0.999663	37.1381	103.016	50.5539	84.9161
1614	'PAPSS2'	58.2352	-0.114783	0.498397	-0.230304	0.817856	0.999663	54.6756	59.3463	66.352	52.5671
1615	'ATAD1'	210.615	0.195527	0.307659	0.63553	0.525082	0.999663	193.944	206.033	199.056	243.426
1616	'PTEN'	1239.38	-0.237453	0.207456	-1.14459	0.252379	0.999663	1327.69	1163.41	1354.42	1112
1617	'RNLS'	16.8425	-0.229862	0.876431	-0.262271	0.793113	0.999663	19.6007	12.3172	16.8513	18.6007
1618	'LIPN'	20.2148	-0.174037	0.844436	-0.206099	0.836714	0.999663	24.7587	26.8738	17.9045	11.3221
1619	'STAMBPL1'	104.712	0.793048	0.422759	1.87589	0.0606709	0.999663	61.8969	110.854	91.6289	154.466
1620	'ACTA2'	42.3448	0.290272	0.570746	0.508584	0.611044	0.999663	36.1065	50.3884	40.0218	42.8624
1621	'FAS'	279.812	-0.233393	0.284605	-0.820059	0.412183	0.999663	278.536	244.104	326.494	270.114
1622	'LIPA'	811.263	-0.229027	0.237917	-0.962637	0.33573	0.999663	864.493	845.406	885.746	649.406
1623	'IFIT2'	156.172	0.486597	0.355203	1.36991	0.170714	0.999663	153.711	185.877	106.374	178.728
1624	'IFIT3'	187.631	0.222308	0.424889	0.523214	0.600825	0.999663	232.113	263.139	113.746	141.527
1625	'IFIT1'	95.1068	0.634107	0.405127	1.5652	0.117535	0.999663	76.3395	119.812	72.6712	111.604
1626	'IFIT5'	191.189	0.166903	0.317244	0.526104	0.598816	0.999663	185.691	185.877	174.832	218.356
1627	'KIF20B'	168.24	0.519972	0.377571	1.37715	0.168465	0.999663	106.256	162.363	170.619	233.721
1628	'LINC00865'	31.9464	0.305566	0.681552	0.448339	0.653909	0.999663	26.822	23.5146	30.543	46.906
1629	'RPP30'	174.975	-0.135993	0.327602	-0.415116	0.678057	0.999663	194.975	154.524	171.673	178.728
1630	'PCGF5'	863.098	-0.53729	0.249293	-2.15525	0.0311419	0.999663	925.358	597.942	1119.56	809.534
1631	'HECTD2'	19.265	0.647097	0.867152	0.746233	0.455527	0.999663	18.5691	14.5567	11.5853	32.349
1632	'TNKS2'	736.479	-0.0662753	0.226252	-0.292927	0.769578	0.999663	754.11	678.564	753.042	760.201
1633	'FGFBP3'	41.3696	-1.25221	0.58687	-2.1337	0.0328672	0.999663	59.8336	21.2751	56.8731	27.4966
1634	'BTAF1'	1033.18	-0.130306	0.222111	-0.58667	0.557425	0.999663	1181.2	977.535	978.428	995.54
1635	'CPEB3'	52.5649	-0.95105	0.558541	-1.70274	0.0886168	0.999663	85.624	43.67	52.6603	28.3054
1636	'MARCH5'	207.845	-0.0750278	0.326313	-0.229926	0.818149	0.999663	184.659	178.039	242.237	226.443
1637	'IDE'	155.755	0.132951	0.345366	0.384957	0.700269	0.999663	157.837	181.398	139.023	144.762
1638	'KIF11'	37.7247	-0.26247	0.615826	-0.426208	0.669956	0.999663	35.0749	27.9936	47.3943	40.4362
1639	'HHEX'	350.1	0.116528	0.277769	0.419512	0.674842	0.999663	325.99	314.648	346.505	413.258
1640	'EXOC6'	140.221	0.215534	0.347669	0.619941	0.535297	0.999663	132.047	153.405	127.438	147.997
1641	'MYOF'	137.13	-0.26853	0.378476	-0.709503	0.478012	0.999663	117.604	120.932	182.205	127.779
1642	'FRA10AC1'	230.828	-0.266654	0.313258	-0.851227	0.394643	0.999663	211.481	207.152	292.791	211.886
1643	'NOC3L'	118.194	0.342531	0.394279	0.868753	0.384982	0.999663	89.7505	111.974	119.012	152.04
1644	'TBC1D12'	39.5164	-0.206488	0.601217	-0.34345	0.73126	0.999663	34.0433	40.3107	50.5539	33.1577
1645	'HELLS'	16.6649	0.104615	0.908982	0.115091	0.908373	0.999663	21.6639	13.4369	10.5321	21.0268
1646	'PDLIM1'	596.402	-0.557261	0.338057	-1.64842	0.0992661	0.999663	525.092	341.521	896.278	622.718
1647	'ALDH18A1'	275.019	-0.0127857	0.27972	-0.0457087	0.963542	0.999663	280.599	283.295	271.727	264.453
1648	'TCTN3'	160.499	-0.149585	0.332504	-0.449874	0.652802	0.999663	176.406	155.644	161.14	148.805
1649	'ENTPD1'	471.653	-0.0315083	0.249599	-0.126236	0.899545	0.999663	499.301	498.285	453.932	435.094
1650	'CCNJ'	85.6113	-0.0634288	0.421647	-0.150431	0.880425	0.999663	87.6872	78.382	87.4161	88.9597
1651	'ZNF518A'	319.225	0.127913	0.273575	0.467563	0.640097	0.999663	327.022	318.007	283.312	348.56
1652	'BLNK'	145.849	0.26467	0.452221	0.585266	0.558369	0.999663	92.8453	101.897	172.726	215.93
1653	'TM9SF3'	927.413	-0.106235	0.217725	-0.487934	0.625597	0.999663	1009.95	891.315	913.129	895.258
1654	'PIK3AP1'	947.864	-0.151398	0.216855	-0.698152	0.485082	0.999663	1028.52	864.441	966.843	931.651
1655	'LCOR'	183.086	-0.749167	0.322589	-2.32236	0.0202137	0.999663	240.366	126.531	219.067	146.379
1656	'C10orf12'	20.1986	0.342596	0.826485	0.414522	0.678492	0.999663	14.4426	29.1133	21.0641	16.1745
1657	'ARHGAP19'	153.047	-0.227336	0.339161	-0.670289	0.502674	0.999663	175.374	138.848	154.821	143.144
1658	'FRAT1'	393.616	0.0321191	0.26878	0.1195	0.904879	0.999663	432.246	369.515	346.505	426.198
1659	'FRAT2'	398.834	-0.206306	0.254082	-0.811966	0.416811	0.999663	439.468	381.832	414.963	359.074
1660	'RRP12'	352.532	0.11176	0.263217	0.424593	0.671133	0.999663	320.832	359.437	357.037	372.822
1661	'PGAM1'	647.143	-0.0672384	0.25388	-0.264843	0.79113	0.999663	713.877	722.234	609.806	542.654
1662	'EXOSC1'	232.484	-0.0880506	0.3073	-0.286529	0.774473	0.999663	223.86	253.062	254.876	198.138
1663	'ZDHHC16'	160.378	0.40386	0.332621	1.21417	0.224682	0.999663	143.394	185.877	132.704	179.537
1664	'MMS19'	730.362	0.0988041	0.236938	0.417005	0.676675	0.999663	711.814	840.927	698.275	670.433
1665	'UBTD1'	51.3894	0.254905	0.533084	0.478171	0.632528	0.999663	54.6756	59.3463	38.9686	52.5671
1666	'PI4K2A'	236.542	0.0421024	0.305067	0.13801	0.890232	0.999663	241.398	270.978	224.333	209.46
1667	'AVPI1'	25.2156	-0.401827	0.76318	-0.526517	0.598529	0.999663	35.0749	29.1133	22.1173	14.557
1668	'MARVELD1'	129.729	-0.245544	0.362027	-0.678247	0.497615	0.999663	147.521	127.651	133.757	109.987
1669	'ZFYVE27'	426.535	0.359554	0.257362	1.39708	0.162391	0.999663	392.014	518.441	354.93	440.755
1670	'GOLGA7B'	205.268	0.0264735	0.321139	0.0824363	0.9343	0.999663	229.018	189.236	177.992	224.826
1671	'R3HCC1L'	167.409	0.154238	0.326329	0.472647	0.636465	0.999663	155.774	178.039	161.14	174.685
1672	'PYROXD2'	187.093	0.146415	0.376011	0.389391	0.696987	0.999663	214.576	244.104	140.076	149.614
1673	'HPS1'	1013.15	-0.0136191	0.246377	-0.0552776	0.955917	0.999663	1143.03	1143.26	892.065	874.232
1674	'GOT1'	106.019	0.178488	0.387124	0.461062	0.644754	0.999663	103.161	108.615	95.8417	116.456
1675	'SLC25A28'	568.851	0.0899521	0.241574	0.372358	0.709626	0.999663	547.787	638.253	553.986	535.376
1676	'ENTPD7'	23.9387	0.438144	0.788639	0.55557	0.578505	0.999663	26.822	35.8318	13.6917	19.4094
1677	'COX15'	239.18	0.124254	0.293809	0.422907	0.672363	0.999663	214.576	244.104	243.291	254.748
1678	'CUTC'	209.252	0.261185	0.30637	0.852513	0.393929	0.999663	177.438	230.667	203.269	225.634
1679	'ABCC2'	36.0164	-0.236914	0.623439	-0.380011	0.703937	0.999663	44.3594	27.9936	33.7026	38.0101
1680	'DNMBP'	87.2465	-0.113982	0.419087	-0.271976	0.785641	0.999663	94.9085	88.4596	86.3629	79.255
1681	'ERLIN1'	161.359	0.185007	0.366902	0.50424	0.614093	0.999663	179.501	198.194	122.172	145.57
1682	'CHUK'	195.62	0.105731	0.316075	0.334512	0.737993	0.999663	206.323	199.314	170.619	206.225
1683	'CWF19L1'	399.466	0.391973	0.252721	1.55101	0.120898	0.999663	342.496	449.017	348.611	457.738
1684	'BLOC1S2'	393.941	-0.00277062	0.269223	-0.0102912	0.991789	0.999663	347.654	369.515	441.293	417.302
1685	'SCD'	47.7523	0.171487	0.546008	0.314074	0.753465	0.999663	40.233	55.9871	49.5007	45.2886
1686	'SEC31B'	606.852	0.346016	0.240963	1.43597	0.151011	0.999663	576.673	719.994	491.847	638.893
1687	'NDUFB8'	767.701	-0.089173	0.221771	-0.402094	0.687615	0.999663	805.691	730.072	777.266	757.775
1688	'HIF1AN'	492.627	0.0636326	0.256964	0.247632	0.804419	0.999663	480.732	437.819	483.421	568.534
1689	'FAM178A'	314.89	0.192355	0.2688	0.715608	0.474234	0.999663	298.137	342.641	289.632	329.151
1690	'SEMA4G'	20.3742	0.0754025	0.807672	0.0933579	0.925619	0.999663	21.6639	25.7541	17.9045	16.1745
1691	'MRPL43'	354.612	-0.0121846	0.261486	-0.0465976	0.962834	0.999663	341.464	356.078	370.728	350.178
1692	'C10orf2'	98.6789	0.44828	0.44487	1.00766	0.313616	0.999663	61.8969	94.0584	105.321	133.44
1693	'LZTS2'	243.043	0.348137	0.307897	1.13069	0.258184	0.999663	183.627	253.062	244.344	291.141
1694	'SFXN3'	430.047	-0.120849	0.326043	-0.370652	0.710896	0.999663	549.851	509.483	345.451	315.403
1695	'BTRC'	142.41	0.122814	0.361799	0.339453	0.734268	0.999663	136.173	124.291	136.917	172.258
1696	'POLL'	271.043	0.329494	0.295547	1.11486	0.26491	0.999663	260.998	334.803	219.067	269.305
1697	'DPCD'	21.0533	-0.653419	0.865109	-0.755302	0.450068	0.999663	14.4426	22.3948	36.8622	10.5134
1698	'FBXW4'	510.562	-0.096636	0.240785	-0.401338	0.688171	0.999663	550.882	487.088	504.486	499.792
1699	'NPM3'	93.8451	-0.208467	0.404726	-0.515081	0.606496	0.999663	99.035	88.4596	102.161	85.7248
1700	'MGEA5'	2073.74	0.125291	0.206526	0.606662	0.544075	0.999663	2032.28	1986.42	1935.79	2340.45
1701	'KCNIP2'	28.5212	-0.216767	0.789256	-0.274647	0.783587	0.999663	23.7271	11.1974	37.9154	41.245
1702	'C10orf76'	286.644	-0.246162	0.275756	-0.892678	0.37203	0.999663	315.674	257.541	306.483	266.879
1703	'HPS6'	293.569	0.215336	0.292779	0.735491	0.462041	0.999663	312.579	326.965	230.652	304.081
1704	'LDB1'	1083.96	0.106454	0.230383	0.462074	0.644028	0.999663	1068.75	1270.91	1018.45	977.748
1705	'PPRC1'	249.515	0.0689579	0.290014	0.237774	0.812056	0.999663	227.987	258.66	259.089	252.322
1706	'NOLC1'	619.461	0.0273459	0.235126	0.116303	0.907412	0.999663	626.19	582.266	601.38	668.007
1707	'GBF1'	605.099	0.119556	0.237311	0.503795	0.614406	0.999663	599.368	675.205	560.305	585.517
1708	'NFKB2'	877.557	0.382908	0.219116	1.74751	0.0805491	0.999663	729.351	1012.25	794.117	974.513
1709	'PSD'	38.297	-0.130074	0.638707	-0.203653	0.838625	0.999663	36.1065	23.5146	44.2346	49.3322
1710	'FBXL15'	404.513	0.0664539	0.252891	0.262776	0.792723	0.999663	380.666	417.664	409.697	410.024
1711	'CUEDC2'	357.621	0.150326	0.265198	0.566846	0.570819	0.999663	329.085	404.227	348.611	348.56
1712	'RPARP+AC0-AS1'	131.295	0.0236782	0.36636	0.0646308	0.948468	0.999663	122.762	116.453	137.97	147.997
1713	'TMEM180'	85.6874	0.495539	0.454115	1.09122	0.275177	0.999663	61.8969	123.172	80.0436	77.6376
1714	'ACTR1A'	804.387	0.328046	0.268465	1.22194	0.221732	0.999663	812.912	1058.16	612.966	733.513
1715	'SUFU'	193.981	0.257901	0.353814	0.728917	0.466052	0.999663	135.142	235.146	218.014	187.624
1716	'TRIM8'	774.232	-0.154613	0.22685	-0.681565	0.495514	0.999663	772.679	770.383	858.363	695.503
1717	'ARL3'	67.9347	0.144132	0.470726	0.30619	0.75946	0.999663	62.9285	61.5858	66.352	80.8725
1718	'SFXN2'	53.1523	0.25517	0.547482	0.466079	0.641159	0.999663	38.1697	45.9094	58.9795	69.5503
1719	'WBP1L'	790.81	-0.142851	0.235705	-0.606059	0.544475	0.999663	921.232	787.179	738.297	716.53
1720	'C10orf32'	199.924	-0.0140687	0.315053	-0.044655	0.964382	0.999663	181.564	207.152	220.12	190.859
1721	'CNNM2'	52.1973	-0.737342	0.541593	-1.36143	0.173377	0.999663	50.5491	36.9515	80.0436	41.245
1722	'NT5C2'	702.541	0.0157433	0.225225	0.0699004	0.944273	0.999663	716.972	713.276	680.371	699.547
1723	'PCGF6'	73.401	-0.375221	0.465126	-0.806708	0.419835	0.999663	92.8453	73.903	72.6712	54.1846
1724	'TAF5'	96.0465	0.570874	0.413786	1.37963	0.1677	0.999663	68.0866	125.411	86.3629	104.326
1725	'USMG5'	364.636	0.0993906	0.260696	0.381251	0.703017	0.999663	365.192	362.797	339.132	391.423
1726	'PDCD11'	414.612	0.120799	0.252419	0.478567	0.632247	0.999663	378.603	425.502	416.016	438.329
1727	'CALHM2'	419.619	0.472314	0.260234	1.81496	0.0695307	0.999663	343.528	537.476	359.143	438.329
1728	'NEURL1'	125.638	0.372141	0.369309	1.00767	0.313615	0.999663	112.446	156.764	106.374	126.97
1729	'SH3PXD2A'	180.216	0.0911673	0.338117	0.269633	0.787443	0.999663	159.9	157.884	189.577	213.503
1730	'OBFC1'	349.971	-0.0665245	0.308542	-0.215609	0.829293	0.999663	282.662	296.732	433.921	386.57
1731	'SLK'	544.644	-0.209327	0.236691	-0.884388	0.376487	0.999663	601.431	513.962	566.625	496.557
1732	'SFR1'	80.8557	-0.201405	0.434144	-0.463912	0.642711	0.999663	81.4975	69.424	91.6289	80.8725
1733	'GSTO1'	599.304	-0.287319	0.240103	-1.19665	0.231443	0.999663	629.285	496.046	688.797	583.091
1734	'ITPRIP'	399.334	-0.614966	0.319446	-1.9251	0.0542168	0.999663	606.589	363.916	359.143	267.688
1735	'XPNPEP1'	514.323	0.0219741	0.251668	0.0873137	0.930422	0.999663	469.385	474.771	551.88	561.255
1736	'ADD3'	2362.92	-0.0873431	0.238143	-0.366767	0.713793	0.999663	2171.55	1911.4	2698.31	2670.41
1737	'MXI1'	262.139	-0.171785	0.283699	-0.605519	0.544834	0.999663	274.409	237.385	281.206	255.557
1738	'SMNDC1'	266.426	0.128704	0.290433	0.443147	0.65766	0.999663	281.631	274.337	227.492	282.245
1739	'DUSP5'	183.111	-0.316568	0.317999	-0.9955	0.319493	0.999663	210.449	157.884	195.896	168.215
1740	'SMC3'	552.427	0.0922814	0.251142	0.367448	0.713285	0.999663	468.353	552.033	601.38	587.943
1741	'PDCD4+AC0-AS1'	108.073	-0.0799035	0.46997	-0.170018	0.864996	0.999663	80.4659	70.5438	142.183	139.101
1742	'PDCD4'	1325.09	0.232465	0.213851	1.08704	0.277019	0.999663	1182.23	1321.3	1255.42	1541.43
1743	'BBIP1'	106.637	-0.293743	0.415134	-0.707588	0.479201	0.999663	90.7821	89.5794	144.289	101.899
1744	'SHOC2'	394.87	-0.351284	0.258065	-1.36122	0.173443	0.999663	450.816	322.486	434.974	371.205
1745	'ADRA2A'	20.53	-0.341735	0.842075	-0.405824	0.684872	0.999663	14.4426	13.4369	31.5962	22.6443
1746	'GPAM'	63.0507	-0.066699	0.485877	-0.137276	0.890813	0.999663	66.0233	52.6279	63.1923	70.3591
1747	'ACSL5'	642.429	-0.061931	0.229959	-0.269314	0.787688	0.999663	660.233	655.049	651.934	602.5
1748	'ZDHHC6'	447.771	0.0676298	0.24806	0.272635	0.785134	0.999663	445.657	479.25	428.655	437.52
1749	'VTI1A'	183.465	-0.670778	0.327723	-2.04678	0.0406793	0.999663	252.746	139.968	198.003	143.144
1750	'LOC103344931'	72.8189	0.476608	0.460095	1.03589	0.300254	0.999663	70.1498	86.2202	51.6071	83.2987
1751	'TCF7L2'	108.303	-0.469459	0.391064	-1.20047	0.229958	0.999663	122.762	101.897	128.491	80.0638
1752	'CASP7'	193.284	-0.045178	0.319481	-0.141411	0.887546	0.999663	194.975	169.081	198.003	211.077
1753	'DCLRE1A'	113.251	-0.27109	0.383125	-0.707576	0.479209	0.999663	128.952	91.8189	119.012	113.221
1754	'NHLRC2'	68.8313	-0.483435	0.460104	-1.05071	0.293392	0.999663	81.4975	58.2266	78.9904	56.6107
1755	'CCDC186'	181.029	-0.372161	0.326938	-1.13832	0.254985	0.999663	191.88	142.207	216.96	173.067
1756	'AFAP1L2'	52.0653	0.228113	0.567429	0.402011	0.687676	0.999663	35.0749	42.5502	61.0859	69.5503
1757	'ABLIM1'	1231.6	-0.159026	0.331453	-0.479784	0.631381	0.999663	977.971	773.742	1621.94	1552.75
1758	'FAM160B1'	273.75	0.0882415	0.335424	0.263074	0.792493	0.999663	328.053	326.965	202.216	237.765
1759	'TRUB1'	96.5792	-0.00508492	0.41305	-0.0123107	0.990178	0.999663	101.098	81.7412	92.6821	110.795
1760	'SHTN1'	174.786	-0.405197	0.338648	-1.19651	0.231496	0.999663	174.343	135.489	224.333	164.98
1761	'SLC18A2'	102.864	-0.806204	0.393099	-2.05089	0.0402773	0.999663	125.857	76.1425	135.864	73.594
1762	'PDZD8'	164.949	-0.38062	0.358338	-1.06218	0.288154	0.999663	210.449	169.081	162.194	118.074
1763	'RAB11FIP2'	170.982	-0.504099	0.325346	-1.54942	0.12128	0.999663	202.196	135.489	199.056	147.188
1764	'FAM204A'	334.363	0.0528232	0.26861	0.196654	0.844098	0.999663	346.622	356.078	309.642	325.107
1765	'CACUL1'	318.003	0.109141	0.269875	0.404413	0.685909	0.999663	292.979	320.246	319.121	339.664
1766	'NANOS1'	70.8512	-0.238683	0.460177	-0.518677	0.603986	0.999663	77.3711	72.7833	75.8308	57.4195
1767	'EIF3A'	2148.48	0.0766593	0.196895	0.389341	0.697024	0.999663	2134.41	2184.62	2048.49	2226.42
1768	'SFXN4'	126.191	-0.163615	0.38407	-0.426004	0.670105	0.999663	154.742	133.249	111.64	105.134
1769	'PRDX3'	360.49	0.233052	0.264305	0.881753	0.37791	0.999663	318.769	363.916	344.398	414.876
1770	'GRK5'	487.213	-0.135306	0.296286	-0.456675	0.647905	0.999663	434.31	365.036	586.636	562.873
1771	'RGS10'	1135.86	-0.35821	0.287191	-1.24729	0.212291	0.999663	992.413	791.658	1560.85	1198.53
1772	'TIAL1'	1065.61	0.145406	0.212638	0.68382	0.494089	0.999663	1034.71	1156.69	988.96	1082.07
1773	'BAG3'	126.412	0.208837	0.37406	0.558297	0.576641	0.999663	104.193	122.052	130.598	148.805
1774	'MCMBP'	575.959	0.0642327	0.236775	0.271282	0.786175	0.999663	548.819	621.457	577.157	556.403
1775	'SEC23IP'	302.04	0.21994	0.285092	0.771471	0.440428	0.999663	245.524	310.169	312.802	339.664
1776	'WDR11+AC0-AS1'	52.7291	-0.615872	0.67411	-0.913608	0.360923	0.999663	26.822	27.9936	101.108	54.9933
1777	'WDR11'	623.283	0.274376	0.239612	1.14508	0.252175	0.999663	518.902	643.852	609.806	720.574
1778	'ATE1'	204.608	-0.00809478	0.32301	-0.0250604	0.980007	0.999663	173.311	211.631	236.971	196.52
1779	'NSMCE4A'	430.16	-0.0288274	0.262325	-0.109892	0.912495	0.999663	423.994	373.994	445.506	477.148
1780	'PLEKHA1'	405.862	-0.00920813	0.258671	-0.0355978	0.971603	0.999663	379.634	381.832	434.974	427.007
1781	'FAM24B'	39.523	0.0308206	0.592313	0.0520343	0.958501	0.999663	34.0433	36.9515	44.2346	42.8624
1782	'LOC399815'	18.5624	-0.523628	0.893009	-0.586364	0.557631	0.999663	13.411	10.0777	30.543	20.2181
1783	'C10orf88'	94.6618	0.539659	0.407988	1.32273	0.185925	0.999663	71.1814	108.615	83.2033	115.648
1784	'PSTK'	28.0902	0.0502802	0.696562	0.0721834	0.942456	0.999663	33.0117	31.3528	22.1173	25.8792
1785	'IKZF5'	290.174	-0.113161	0.276761	-0.408875	0.682631	0.999663	313.611	268.738	289.632	288.715
1786	'ACADSB'	258.808	-0.00380573	0.300473	-0.0126658	0.989894	0.999663	229.018	235.146	289.632	281.436
1787	'BUB3'	1018.65	0.0448891	0.217764	0.206137	0.836684	0.999663	1057.4	1079.43	947.885	989.879
1788	'CHST15'	453.522	0.00366047	0.262376	0.0139512	0.988869	0.999663	475.574	511.722	429.708	397.084
1789	'OAT'	275.929	0.0781118	0.307866	0.25372	0.799712	0.999663	290.915	333.683	245.397	233.721
1790	'LHPP'	167.396	0.051822	0.342998	0.151085	0.879908	0.999663	138.236	166.842	190.63	173.876
1791	'FAM53B'	1437.12	-0.429153	0.216053	-1.98633	0.0469967	0.999663	1814.61	1223.88	1483.97	1226.03
1792	'METTL10'	129.449	0.0245316	0.398149	0.0616141	0.95087	0.999663	99.035	111.974	157.981	148.805
1793	'FAM175B'	167.063	0.267381	0.331796	0.805859	0.420324	0.999663	144.426	169.081	159.034	195.711
1794	'ZRANB1'	387.987	-0.304047	0.256529	-1.18523	0.235925	0.999663	434.31	330.324	423.389	363.926
1795	'CTBP2'	384.589	-0.0776678	0.281443	-0.275963	0.782576	0.999663	434.31	428.861	354.93	320.255
1796	'EDRF1'	237.623	0.2193	0.303409	0.722788	0.46981	0.999663	236.24	229.547	203.269	281.436
1797	'UROS'	202.523	-0.149512	0.326255	-0.458267	0.646761	0.999663	200.133	222.829	225.386	161.745
1798	'BCCIP'	303.316	-0.175053	0.286044	-0.61198	0.540551	0.999663	332.18	247.463	311.749	321.873
1799	'DHX32'	91.1066	0.278932	0.414282	0.67329	0.500763	0.999663	88.7188	105.256	75.8308	94.6208
1800	'PTPRE'	848.128	-0.129563	0.233558	-0.554738	0.579074	0.999663	944.959	891.315	826.767	729.47
1801	'MKI67'	62.9064	-0.495342	0.485584	-1.02009	0.307684	0.999663	72.213	59.3463	74.7776	45.2886
1802	'MGMT'	159.6	-0.173617	0.368901	-0.470633	0.637903	0.999663	157.837	114.214	181.151	185.198
1803	'LINC00959'	72.5164	-0.0345568	0.453183	-0.0762537	0.939217	0.999663	78.4027	67.1845	68.4584	76.0201
1804	'GLRX3'	287.231	-0.0519605	0.276655	-0.187817	0.85102	0.999663	297.105	293.373	287.525	270.923
1805	'PPP2R2D'	386.004	-0.0244468	0.26344	-0.0927983	0.926064	0.999663	371.381	349.36	407.591	415.685
1806	'BNIP3'	167.694	-0.302304	0.384928	-0.785352	0.432247	0.999663	141.331	118.693	229.599	181.154
1807	'STK32C'	110.883	0.201078	0.427282	0.470598	0.637928	0.999663	84.5924	89.5794	122.172	147.188
1808	'LRRC27'	64.4838	0.293241	0.486507	0.602749	0.546676	0.999663	47.4543	71.6635	68.4584	70.3591
1809	'PWWP2B'	232.884	0.318541	0.295222	1.07899	0.280594	0.999663	216.639	250.822	198.003	266.07
1810	'INPP5A'	129.994	-0.0161774	0.381976	-0.0423519	0.966218	0.999663	118.636	105.256	143.236	152.849
1811	'KNDC1'	34.553	-0.160238	0.658229	-0.243438	0.807666	0.999663	27.8536	24.6343	45.2878	40.4362
1812	'VENTX'	223.334	0.0476447	0.345231	0.138008	0.890234	0.999663	268.22	262.02	170.619	192.477
1813	'ADAM8'	2227.49	0.0663568	0.226981	0.292345	0.770023	0.999663	2373.74	2586.6	1977.92	1971.67
1814	'TUBGCP2'	817.031	0.00616329	0.21976	0.0280455	0.977626	0.999663	802.596	838.687	827.82	799.02
1815	'ZNF511'	202.055	-0.135649	0.307182	-0.44159	0.658786	0.999663	218.702	195.955	204.322	189.242
1816	'FUOM'	103.912	-0.369629	0.406406	-0.909507	0.363083	0.999663	136.173	97.4176	97.9481	84.1074
1817	'ECHS1'	445.702	0.0577842	0.246398	0.234516	0.814584	0.999663	428.12	449.017	445.506	460.164
1818	'PAOX'	89.2934	-0.0110275	0.415826	-0.0265195	0.978843	0.999663	84.5924	83.9807	94.7885	93.8121
1819	'MTG1'	342.38	0.411598	0.263449	1.56234	0.118207	0.999663	302.263	395.269	285.419	386.57
1820	'SPRN'	66.7716	0.711187	0.49376	1.44035	0.149768	0.999663	38.1697	78.382	63.1923	87.3423
1821	'SCART1'	124.395	0.260259	0.512894	0.507433	0.611851	0.999663	75.3079	71.6635	151.662	198.946
1822	'BET1L'	568.131	-0.0129614	0.233442	-0.0555229	0.955722	0.999663	570.483	569.949	570.838	561.255
1823	'RIC8A'	792.771	-0.155925	0.235042	-0.66339	0.507081	0.999663	930.516	771.503	740.404	728.661
1824	'SIRT3'	144.676	0.235579	0.362797	0.64934	0.516118	0.999663	117.604	135.489	148.502	177.111
1825	'PSMD13'	1005.21	0.0415714	0.22268	0.186687	0.851906	0.999663	1059.47	1083.91	921.555	955.913
1826	'NLRP6'	56.8726	-0.199046	0.517102	-0.384926	0.700292	0.999663	71.1814	45.9094	50.5539	59.8456
1827	'ATHL1'	4781.68	0.344055	0.193181	1.781	0.0749122	0.999663	4440.07	5210.16	3988.49	5488.01
1828	'IFITM2'	2206.83	0.00697489	0.220022	0.0317008	0.974711	0.999663	2328.35	2494.79	2073.76	1930.43
1829	'IFITM1'	2883.23	0.0240128	0.197853	0.121367	0.9034	0.999663	2757.51	3054.66	2960.56	2760.18
1830	'IFITM3'	661.182	-0.138469	1.02376	-0.135254	0.892411	0.999663	306.39	353.839	1079.54	904.963
1831	'B4GALNT4'	68.7953	-0.0110303	0.762903	-0.0144583	0.988464	0.999663	113.478	116.453	24.2237	21.0268
1832	'SIGIRR'	2516.93	0.389771	0.254389	1.53218	0.125477	0.999663	2517.14	3392.82	1839.95	2317.81
1833	'ANO9'	835.658	0.354462	0.222234	1.595	0.110713	0.999663	743.794	884.596	723.552	990.688
1834	'PTDSS2'	140.562	0.0835746	0.349245	0.239301	0.810872	0.999663	144.426	147.806	128.491	141.527
1835	'RNH1'	1409.97	-0.0282176	0.206931	-0.136362	0.891535	0.999663	1443.23	1462.38	1403.92	1330.35
1836	'HRAS'	231.666	0.0441059	0.296736	0.148637	0.88184	0.999663	230.05	219.47	226.439	250.705
1837	'LRRC56'	47.1936	-0.0984568	0.59846	-0.164517	0.869324	0.999663	68.0866	45.9094	29.4898	45.2886
1838	'LMNTD2'	154.361	0.0964505	0.346521	0.278339	0.780752	0.999663	150.616	180.279	147.449	139.101
1839	'RASSF7'	421.323	0.0775	0.257359	0.301135	0.763311	0.999663	389.95	466.933	429.708	398.701
1840	'PHRF1'	675.762	0.387997	0.227411	1.70615	0.0879807	0.999663	574.609	788.299	596.114	744.027
1841	'IRF7'	816.188	0.388112	0.292201	1.32824	0.1841	0.999663	812.912	1160.05	600.327	691.46
1842	'SCT'	18.1875	0.149591	0.856901	0.174572	0.861416	0.999663	18.5691	24.6343	15.7981	13.7483
1843	'DEAF1'	299.92	-0.0281791	0.272316	-0.10348	0.917582	0.999663	302.263	304.57	303.323	289.524
1844	'TMEM80'	220.729	0.185204	0.332943	0.556262	0.578032	0.999663	168.153	204.913	245.397	264.453
1845	'EPS8L2'	88.0177	0.333244	0.452104	0.737094	0.461065	0.999663	56.7388	104.136	99.0013	92.1946
1846	'TALDO1'	1863.97	-0.0680367	0.215617	-0.315545	0.752348	0.999663	1898.17	2032.33	1916.83	1608.55
1847	'PDDC1'	441.88	0.125112	0.257521	0.48583	0.627087	0.999663	468.353	463.573	377.048	458.547
1848	'LOC171391'	53.3437	0.757835	0.551045	1.37527	0.169048	0.999663	28.8852	57.1069	50.5539	76.8289
1849	'SLC25A22'	297.357	0.0466026	0.278732	0.167195	0.867216	0.999663	290.915	328.085	293.844	276.584
1850	'PIDD1'	432.393	0.148197	0.248711	0.59586	0.551269	0.999663	399.235	445.657	421.282	463.399
1851	'RPLP2'	14077.7	-0.0631434	0.225762	-0.279691	0.779715	0.999663	12483.6	11925.3	16288.9	15613.2
1852	'PNPLA2'	1583.2	0.0718525	0.206087	0.348651	0.727351	0.999663	1551.55	1718.8	1535.57	1526.87
1853	'CRACR2B'	44.8361	1.00609	0.601095	1.67376	0.0941773	0.999663	29.9168	79.5017	29.4898	40.4362
1854	'CD151'	574.294	-0.24254	0.281252	-0.862359	0.38849	0.999663	697.371	632.654	546.614	420.537
1855	'POLR2L'	355.44	0.102384	0.270386	0.378658	0.704942	0.999663	310.516	388.551	374.941	347.752
1856	'TSPAN4'	137.392	0.17897	0.376578	0.475252	0.634607	0.999663	135.142	175.8	122.172	116.456
1857	'CHID1'	203.389	-0.140875	0.335049	-0.42046	0.674149	0.999663	218.702	153.405	208.535	232.913
1858	'AP2A2'	633.499	0.131841	0.271911	0.48487	0.627769	0.999663	687.055	774.862	521.337	550.742
1859	'TOLLIP'	517.903	0.0838258	0.238461	0.351528	0.725192	0.999663	501.365	520.68	504.486	545.081
1860	'TOLLIP+AC0-AS1'	25.5914	-0.27477	0.751125	-0.365812	0.714506	0.999663	28.8852	14.5567	27.3834	31.5403
1861	'MOB2'	523.645	-0.0162075	0.24415	-0.0663831	0.947073	0.999663	565.325	538.596	487.634	503.027
1862	'DUSP8'	105.128	0.0385693	0.4881	0.0790193	0.937017	0.999663	128.952	148.926	77.9372	64.698
1863	'CTSD'	4472.59	-0.0790851	0.235164	-0.336298	0.736646	0.999663	5034.28	5130.66	4154.9	3570.52
1864	'TNNI2'	68.9571	-0.144243	0.462269	-0.312033	0.755015	0.999663	78.4027	67.1845	66.352	63.8893
1865	'LSP1'	6744.89	-0.131008	0.190062	-0.689289	0.490641	0.999663	7045.93	6775.56	7055.43	6102.64
1866	'TNNT3'	30.4617	-0.377261	0.667926	-0.564824	0.572193	0.999663	28.8852	24.6343	40.0218	28.3054
1867	'MRPL23'	291.892	0.0989984	0.277623	0.356594	0.721396	0.999663	275.441	283.295	288.578	320.255
1868	'ASCL2'	247.236	0.252091	0.965418	0.261121	0.793999	0.999663	331.148	398.628	120.065	139.101
1869	'C11orf21'	1313.4	0.158816	0.309824	0.512599	0.608232	0.999663	1600.03	1696.41	881.533	1075.6
1870	'TSPAN32'	1010.8	0.241917	0.289013	0.837045	0.402567	0.999663	1146.12	1297.78	705.648	893.641
1871	'CD81'	1441.96	-0.087886	0.229411	-0.383093	0.701651	0.999663	1618.6	1567.64	1352.32	1229.26
1872	'TSSC4'	471.286	0.0147017	0.266553	0.0551548	0.956015	0.999663	542.629	488.208	394.952	459.356
1873	'KCNQ1'	297.827	-0.431899	0.289281	-1.49301	0.135436	0.999663	303.295	231.787	381.26	274.966
1874	'KCNQ1OT1'	55.0063	-0.499127	0.546651	-0.913064	0.361209	0.999663	84.5924	45.9094	44.2346	45.2886
1875	'CDKN1C'	515.811	-0.010023	0.244635	-0.0409712	0.967319	0.999663	491.049	482.609	544.507	545.081
1876	'SLC22A18'	114.47	-0.0557475	0.443559	-0.125682	0.899983	0.999663	145.458	143.327	87.4161	81.6812
1877	'NAP1L4'	1468.74	0.0928003	0.210691	0.440456	0.659607	0.999663	1412.28	1398.56	1431.31	1632.82
1878	'CARS'	510.813	0.0129568	0.268824	0.0481979	0.961558	0.999663	555.009	593.463	461.304	433.477
1879	'OSBPL5'	798.543	0.226299	0.322385	0.701952	0.482709	0.999663	954.243	1054.8	517.124	668.007
1880	'ZNF195'	210.202	0.0121404	0.323085	0.0375765	0.970025	0.999663	202.196	175.8	216.96	245.852
1881	'NUP98'	659.745	0.0995375	0.227368	0.437781	0.661545	0.999663	625.158	689.761	648.775	675.285
1882	'PGAP2'	125.032	0.398727	0.364773	1.09308	0.274357	0.999663	104.193	135.489	111.64	148.805
1883	'RHOG'	1228.72	0.0189445	0.214209	0.0884396	0.929527	0.999663	1181.2	1322.42	1259.63	1151.62
1884	'STIM1'	917.863	-0.144597	0.225231	-0.641995	0.520877	0.999663	1018.2	937.224	908.917	807.107
1885	'RRM1'	213.99	0.393292	0.302229	1.30131	0.193154	0.999663	180.533	235.146	189.577	250.705
1886	'TRIM21'	375.878	0.321158	0.259706	1.23662	0.216228	0.999663	331.148	442.298	337.026	393.04
1887	'TRIM68'	122.758	-0.0653225	0.379974	-0.171913	0.863506	0.999663	142.363	131.01	108.48	109.178
1888	'HBB'	15868.8	0.855761	1.2235	0.699436	0.484279	0.999663	18070.8	34004.3	4520.36	6879.82
1889	'HBD'	34.1269	-0.600955	0.748065	-0.803345	0.421775	0.999663	59.8336	39.191	22.1173	15.3658
1890	'HBG2'	100.437	0.265335	1.47834	0.179482	0.857559	0.999663	144.426	195.955	37.9154	23.453
1891	'TRIM5'	193.345	0.176706	0.314285	0.562247	0.573948	0.999663	174.343	217.23	188.524	193.285
1892	'TRIM22'	2414.86	0.128345	0.203791	0.629789	0.528832	0.999663	2442.86	2667.23	2171.71	2377.65
1893	'FAM160A2'	559.455	0.153527	0.270656	0.567239	0.570552	0.999663	592.147	684.163	466.57	494.94
1894	'SMPD1'	489.662	-0.101106	0.25829	-0.391443	0.69547	0.999663	458.037	427.742	556.093	516.775
1895	'APBB1'	519.026	0.102019	0.287074	0.355375	0.722309	0.999663	392.014	481.489	609.806	592.795
1896	'TRIM3'	98.1503	-0.22967	0.416449	-0.551496	0.581293	0.999663	109.351	107.495	102.161	73.594
1897	'ARFIP2'	333.281	0.299546	0.275697	1.08651	0.277255	0.999663	333.211	368.395	264.355	367.161
1898	'TIMM10B'	210.963	0.00886087	0.307521	0.0288139	0.977013	0.999663	222.829	198.194	198.003	224.826
1899	'DNHD1'	487.02	0.138349	0.271073	0.510375	0.609789	0.999663	542.629	543.075	384.42	477.956
1900	'RRP8'	136.199	0.373001	0.362607	1.02866	0.303637	0.999663	117.604	133.249	120.065	173.876
1901	'ILK'	1196.69	0.0021604	0.208636	0.0103549	0.991738	0.999663	1178.1	1228.36	1213.29	1166.99
1902	'TAF10'	779.277	-0.0339762	0.22425	-0.15151	0.879573	0.999663	743.794	775.981	833.086	764.245
1903	'TPP1'	1944.17	-0.160946	0.205517	-0.783127	0.433553	0.999663	1952.85	1943.87	2151.7	1728.25
1904	'DCHS1'	131.854	0.163853	0.424914	0.385615	0.699782	0.999663	160.932	169.081	87.4161	109.987
1905	'MRPL17'	150.965	0.33727	0.339124	0.994531	0.319964	0.999663	137.205	171.321	129.544	165.789
1906	'GVINP1'	799.013	-0.090056	0.227317	-0.396169	0.69198	0.999663	851.082	715.515	797.277	832.178
1907	'PPFIBP2'	155.495	-0.0341452	0.445919	-0.0765726	0.938964	0.999663	194.975	214.991	119.012	93.0034
1908	'EIF3F'	2599.51	-0.0452497	0.199105	-0.227265	0.820218	0.999663	2481.03	2600.04	2799.42	2517.56
1909	'RIC3'	112.92	0.155258	0.383031	0.40534	0.685227	0.999663	98.0034	110.854	115.853	126.97
1910	'TRIM66'	120.605	0.416151	0.420141	0.990501	0.321929	0.999663	75.3079	115.333	131.651	160.128
1911	'RPL27A'	13361.9	-0.121168	0.192751	-0.628624	0.529595	0.999663	13121.1	12112.3	14724.9	13489.5
1912	'AKIP1'	97.4009	-0.17774	0.439571	-0.404348	0.685957	0.999663	75.3079	83.9807	131.651	98.6644
1913	'TMEM9B'	363.755	0.0684325	0.278952	0.24532	0.806209	0.999663	312.579	335.923	398.112	408.406
1914	'TMEM9B+AC0-AS1'	20.9147	0.302553	0.826363	0.366126	0.714271	0.999663	25.7904	26.8738	11.5853	19.4094
1915	'DENND5A'	681.512	-0.400067	0.255073	-1.56844	0.116779	0.999663	693.245	507.243	858.363	667.198
1916	'TMEM41B'	194.075	0.428383	0.369274	1.16007	0.246021	0.999663	121.731	186.997	209.588	257.983
1917	'IPO7'	560.554	-0.00112191	0.24351	-0.00460724	0.996324	0.999663	536.44	512.842	585.582	607.352
1918	'LOC644656'	18.0717	-0.0187381	0.863251	-0.0217064	0.982682	0.999663	16.5058	12.3172	20.0109	23.453
1919	'ZNF143'	213.96	-0.225839	0.324132	-0.696751	0.485959	0.999663	266.157	216.11	194.843	178.728
1920	'WEE1'	97.2184	-0.159213	0.402057	-0.395998	0.692107	0.999663	110.383	90.6991	94.7885	93.0034
1921	'SWAP70'	370.408	-0.161424	0.389638	-0.414293	0.67866	0.999663	275.441	220.589	507.645	477.956
1922	'SBF2+AC0-AS1'	17.3749	-0.219828	0.864926	-0.254158	0.799374	0.999663	21.6639	13.4369	15.7981	18.6007
1923	'SBF2'	118.261	-0.381607	0.374629	-1.01863	0.30838	0.999663	145.458	101.897	122.172	103.517
1924	'AMPD3'	235.359	0.397843	0.339458	1.172	0.241199	0.999663	152.679	242.984	253.823	291.95
1925	'MTRNR2L8'	108.3	-0.604044	0.467539	-1.29197	0.196369	0.999663	112.446	51.5081	149.555	119.691
1926	'RNF141'	294.18	-0.0334043	0.315208	-0.105975	0.915602	0.999663	263.062	230.667	332.813	350.178
1927	'MRVI1'	53.4365	0.287431	0.56797	0.506067	0.61281	0.999663	46.4227	80.6215	49.5007	37.2013
1928	'CTR9'	619.98	0.0905306	0.254718	0.355415	0.722279	0.999663	514.776	593.463	686.69	684.99
1929	'EIF4G2'	5695.41	-0.229563	0.200176	-1.14681	0.251462	0.999663	5705.86	4899.99	6589.91	5585.86
1930	'ZBED5'	628.201	0.0766407	0.268805	0.285116	0.775555	0.999663	511.681	562.111	711.967	727.044
1931	'ZBED5+AC0-AS1'	56.4158	-0.198481	0.572499	-0.346693	0.728822	0.999663	54.6756	30.233	66.352	74.4027
1932	'USP47'	635.285	0.109503	0.229096	0.477977	0.632667	0.999663	616.905	644.972	605.593	673.668
1933	'MICAL2'	352.52	-0.00708703	0.313277	-0.0226222	0.981952	0.999663	427.088	408.706	279.1	295.185
1934	'ARNTL'	336.94	0.402938	0.293169	1.37442	0.169311	0.999663	323.927	441.179	255.929	326.725
1935	'BTBD10'	129.722	0.303991	0.361844	0.840118	0.400842	0.999663	125.857	141.088	106.374	145.57
1936	'FAR1'	572.298	0.141942	0.251335	0.564751	0.572243	0.999663	566.356	677.444	521.337	524.054
1937	'SPON1'	30.3782	0.161697	0.81432	0.198567	0.842602	0.999663	14.4426	14.5567	43.1814	49.3322
1938	'RRAS2'	135.425	0.0846205	0.420316	0.201326	0.840444	0.999663	96.9718	105.256	166.407	173.067
1939	'COPB1'	785.023	0.271856	0.242222	1.12234	0.261716	0.999663	793.312	932.745	628.764	785.272
1940	'PSMA1'	756.822	0.0132623	0.222889	0.0595017	0.952552	0.999663	730.383	772.622	776.213	748.071
1941	'PDE3B'	731.375	-0.137678	0.293616	-0.468905	0.639138	0.999663	651.98	521.8	881.533	870.188
1942	'CYP2R1'	136.459	0.670587	0.391586	1.71249	0.0868065	0.999663	120.699	203.793	89.5225	131.822
1943	'C11orf58'	1307.42	-0.161684	0.206477	-0.783061	0.433591	0.999663	1362.76	1202.6	1398.66	1265.65
1944	'RPS13'	6791.71	-0.0181867	0.222264	-0.0818249	0.934786	0.999663	5925.59	6007.42	7744.22	7489.6
1945	'PIK3C2A'	242.756	0.214524	0.292364	0.733757	0.463097	0.999663	210.449	258.66	239.078	262.836
1946	'NUCB2'	495.664	-0.0870063	0.265383	-0.327852	0.743024	0.999663	430.183	503.884	590.848	457.738
1947	'SERGEF'	186.545	-0.0794785	0.319004	-0.249145	0.803248	0.999663	188.785	166.842	194.843	195.711
1948	'SAAL1'	86.0247	0.0522235	0.426278	0.12251	0.902495	0.999663	75.3079	82.8609	93.7353	92.1946
1949	'HPS5'	200.86	0.242827	0.307306	0.790181	0.429422	0.999663	184.659	222.829	183.258	212.695
1950	'GTF2H1'	288.047	0.140009	0.299182	0.467972	0.639805	0.999663	225.924	302.33	322.281	301.654
1951	'LDHA'	1701.26	-0.170716	0.236269	-0.72255	0.469956	0.999663	2068.39	1765.83	1534.52	1436.3
1952	'TSG101'	270.323	0.138399	0.280581	0.493259	0.62183	0.999663	264.093	281.055	250.663	285.48
1953	'UEVLD'	46.3112	-0.0369158	0.546494	-0.0675503	0.946144	0.999663	44.3594	43.67	49.5007	47.7148
1954	'SPTY2D1'	191.627	-0.229689	0.312865	-0.734146	0.462859	0.999663	204.26	169.081	209.588	183.581
1955	'TMEM86A'	17.2554	0.0996889	0.858698	0.116093	0.907579	0.999663	18.5691	17.9159	14.7449	17.7919
1956	'ZDHHC13'	134.392	0.301629	0.355442	0.848603	0.396102	0.999663	114.509	142.207	126.385	154.466
1957	'HTATIP2'	298.097	-0.112748	0.282951	-0.398471	0.690283	0.999663	344.559	286.654	274.887	286.289
1958	'PRMT3'	79.2389	0.271898	0.441963	0.615207	0.538418	0.999663	75.3079	76.1425	68.4584	97.047
1959	'FANCF'	180.36	0.562125	0.335762	1.67418	0.0940956	0.999663	155.774	184.757	135.864	245.044
1960	'SVIP'	302.084	-0.309838	0.343143	-0.902942	0.366557	0.999663	233.145	240.745	436.027	298.419
1961	'CCDC34'	53.7228	0.0820294	0.515087	0.159253	0.873469	0.999663	49.5175	60.4661	54.7667	50.1409
1962	'LIN7C'	210.033	0.0212656	0.303332	0.0701068	0.944109	0.999663	202.196	207.152	214.854	215.93
1963	'METTL15'	67.1108	-0.0223194	0.477705	-0.0467221	0.962735	0.999663	79.4343	66.0648	55.8199	67.1242
1964	'ARL14EP'	327.927	0.139703	0.284235	0.491506	0.623068	0.999663	296.073	295.612	328.6	391.423
1965	'DNAJC24'	127.322	0.0755955	0.36274	0.208401	0.834916	0.999663	120.699	122.052	127.438	139.101
1966	'IMMP1L'	25.3377	-0.0225338	0.719101	-0.031336	0.975002	0.999663	27.8536	26.8738	23.1705	23.453
1967	'ELP4'	74.5006	-0.282126	0.454783	-0.620352	0.535026	0.999663	76.3395	58.2266	87.4161	76.0201
1968	'PAX6'	23.132	-0.0947842	0.770851	-0.12296	0.902138	0.999663	30.9484	21.2751	16.8513	23.453
1969	'RCN1'	142.863	0.10708	0.344865	0.310499	0.756182	0.999663	138.236	146.686	136.917	149.614
1970	'EIF3M'	993.027	-0.0282996	0.218105	-0.129753	0.896762	0.999663	937.738	965.218	1067.95	1001.2
1971	'PRRG4'	72.1084	0.318335	0.459471	0.69283	0.488416	0.999663	64.9917	90.6991	63.1923	69.5503
1972	'QSER1'	102.834	0.0668827	0.397817	0.168124	0.866485	0.999663	102.13	92.9386	99.0013	117.265
1973	'TCP11L1'	64.4169	-0.219966	0.491	-0.447995	0.654157	0.999663	79.4343	68.3043	58.9795	50.9497
1974	'LINC00294'	90.0023	-0.00692115	0.498429	-0.0138859	0.988921	0.999663	109.351	124.291	70.5648	55.802
1975	'CSTF3'	178.342	0.187952	0.334213	0.562371	0.573863	0.999663	152.679	166.842	181.151	212.695
1976	'HIPK3'	820.809	-0.285434	0.220341	-1.29542	0.195175	0.999663	931.548	726.713	872.054	752.923
1977	'CD59'	262.961	0.339149	0.353464	0.959502	0.337306	0.999663	177.438	226.188	287.525	360.691
1978	'FBXO3'	189.447	0.131164	0.312869	0.419231	0.675047	0.999663	182.596	200.434	179.045	195.711
1979	'LMO2'	484.97	-0.366784	0.245527	-1.49387	0.13521	0.999663	577.704	412.065	515.018	435.094
1980	'CAPRIN1'	855.445	0.0948561	0.225206	0.421198	0.673611	0.999663	827.355	810.693	827.82	955.913
1981	'NAT10'	413.838	0.269568	0.252886	1.06597	0.286438	0.999663	380.666	474.771	369.675	430.242
1982	'CAT'	795.756	-0.0218359	0.231171	-0.0944577	0.924746	0.999663	852.114	852.124	750.936	727.852
1983	'APIP'	162.716	0.210792	0.358192	0.588489	0.556204	0.999663	119.667	164.602	182.205	184.389
1984	'PDHX'	123.516	0.0367636	0.363888	0.10103	0.919527	0.999663	120.699	123.172	123.225	126.97
1985	'CD44'	4225.95	-0.313674	0.194293	-1.61443	0.106433	0.999663	4712.42	3997.48	4654.12	3539.79
1986	'TRIM44'	823.792	-0.0636636	0.22131	-0.287667	0.773601	0.999663	804.659	789.418	879.427	821.664
1987	'LDLRAD3'	40.7599	-0.549332	0.578947	-0.948847	0.342698	0.999663	49.5175	31.3528	47.3943	34.7752
1988	'COMMD9'	346.675	0.0154261	0.272501	0.0566095	0.954856	0.999663	376.539	370.635	312.802	326.725
1989	'PRR5L'	432.611	0.332274	0.311861	1.06546	0.286669	0.999663	466.29	574.428	299.11	390.614
1990	'TRAF6'	218.958	-0.320777	0.302221	-1.0614	0.288508	0.999663	259.967	193.715	226.439	195.711
1991	'C11orf74'	18.0157	-0.290171	0.841739	-0.344728	0.730299	0.999663	20.6323	17.9159	18.9577	14.557
1992	'API5'	792.286	-0.0146932	0.219832	-0.0668384	0.94671	0.999663	795.375	787.179	797.277	789.315
1993	'TTC17'	641.143	-0.108795	0.231099	-0.470773	0.637803	0.999663	694.277	634.894	636.136	599.265
1994	'HSD17B12'	176.134	-0.189066	0.340157	-0.55582	0.578334	0.999663	165.058	144.447	210.641	184.389
1995	'ALKBH3'	117.862	-0.0902001	0.37312	-0.241746	0.808977	0.999663	116.572	120.932	126.385	107.56
1996	'SEC14L1P1'	17.8907	-0.89891	0.945146	-0.951081	0.341563	0.999663	37.1381	11.1974	9.47885	13.7483
1997	'ACCS'	238.231	0.361285	0.337758	1.06966	0.284773	0.999663	260.998	287.774	155.874	248.279
1998	'EXT2'	240.434	-0.3059	0.308627	-0.991164	0.321606	0.999663	289.884	186.997	242.237	242.617
1999	'CD82'	516.543	-0.157315	0.297025	-0.529637	0.596363	0.999663	447.721	389.67	642.456	586.326
[truncated: 24,365 more rows]

## Sheet: Fig4_4C_+RBC
	gene	baseMean	log2FoldChange	lfcSE	stat	pvalue	padj	X.G07.	X.H08.	X.O15.	X.P16.
1	'HBA1'	266.856	4.00416	0.4585	8.73318	2.47621e-18	5.28076e-14	29.1481	752.196	33.3329	252.746
2	'HBA2'	1772.21	4.53595	0.712762	6.36391	1.96685e-10	2.09725e-06	122.623	4998.36	170.136	1797.72
3	'HBB'	6225.61	4.0167	0.770331	5.21425	1.84558e-07	0.00131196	605.074	17692.5	843.738	5761.12
4	'MAP3K7CL'	1474.01	1.03052	0.212782	4.84306	1.27857e-06	0.00681668	964.902	2127.06	972.903	1831.17
5	'PPBP'	3287.29	0.892826	0.209204	4.26772	1.97477e-05	0.084228	2061.47	4181.39	2540.24	4366.06
6	'ALAS2'	30.3338	3.4992	0.924728	3.78403	0.000154308	0.548463	5.02553	96.5811	4.86104	14.8674
7	'PF4'	1744	0.88374	0.240931	3.66803	0.000244429	0.74467	1006.11	2142.96	1444.42	2382.5
8	'DDX11L1'	7.55035	0.827507	1.28292	0.645017	0.518916	0.999955	6.03064	5.68124	4.86104	13.6285
9	'WASH7P'	439.122	-0.0491228	0.377456	-0.130142	0.896454	0.999955	546.778	601.075	347.217	261.419
10	'LOC729737'	239.017	-0.342995	1.11028	-0.308926	0.757378	0.999955	409.078	328.376	125.693	92.9213
11	'LOC100133331'	68.1277	-0.200882	0.495886	-0.405098	0.685406	0.999955	81.4136	80.6736	64.5824	45.8412
12	'MIR6723'	80.7889	0.54317	0.491882	1.10427	0.269477	0.999955	71.3626	130.669	60.4158	60.7086
13	'LOC100288069'	38.0696	-0.0947868	0.592624	-0.159944	0.872925	0.999955	36.1838	34.0874	42.3605	39.6464
14	'FAM87B'	2.62406	0.478767	2.11049	0.226851	0.82054	0.999955	3.01532	1.13625	1.38887	4.9558
15	'LINC00115'	12.3147	-0.135694	1.01558	-0.133612	0.893709	0.999955	9.04596	13.635	16.6664	9.91161
16	'LINC01128'	120.905	-0.447008	0.398457	-1.12185	0.261927	0.999955	135.689	77.2649	143.054	127.612
17	'LOC100130417'	0.173609	-0.863721	4.98424	-0.17329	0.862423	0.999955	0	0	0.694434	0
18	'SAMD11'	1.25075	1.31542	3.13228	0.419954	0.674519	0.999955	0	1.13625	1.38887	2.4779
19	'NOC2L'	642.716	-0.0315347	0.246708	-0.127822	0.89829	0.999955	671.411	714.7	628.463	556.289
[truncated: 26,345 more rows]

## Sheet: Fig5_t2pt_vs_t0pt
	gene	baseMean	log2FoldChange	lfcSE	stat	pvalue	padj	X.W23.	X.X24.	X.Z26.	X.A27.	X.C29.	X.D30.
[truncated: 26,364 more rows]

[truncated: 5 more sheets: Fig5_t24_vs_t0pt, FigS1_+-RBC_RT_-TTi, FigS1_+-RBC_RT_+TTi, FigS1_+-RBC_4C_-TTi, FigS1_+-RBC_4C_+TTi]
