# Supplementary material for: Comparative analysis of methods to reduce activation signature gene expression in PBMCs
Source: Sci Rep. 2023 Dec 28;13:23086. doi: 10.1038/s41598-023-49611-2 (PMC10754832; doi:10.1038/s41598-023-49611-2)
Supplement: Supplementary file 6 — Supplementary Table S2. [file 41598_2023_49611_MOESM6_ESM.xlsx]

## Sheet: Legend
	TableS2: Differentially expressed gene lists from all figures

## Sheet: Fig1_+RBC_RTfilt
	gene	baseMean	log2FoldChange	lfcSE	stat	pvalue	padj	X.C03.	X.D04.	X.K11.	X.L12.
1	'FOS'	5474.36	-3.98837	0.306795	-13.0001	1.22136e-38	1.8357e-34	11401.4	407.262	9201.14	887.644
2	'TUBB1'	1687.8	-3.62361	0.284156	-12.7522	3.03036e-37	2.27732e-33	2350.66	216.964	3895.31	288.281
3	'DUSP1'	4381.7	-3.31019	0.271266	-12.2027	3.00573e-34	1.50587e-30	9612.19	644.831	6311.29	958.493
4	'ITGA2B'	664.615	-3.21727	0.275986	-11.6573	2.10531e-31	7.91071e-28	1268.91	153.935	1129.75	105.866
5	'JUN'	803.725	-3.17416	0.273068	-11.6241	3.1099e-31	9.34835e-28	1471.29	124.845	1424.95	193.816
6	'SPARC'	1048.04	-3.43931	0.296463	-11.6011	4.06594e-31	1.01852e-27	1680.83	229.085	2155.18	127.039
7	'PPBP'	2236.29	-3.26011	0.281428	-11.5842	4.95754e-31	1.06446e-27	3050.04	490.896	5048.37	355.872
8	'JUNB'	3155.89	-2.63119	0.230114	-11.4343	2.81936e-30	5.29688e-27	5799.19	757.555	5071.67	995.139
9	'CLU'	1108.65	-3.05842	0.290678	-10.5217	6.86331e-26	1.14617e-22	1533.08	281.205	2424.86	195.445
10	'SDPR'	1176.7	-3.38335	0.321996	-10.5074	7.98499e-26	1.20014e-22	1435.47	170.904	2861	239.42
11	'TREML1'	262.001	-3.77887	0.364953	-10.3544	3.99569e-25	5.45957e-22	406.552	43.6352	569.315	28.5023
12	'PF4'	1174.63	-3.08024	0.298016	-10.3358	4.85365e-25	6.0792e-22	1568	294.537	2632.39	203.588
13	'MYL9'	218.766	-3.89832	0.388186	-10.0424	9.9219e-24	1.14712e-20	343.868	20.6055	477.203	33.3884
14	'ITGB3'	250.413	-3.5769	0.37813	-9.45946	3.09549e-21	3.32323e-18	362.673	29.0901	562.656	47.2324
15	'PRKAR2B'	493.144	-2.9731	0.327514	-9.07779	1.10801e-19	1.11023e-16	628.634	98.1792	1121.98	123.782
16	'CXCL8'	111.967	-5.22021	0.578854	-9.01817	1.91256e-19	1.79661e-16	255.215	6.06044	180.893	5.70047
17	'HIST1H2AC'	291.861	-3.09548	0.359397	-8.61297	7.11914e-18	6.29416e-15	408.343	46.0594	638.121	74.9204
18	'CA2'	300.699	-2.59346	0.306373	-8.46505	2.56051e-17	2.13802e-14	476.4	93.3308	554.887	78.1778
19	'NRGN'	2947.86	-2.49708	0.298064	-8.37766	5.39883e-17	4.27076e-14	3325.85	958.762	6690.83	815.981
20	'C2orf88'	275.447	-2.88115	0.345908	-8.32924	8.13621e-17	6.11436e-14	377.001	59.3923	593.73	71.663
21	'MAP3K7CL'	1146.55	-2.31572	0.285954	-8.09824	5.57618e-16	3.99095e-13	1798.14	493.32	2018.68	276.065
22	'SGK1'	408.055	-2.49564	0.310527	-8.03678	9.22306e-16	6.30103e-13	771.912	94.5429	615.925	149.841
23	'GP9'	180.681	-3.55879	0.444338	-8.0092	1.15453e-15	7.54457e-13	222.081	20.6055	445.02	35.0172
24	'RGS18'	1037.4	-2.1296	0.276765	-7.69463	1.41899e-14	8.88645e-12	1281.45	393.929	2096.36	377.859
25	'F13A1'	1255.33	-2.53937	0.335513	-7.5686	3.77261e-14	2.26809e-11	1292.19	327.264	2993.06	408.805
26	'ITGB5'	164.42	-3.10425	0.411994	-7.53469	4.89479e-14	2.82956e-11	231.036	42.4231	357.348	26.8736
27	'LOC284454'	240.577	-2.55932	0.343296	-7.45513	8.97776e-14	4.99762e-11	472.819	58.1802	350.689	80.6209
28	'NFKBIA'	1421.06	-1.73771	0.234156	-7.42119	1.16072e-13	6.23059e-11	2260.22	574.53	2114.12	735.36
29	'CTTN'	185.243	-3.26854	0.440749	-7.41589	1.20815e-13	6.26156e-11	203.276	32.7264	468.325	36.6459
30	'GNG11'	369.196	-3.02598	0.414446	-7.30127	2.85066e-13	1.42818e-10	348.345	67.877	967.724	92.8362
31	'HIST1H3H'	90.9272	-3.84093	0.526688	-7.2926	3.04031e-13	1.47406e-10	139.696	8.48462	200.869	14.6583
32	'ZFP36'	2417.87	-1.61946	0.224193	-7.22352	5.06601e-13	2.37944e-10	4004.63	1107.85	3292.7	1266.32
33	'TRIM58'	246.499	-2.6051	0.364273	-7.15149	8.58399e-13	3.90962e-10	317.899	81.2099	528.253	58.6334
34	'GNAZ'	135.909	-3.06163	0.428559	-7.14401	9.0647e-13	4.00713e-10	195.217	35.1506	289.651	23.6162
35	'PGRMC1'	448.179	-2.0117	0.282614	-7.1182	1.09346e-12	4.69564e-10	609.828	179.389	826.782	176.714
36	'MMD'	379.359	-2.3763	0.342505	-6.93799	3.97726e-12	1.66051e-09	444.163	109.088	829.002	135.182
37	'ACRBP'	379.24	-2.34294	0.343982	-6.81123	9.67699e-12	3.93095e-09	430.731	122.421	836.77	127.039
38	'HIST2H2BE'	199.732	-2.44233	0.361253	-6.76072	1.37309e-11	5.43093e-09	268.647	63.0286	406.178	61.0764
39	'DDX11L10'	126.24	-3.35113	0.497189	-6.74016	1.58216e-11	6.09741e-09	164.77	12.1209	296.31	31.7597
40	'GFI1B'	137.91	-3.18883	0.47669	-6.68953	2.23889e-11	8.41265e-09	149.547	30.3022	347.36	24.4306
41	'CLDN5'	73.8769	-3.5811	0.539068	-6.64314	3.07074e-11	1.12569e-08	137.01	13.333	135.393	9.77223
42	'PPP1R15A'	1367.05	-1.89254	0.287441	-6.58409	4.57689e-11	1.63787e-08	2620.2	459.382	1689.08	699.529
43	'MYLK'	108.234	-2.97723	0.456342	-6.52412	6.84018e-11	2.39088e-08	154.92	20.6055	229.723	27.688
44	'BMP6'	58.2602	-4.31348	0.668145	-6.4559	1.07576e-10	3.59303e-08	104.772	8.48462	116.526	3.25741
45	'PTGS1'	607.244	-2.07658	0.321575	-6.45754	1.06419e-10	3.59303e-08	694.004	196.358	1270.69	267.922
46	'TMEM40'	85.395	-3.67004	0.570313	-6.43513	1.23364e-10	4.03078e-08	96.7129	14.5451	219.735	10.5866
47	'SMOX'	157.301	-3.00073	0.467068	-6.42462	1.32197e-10	4.22748e-08	160.293	30.3022	399.519	39.0889
48	'MFAP3L'	122.264	-3.12819	0.489423	-6.39159	1.6417e-10	5.14056e-08	174.62	37.5747	263.017	13.844
49	'CMTM5'	83.6897	-3.79214	0.602852	-6.29033	3.16788e-10	9.71697e-08	88.6535	7.27253	224.175	14.6583
50	'CTDSPL'	122.959	-2.85037	0.456607	-6.2425	4.30632e-10	1.29448e-07	154.024	24.2418	278.554	35.0172
51	'PTCRA'	100.449	-2.93392	0.470347	-6.23778	4.43836e-10	1.30801e-07	145.069	18.1813	210.857	27.688
52	'TRIB1'	248.226	-2.11618	0.340386	-6.217	5.0674e-10	1.46467e-07	393.12	69.089	415.056	115.638
53	'ELOVL7'	53.6891	-4.25887	0.688569	-6.1851	6.20628e-10	1.76001e-07	78.8031	4.84835	125.405	5.70047
54	'ABLIM3'	92.3552	-3.60021	0.585505	-6.14891	7.80193e-10	2.17154e-07	85.0715	13.333	256.358	14.6583
55	'PDZK1IP1'	103.921	-3.11401	0.521157	-5.97519	2.29825e-09	6.28048e-07	107.459	21.8176	265.236	21.1732
56	'HRAT92'	61.3509	-3.74206	0.626852	-5.9696	2.37839e-09	6.38344e-07	81.4896	10.9088	146.49	6.51482
57	'TSC22D1'	510.017	-1.65083	0.280876	-5.87744	4.1666e-09	1.09867e-06	644.753	264.235	902.247	228.833
58	'ESAM'	126.934	-2.79355	0.476287	-5.86527	4.48405e-09	1.16199e-06	154.024	20.6055	290.761	42.3463
59	'P2RY12'	58.555	-3.51528	0.60252	-5.83429	5.40204e-09	1.37615e-06	88.6535	10.9088	126.514	8.14352
60	'ENKUR'	81.9644	-2.93976	0.505609	-5.81428	6.08939e-09	1.52539e-06	115.518	21.8176	174.235	16.287
61	'FOSB'	699.221	-1.79217	0.30842	-5.81081	6.21728e-09	1.5319e-06	967.129	218.176	1205.22	406.362
62	'SOCS3'	254.094	-2.07167	0.371712	-5.57332	2.49928e-08	6.05875e-06	448.64	61.8165	373.994	131.925
63	'G0S2'	40.6216	-4.57659	0.824654	-5.54971	2.86149e-08	6.82669e-06	93.1309	1.21209	63.2572	4.88611
64	'CD69'	307.175	-1.7802	0.322097	-5.52689	3.25954e-08	7.65482e-06	560.577	117.573	391.751	158.799
65	'CDKN1A'	225.855	-1.84053	0.333496	-5.51891	3.41105e-08	7.88739e-06	345.659	117.573	359.567	80.6209
66	'DUSP2'	600.466	-2.15414	0.398441	-5.40642	6.42963e-08	1.4642e-05	1455.17	266.659	504.948	175.086
67	'CXCR2P1'	229.363	-2.10096	0.389914	-5.38828	7.11366e-08	1.58676e-05	238.2	86.0583	506.057	87.1357
68	'MTURN'	452.7	-1.62755	0.302145	-5.38663	7.17897e-08	1.58676e-05	535.503	199.995	833.441	241.863
69	'FAXDC2'	112.852	-2.49319	0.467109	-5.3375	9.42354e-08	2.05269e-05	134.323	26.6659	249.699	40.7176
70	'KLF4'	938.056	-1.551	0.292118	-5.30948	1.09936e-07	2.36047e-05	1309.21	339.385	1490.43	613.207
71	'SCARNA9'	62.513	3.13859	0.592549	5.29676	1.17878e-07	2.49537e-05	15.2233	146.663	9.98797	78.1778
72	'PROS1'	43.0615	-3.63387	0.693997	-5.23615	1.63963e-07	3.42272e-05	67.1617	7.27253	92.1113	5.70047
73	'CXCR4'	2945.38	-1.31226	0.251427	-5.21925	1.79646e-07	3.68314e-05	4695.05	2009.64	3702.21	1374.63
74	'TUBA8'	120.713	-2.42035	0.46389	-5.21752	1.81339e-07	3.68314e-05	172.829	21.8176	235.272	52.9329
75	'DMTN'	304.348	-1.58938	0.305001	-5.21107	1.87755e-07	3.76261e-05	386.852	150.299	527.143	153.098
76	'CCL3'	105.52	-2.35723	0.455573	-5.17422	2.2886e-07	4.52601e-05	139.696	26.6659	214.187	41.532
77	'EHD3'	109.871	-2.14052	0.420849	-5.0862	3.65301e-07	7.13048e-05	161.188	35.1506	197.54	45.6037
78	'SH3BGRL2'	183.566	-2.58832	0.509455	-5.08057	3.76313e-07	7.25127e-05	182.68	24.2418	448.349	78.9922
79	'GMPR'	75.7737	-2.88373	0.569686	-5.06197	4.14949e-07	7.89454e-05	76.1166	18.1813	190.881	17.9158
80	'LINC00989'	88.2609	-3.00062	0.599869	-5.00213	5.67012e-07	0.000106527	72.5347	13.333	241.931	25.2449
81	'RGS2'	1869.15	-1.16319	0.236592	-4.91643	8.81388e-07	0.000163546	2920.19	1252.09	2247.29	1057.03
82	'PNRC1'	1706.45	-1.08028	0.222253	-4.8606	1.17032e-06	0.000214511	2510.06	1070.27	2124.11	1121.36
83	'LIMS1'	735.324	-1.36135	0.28138	-4.83811	1.31077e-06	0.00023736	866.834	347.869	1251.83	474.767
84	'PCSK6'	68.6032	-2.70717	0.559833	-4.83567	1.32698e-06	0.000237434	83.2805	23.0297	154.259	13.844
85	'SNN'	795.247	-1.36617	0.283288	-4.82253	1.41747e-06	0.000250642	925.041	372.111	1368.35	515.485
86	'PEAR1'	46.9015	-3.1921	0.666034	-4.7927	1.64555e-06	0.000286833	69.8482	4.84835	99.8797	13.0296
87	'BEND2'	74.4628	-3.00108	0.626412	-4.7909	1.66031e-06	0.000286833	64.4753	23.0297	199.759	10.5866
88	'ABCC3'	168.664	-1.7554	0.369978	-4.7446	2.08917e-06	0.00035682	219.395	65.4528	301.859	87.9501
89	'LRRC32'	75.2305	-2.92723	0.622042	-4.70584	2.52827e-06	0.000426964	59.9978	13.333	206.418	21.1732
90	'CXCL5'	67.8248	-2.99993	0.638114	-4.70124	2.58591e-06	0.000431847	53.7294	14.5451	187.552	15.4727
91	'TUBA1C'	282.284	-1.3765	0.294247	-4.67803	2.89639e-06	0.000473181	420.88	163.632	393.97	150.655
92	'TUBB4B'	499.038	-1.19523	0.255432	-4.67924	2.87934e-06	0.000473181	706.541	313.931	682.512	293.167
93	'JUND'	3007.05	-1.04756	0.224177	-4.6729	2.96976e-06	0.000479952	4432.67	1784.19	3674.46	2136.86
94	'PDE5A'	63.4979	-2.48828	0.535274	-4.64862	3.34167e-06	0.000534311	90.4445	16.9692	125.405	21.1732
95	'SPOCD1'	35.0928	-3.8196	0.822107	-4.64612	3.38239e-06	0.00053513	42.9835	7.27253	87.6722	2.44306
96	'TNFSF4'	62.5405	-2.52706	0.544745	-4.63898	3.50133e-06	0.000548177	90.4445	14.5451	123.185	21.9875
97	'TSPAN9'	63.5901	-2.79122	0.602305	-4.63423	3.58266e-06	0.000555128	78.8031	8.48462	144.271	22.8019
98	'RNF11'	608.871	-1.1568	0.250499	-4.61796	3.87537e-06	0.000589963	773.703	379.384	907.796	374.602
99	'NFKBIZ'	580.119	-1.48255	0.32108	-4.61739	3.88599e-06	0.000589963	976.979	210.903	733.561	399.033
100	'ARF6'	1713.69	-1.0376	0.225537	-4.60057	4.21331e-06	0.000633261	2529.76	1082.39	2079.72	1162.9
101	'ZNF185'	362.076	-1.62765	0.355239	-4.58184	4.60894e-06	0.000685865	419.985	123.633	675.853	228.833
102	'AQP10'	45.408	-3.1721	0.695328	-4.56203	5.06624e-06	0.000746526	48.3564	7.27253	115.417	10.5866
103	'PDLIM1'	333.738	-1.55011	0.34056	-4.55165	5.32276e-06	0.000776709	359.091	146.663	637.011	192.187
104	'CSRNP1'	360.654	-1.29002	0.284594	-4.53284	5.81961e-06	0.000841045	531.921	184.237	492.74	233.719
105	'GPX1'	2055.55	-1.12327	0.249716	-4.49819	6.85334e-06	0.000981006	2437.52	1093.3	3199.48	1491.89
106	'LTBP1'	57.3159	-2.85499	0.640388	-4.45823	8.26408e-06	0.00117178	59.9978	8.48462	142.051	18.7301
107	'LGALSL'	46.5964	-2.91716	0.65556	-4.44987	8.59222e-06	0.00120693	54.6249	12.1209	109.868	9.77223
108	'NT5M'	97.6342	-2.01938	0.45547	-4.43362	9.26647e-06	0.00128958	119.996	42.4231	193.101	35.0172
109	'MGLL'	186.519	-1.80647	0.408594	-4.42119	9.81582e-06	0.0013535	188.053	71.5132	392.86	93.6505
110	'CLEC1B'	76.9001	-2.2766	0.515483	-4.41644	1.00338e-05	0.00137098	95.8174	32.7264	158.698	20.3588
111	'CITED2'	595.683	-1.26228	0.286008	-4.41344	1.01739e-05	0.00137761	997.575	303.022	684.731	397.404
112	'RUFY1'	922.18	-1.22822	0.278651	-4.40773	1.04462e-05	0.00140184	980.561	578.166	1604.73	525.257
113	'RHOB'	554.848	-1.19259	0.27105	-4.39988	1.0831e-05	0.00144062	883.848	363.627	659.206	312.711
114	'GAS2L1'	209.609	-1.52092	0.347631	-4.37509	1.2138e-05	0.0016003	285.661	132.118	335.152	85.507
115	'MEIS1'	68.6129	-2.75126	0.632632	-4.3489	1.36821e-05	0.00178819	56.4158	12.1209	183.113	22.8019
116	'BTG2'	997.21	-1.14405	0.263464	-4.34234	1.40973e-05	0.00182657	1288.61	495.744	1459.35	745.132
117	'VCL'	1311.04	-1.07212	0.247118	-4.33851	1.43451e-05	0.0018428	1516.96	921.187	2036.44	769.563
118	'VSIG2'	90.3403	-2.22551	0.515621	-4.31617	1.5876e-05	0.00202217	93.1309	38.7868	204.199	25.2449
119	'DNAJB1'	1191.16	-1.19163	0.276342	-4.31215	1.61674e-05	0.00204199	2033.66	635.134	1280.68	815.167
120	'INAFM2'	290.415	-1.25653	0.293325	-4.28376	1.83765e-05	0.00230166	380.583	173.329	438.361	169.385
121	'HEMGN'	64.2647	-2.23464	0.524562	-4.26001	2.04421e-05	0.00253922	94.0264	26.6659	117.636	18.7301
122	'ANO6'	407.212	-1.13689	0.267908	-4.24356	2.20003e-05	0.00271036	559.681	239.994	560.436	268.736
123	'EGF'	34.1074	-3.12863	0.746032	-4.19369	2.74448e-05	0.00335362	45.67	8.48462	76.5745	5.70047
124	'TUBA1A'	1141.07	-0.997848	0.2406	-4.14734	3.36363e-05	0.00407705	1574.27	659.376	1468.23	862.399
125	'ZFP36L2'	4595.75	-1.15445	0.278846	-4.14008	3.47178e-05	0.00417447	8254.62	2976.89	4429.11	2722.38
126	'LOC101927854'	102.517	-2.43284	0.59007	-4.12298	3.7401e-05	0.00446141	64.4753	27.878	281.883	35.8315
127	'GP1BA'	80.6615	-1.92065	0.467493	-4.1084	3.98415e-05	0.0047151	128.055	27.878	127.624	39.0889
128	'NEXN'	258.879	-1.81939	0.444136	-4.09647	4.19495e-05	0.00492579	200.59	136.966	605.937	92.0218
129	'TTC7B'	38.7197	-2.8994	0.710014	-4.08358	4.4347e-05	0.00516694	47.4609	12.1209	88.782	6.51482
130	'SELP'	81.5198	-1.96099	0.480484	-4.08127	4.47897e-05	0.00517838	105.668	27.878	154.259	38.2746
131	'DNM3'	48.7528	-2.40542	0.591424	-4.06717	4.75883e-05	0.00545994	69.8482	14.5451	94.3309	16.287
132	'TAL1'	79.4234	-2.14849	0.530463	-4.05021	5.11708e-05	0.00582649	91.3399	19.3934	168.686	38.2746
133	'NCOA4'	1853.84	-0.85666	0.212929	-4.02323	5.74058e-05	0.00648729	2353.35	1339.36	2423.75	1298.89
134	'TNS1'	55.363	-2.4826	0.617517	-4.02029	5.81271e-05	0.00651978	54.6249	18.1813	133.173	15.4727
135	'KLF6'	4856.71	-0.808993	0.202194	-4.00108	6.30552e-05	0.00697777	6097.39	3552.63	6270.23	3506.6
136	'TUBA4A'	1045.43	-0.986074	0.246471	-4.00076	6.31388e-05	0.00697777	1279.65	793.918	1498.2	609.95
137	'GRAP2'	1021.9	-1.01362	0.25697	-3.9445	7.99682e-05	0.00877315	1136.38	732.101	1596.97	622.165
138	'DAB2'	127.21	-1.48271	0.380693	-3.89476	9.82949e-05	0.0107056	190.739	63.0286	184.223	70.8487
139	'DDX11L9'	19.8202	-4.24477	1.09686	-3.86994	0.000108864	0.0117714	24.1782	2.42418	51.0496	1.6287
140	'GP6'	47.7133	-2.24643	0.583035	-3.85299	0.000116683	0.0124379	78.8031	16.9692	78.794	16.287
141	'FSTL1'	27.1825	-3.20431	0.831284	-3.85466	0.000115892	0.0124379	34.9241	4.84835	63.2572	5.70047
142	'RGS6'	28.1198	-3.01659	0.787164	-3.83223	0.000126988	0.0132544	49.2519	4.84835	51.0496	7.32917
143	'ODC1'	741.406	-0.998406	0.260351	-3.83485	0.000125641	0.0132544	950.114	412.11	1027.65	575.747
144	'GUCY1B3'	60.0431	-2.20236	0.574537	-3.83328	0.000126445	0.0132544	72.5347	14.5451	125.405	27.688
145	'CDKN2D'	697.806	-0.968699	0.253417	-3.82255	0.00013208	0.0136908	837.283	429.079	1011.01	513.856
146	'TAGLN2'	4731.62	-0.810958	0.212281	-3.82021	0.000133339	0.0137266	6244.25	3733.23	5809.67	3139.33
147	'RHOBTB1'	34.5781	-2.73074	0.721683	-3.78385	0.000154419	0.0156818	43.879	7.27253	76.5745	10.5866
148	'HCAR2'	26.1695	-3.21302	0.849036	-3.78431	0.000154135	0.0156818	56.4158	7.27253	37.7323	3.25741
149	'ARL4A'	104.272	-1.68098	0.445553	-3.77281	0.000161421	0.016283	165.666	33.9385	153.149	64.3338
150	'PBX1'	38.8677	-2.79791	0.742006	-3.77074	0.000162763	0.0163089	37.6106	6.06044	98.77	13.0296
151	'PNMA1'	388.601	-1.04263	0.280245	-3.72041	0.000198896	0.0197974	462.073	243.63	584.851	263.85
152	'HIST1H2BJ'	35.8451	-2.52442	0.684813	-3.68629	0.000227549	0.0225004	50.1474	9.69671	72.1354	11.4009
153	'TMEM158'	26.9425	-3.28671	0.893908	-3.67679	0.000236183	0.0232015	23.2827	6.06044	74.3549	4.07176
154	'XK'	27.8987	-3.01613	0.835353	-3.6106	0.000305485	0.0298146	31.3421	8.48462	67.6963	4.07176
155	'NDNL2'	310.456	-1.01698	0.285473	-3.56244	0.000367427	0.0356285	436.999	207.267	393.97	203.588
156	'MARCH2'	447.941	-0.942739	0.26529	-3.55362	0.000379963	0.036608	542.667	315.143	635.901	298.053
157	'KIF2A'	501.333	-0.948707	0.267514	-3.54638	0.000390563	0.0373895	710.123	304.234	611.486	379.488
158	'OSM'	42.7622	-2.24965	0.635118	-3.5421	0.000396956	0.0377611	75.2211	9.69671	66.5865	19.5445
159	'ZCCHC3'	232.408	-1.14849	0.327497	-3.50688	0.000453401	0.0428128	338.495	118.785	302.969	169.385
160	'SNCA'	131.477	-1.50432	0.429133	-3.5055	0.000455758	0.0428128	149.547	87.2704	238.602	50.4898
161	'HIST1H2BH'	25.753	-3.00718	0.862582	-3.48626	0.000489825	0.0457272	31.3421	8.48462	59.9278	3.25741
162	'SIK1'	297.475	-1.10689	0.319124	-3.46853	0.000523313	0.048254	469.237	157.571	344.03	219.061
163	'TSC22D3'	5391.7	-0.979014	0.282248	-3.46863	0.000523125	0.048254	8945.94	4352.61	5360.21	2908.05
164	'HBA2'	3598.03	4.07111	1.17478	3.46543	0.000529388	0.0485165	676.99	9887.01	130.953	3697.16
165	'LGALS12'	58.9352	-1.82266	0.527919	-3.45254	0.000555338	0.0505863	91.3399	30.3022	92.1113	21.9875
166	'TBCC'	291.759	-1.06624	0.30919	-3.44851	0.000563699	0.0510385	462.073	192.722	327.384	184.858
167	'CALD1'	33.4151	-2.86846	0.832839	-3.44419	0.000572764	0.0515488	22.3872	6.06044	95.4406	9.77223
168	'HIST1H2BC'	26.5027	-2.78908	0.814229	-3.42542	0.000613848	0.0549175	41.1925	9.69671	51.0496	4.07176
169	'EIF1'	6893.9	-0.713042	0.208645	-3.4175	0.000632	0.0562068	8231.34	4826.54	8897.07	5620.66
170	'PARD3'	26.6388	-2.96211	0.867688	-3.4138	0.000640641	0.0563859	25.9692	3.63627	68.806	8.14352
171	'IER2'	1631.85	-0.735589	0.215499	-3.41343	0.000641516	0.0563859	1986.2	1239.97	2091.93	1209.31
172	'ZNF385D'	13.7735	-5.79901	1.71015	-3.39094	0.000696525	0.060865	14.3278	0	39.9519	0.814352
173	'DNAJB9'	126.888	-1.35484	0.400019	-3.38694	0.000706773	0.0614034	219.395	70.3011	145.381	72.4774
174	'OTUD1'	252.596	-1.14481	0.338229	-3.38472	0.000712516	0.0615466	426.253	141.814	269.675	172.643
175	'ANKRD9'	71.4009	-1.72554	0.51066	-3.37903	0.000727409	0.0621191	92.2354	42.4231	126.514	24.4306
176	'ARHGAP6'	40.2537	-2.15351	0.637095	-3.38021	0.000724315	0.0621191	53.7294	15.7571	77.6842	13.844
177	'LYPLAL1-AS1'	21.6056	-3.42504	1.0153	-3.37344	0.000742358	0.0630375	18.8053	6.06044	59.9278	1.6287
178	'STON2'	47.5457	-1.99104	0.596909	-3.33559	0.000851187	0.0718727	61.7888	23.0297	89.8918	15.4727
179	'MOAP1'	377.488	-1.03272	0.309877	-3.33268	0.000860149	0.0722237	600.874	208.479	413.946	286.652
180	'PF4V1'	31.932	-3.18605	0.959578	-3.32026	0.000899336	0.0750945	13.4323	2.42418	102.099	9.77223
181	'NGFRAP1'	198.637	-1.17983	0.355983	-3.3143	0.00091874	0.076291	233.723	98.1792	318.505	144.14
182	'CTSA'	1304.73	-0.746521	0.226701	-3.29297	0.000991342	0.0818674	1643.22	1058.15	1625.82	891.716
183	'C5AR1'	471.906	-1.02212	0.310953	-3.28705	0.00101241	0.0831507	805.941	318.779	458.337	304.568
184	'VIL1'	15.4339	-4.34217	1.32235	-3.28369	0.00102459	0.0836934	8.9549	1.21209	49.9399	1.6287
185	'SMIM3'	162.054	-1.30529	0.398337	-3.27683	0.00104978	0.0852874	189.844	119.997	270.785	67.5912
186	'CDKN1B'	1012.76	-0.855694	0.2622	-3.26352	0.00110037	0.0884417	1244.73	574.53	1366.13	865.657
187	'HNRNPA0'	1502.29	-0.790259	0.242138	-3.26367	0.00109979	0.0884417	2017.54	930.884	1791.18	1269.58
188	'PDGFRA'	7.57331	-6.37095	1.95314	-3.26191	0.00110666	0.0884736	12.5369	0	17.7564	0
189	'LOC100287036'	30.7333	-2.62022	0.804039	-3.25882	0.00111876	0.08863	42.9835	14.5451	62.1474	3.25741
190	'TOB1'	472.152	-1.09984	0.337538	-3.2584	0.00112041	0.08863	851.611	345.445	435.032	256.521
191	'FTH1'	18008.8	-0.678617	0.209203	-3.24382	0.00117938	0.0923233	21824	15231.1	22510.7	12469.4
192	'AP1M2'	15.3619	-3.84937	1.18649	-3.24433	0.00117727	0.0923233	15.2233	2.42418	42.1714	1.6287
193	'PCBP1'	2742.46	-0.686005	0.211726	-3.24005	0.00119507	0.0930669	3581.06	2048.43	3183.94	2156.41
194	'RGS10'	779.667	-0.900927	0.278922	-3.23003	0.00123776	0.0958942	784.449	512.713	1247.39	574.118
195	'BTG1'	4751.8	-0.687484	0.21352	-3.21977	0.00128293	0.0988846	6438.57	3694.45	5286.97	3587.22
196	'EIF2AK1'	1007.54	-0.748127	0.232667	-3.21544	0.00130246	0.0998777	1219.66	694.527	1307.31	808.652
197	'NT5C3A'	449.02	-1.00899	0.314001	-3.21335	0.00131198	0.100097	433.417	299.386	766.855	296.424
198	'PLA2G12A'	179.96	-1.11071	0.346778	-3.20296	0.00136024	0.103255	218.499	101.815	274.114	125.41
199	'SYTL4'	18.0315	-3.29836	1.04048	-3.17003	0.00152423	0.115122	17.9098	2.42418	47.7203	4.07176
200	'TGFB1I1'	25.3123	-2.59624	0.820852	-3.16286	0.00156228	0.117405	30.4466	6.06044	56.5985	8.14352
201	'MAP1A'	57.1964	-1.69657	0.538102	-3.15288	0.00161668	0.120889	71.6392	27.878	103.209	26.0593
202	'LINC00853'	16.4991	-3.51325	1.11612	-3.14773	0.00164543	0.122429	21.4918	4.84835	38.8421	0.814352
203	'SH3TC2'	18.6139	-3.05446	0.97257	-3.14061	0.00168597	0.124829	24.1782	4.84835	42.1714	3.25741
204	'NXT1'	97.3855	-1.32471	0.424349	-3.12175	0.00179779	0.131808	128.951	49.6956	149.82	61.0764
205	'YWHAH'	479.053	-0.818359	0.26205	-3.12291	0.00179073	0.131808	620.574	378.172	601.498	315.969
206	'SERPINE1'	6.95527	-6.24604	2.00385	-3.11703	0.00182685	0.133289	8.9549	0	18.8662	0
207	'CAV2'	12.035	-4.65053	1.49471	-3.11133	0.00186247	0.135232	14.3278	0	32.1835	1.6287
208	'HIST1H1C'	75.8102	-1.50118	0.484742	-3.09688	0.00195572	0.140643	91.3399	33.9385	133.173	44.7894
209	'MID1IP1'	574.686	-0.833363	0.269023	-3.09773	0.00195007	0.140643	733.406	343.021	740.22	482.097
210	'HGD'	47.82	-1.94334	0.629114	-3.08902	0.0020082	0.14373	48.3564	24.2418	103.209	15.4727
211	'RAB27B'	111.188	-1.43903	0.466308	-3.08601	0.00202859	0.144048	129.846	82.422	194.211	38.2746
212	'APP'	754.881	-0.729441	0.236406	-3.08554	0.00203182	0.144048	911.608	557.561	972.163	578.19
213	'WDR11-AS1'	17.5659	-3.61335	1.172	-3.08306	0.00204885	0.144574	14.3278	0	51.0496	4.88611
214	'IRF2BP2'	1549.92	-0.70296	0.2283	-3.0791	0.00207625	0.145823	2044.4	1072.7	1796.73	1285.86
215	'SEC14L5'	15.686	-3.43743	1.1181	-3.07436	0.00210955	0.147472	30.4466	4.84835	26.6346	0.814352
216	'H3F3B'	4526.47	-0.672299	0.219892	-3.0574	0.00223263	0.155354	6240.67	3391.42	4884.12	3589.67
217	'ALOX12'	152.32	-1.33368	0.43779	-3.0464	0.00231597	0.16041	131.637	76.3616	305.188	96.0936
218	'SLC40A1'	380.752	-0.889006	0.295455	-3.00894	0.0026216	0.180746	439.685	224.236	550.448	308.64
219	'TUBA1B'	1351.69	-0.708113	0.236195	-2.998	0.0027176	0.186509	1892.17	990.276	1461.57	1062.73
220	'SERTAD3'	179.42	-1.05498	0.352647	-2.99159	0.00277525	0.1896	274.02	132.118	209.747	101.794
221	'MPP1'	481.371	-0.816437	0.274609	-2.97309	0.00294823	0.200506	520.279	355.142	708.036	342.028
222	'DDIT3'	137.659	-1.19307	0.402691	-2.96275	0.00304902	0.206427	159.397	103.028	223.065	65.1482
223	'ABCA5'	360.618	0.875719	0.296121	2.9573	0.00310349	0.209172	220.29	524.834	288.541	408.805
224	'SNORA67'	62.9207	-1.51143	0.51264	-2.94832	0.00319503	0.214381	86.8625	26.6659	99.8797	38.2746
225	'KLF10'	399.928	-0.799806	0.272433	-2.93579	0.00332702	0.222245	543.562	273.932	472.764	309.454
226	'TLN1'	4732.18	-0.617898	0.210937	-2.9293	0.00339727	0.225933	6216.49	3799.9	5243.69	3668.66
227	'GADD45A'	115.157	-1.20161	0.41063	-2.92625	0.00343072	0.227153	134.323	78.7857	186.442	61.0764
228	'KIF3C'	65.7552	-1.56055	0.534486	-2.91971	0.00350355	0.230958	70.7437	39.9989	125.405	26.8736
229	'ENDOD1'	225.191	-0.924103	0.316967	-2.91546	0.0035517	0.232096	306.257	139.39	284.102	171.014
230	'UBALD2'	1122.01	-0.66538	0.228181	-2.91602	0.00354528	0.232096	1336.07	809.675	1417.18	925.104
231	'HIST1H2BK'	262.143	-1.08755	0.373241	-2.91379	0.00357065	0.232324	243.573	135.754	470.545	198.702
232	'MARCKS'	714.681	-0.740148	0.254997	-2.90258	0.00370101	0.239768	1008.32	567.257	779.062	504.084
233	'ACAD11'	29.7274	2.08252	0.718808	2.89719	0.00376522	0.242881	11.6414	42.4231	11.0977	53.7473
234	'NAT8B'	16.3037	-3.13905	1.08401	-2.89576	0.0037824	0.242946	14.3278	2.42418	44.391	4.07176
235	'TMEM140'	222.101	-1.00269	0.347059	-2.8891	0.00386352	0.247101	263.274	181.813	328.493	114.824
236	'RNF139'	349.971	-0.920065	0.320538	-2.87037	0.00409987	0.261106	563.263	210.903	352.908	272.808
237	'LOC388849'	5.67687	5.95075	2.09088	2.84605	0.00442652	0.28072	0	12.1209	0	10.5866
238	'LINC00657'	1764.8	-0.643234	0.226804	-2.83608	0.00456714	0.288421	2345.29	1281.18	1958.75	1473.98
239	'THAP11'	497.663	-0.751366	0.265491	-2.8301	0.0046534	0.292638	630.425	324.84	619.254	416.134
240	'TSPYL1'	620.11	-0.742093	0.262654	-2.82537	0.00472264	0.295755	892.803	461.806	659.206	466.624
241	'FNBP4'	1593.37	0.614832	0.217807	2.82283	0.00476017	0.296185	1221.45	2007.22	1296.22	1848.58
242	'SOCS1'	54.5816	-1.71062	0.606122	-2.82224	0.00476891	0.296185	106.563	36.3627	59.9278	15.4727
243	'C1orf116'	5.83591	-5.99026	2.12714	-2.81611	0.00486087	0.298049	4.47745	0	18.8662	0
244	'PDPR'	485.775	0.763828	0.271042	2.81811	0.0048307	0.298049	411.03	629.074	308.517	594.477
245	'CCL4'	205.235	-1.01477	0.360492	-2.81497	0.00487825	0.298049	329.54	161.208	218.626	111.566
246	'TPM4'	1433.34	-0.614418	0.218207	-2.81576	0.00486624	0.298049	1693.37	1158.76	1774.53	1106.7
247	'HBA1'	480.17	3.57982	1.27504	2.80761	0.00499101	0.303704	128.055	1279.97	19.9759	492.683
248	'PLEKHF2'	286.002	-0.907262	0.323376	-2.8056	0.00502234	0.304378	345.659	153.935	401.739	242.677
249	'CEBPD'	1169.19	-0.830993	0.297853	-2.78995	0.00527164	0.318204	1945	933.308	1047.63	750.833
250	'RPL23AP7'	130.835	-1.61024	0.577842	-2.78664	0.00532577	0.320186	69.8482	43.6352	325.164	84.6926
251	'CAPRIN2'	403.842	0.817286	0.293849	2.78131	0.00541393	0.324189	233.723	510.289	351.799	519.557
252	'SBDS'	413.345	-0.733816	0.264232	-2.77716	0.00548357	0.327056	516.698	300.598	516.045	320.04
253	'CDC14B'	105.378	-1.12586	0.405854	-2.77405	0.00553628	0.328895	136.114	63.0286	153.149	69.22
254	'NCK2'	939.665	-0.71668	0.25852	-2.77224	0.00556713	0.329425	1216.07	579.378	1121.98	841.226
255	'UQCRFS1'	452.881	-0.723669	0.261741	-2.76483	0.00569522	0.335683	594.605	329.688	533.802	353.429
256	'C15orf54'	20.0812	-2.99737	1.08553	-2.7612	0.00575891	0.336986	10.7459	1.21209	61.0376	7.32917
257	'BHLHE40'	741.684	-0.900359	0.326097	-2.76102	0.00576216	0.336986	1273.39	614.529	656.987	421.835
258	'GGTA1P'	96.8703	-1.18796	0.432781	-2.74496	0.00605191	0.352559	113.727	65.4528	155.368	52.9329
259	'CD9'	94.2778	-1.4116	0.514492	-2.74367	0.00607571	0.352579	80.5941	38.7868	194.211	63.5195
260	'TMSB4Y'	34.7306	-1.86059	0.680568	-2.73388	0.00625935	0.361838	68.9527	14.5451	39.9519	15.4727
261	'RNF26'	221.689	-0.954354	0.35011	-2.72587	0.00641319	0.366037	355.509	129.693	229.723	171.828
262	'TRIAP1'	134.336	-1.06991	0.392289	-2.72735	0.00638451	0.366037	217.604	78.7857	146.49	94.4649
263	'KLF11'	234.692	-0.85254	0.312854	-2.72504	0.0064294	0.366037	332.227	163.632	271.895	171.014
264	'NKTR'	2863.39	0.642049	0.235384	2.72766	0.00637845	0.366037	1858.14	3518.69	2615.74	3461
265	'ACTN1'	731.199	-0.834662	0.306619	-2.72214	0.00648601	0.367867	750.42	395.141	1125.31	653.925
267	'LOC101928834'	15.373	-3.34244	1.23558	-2.70516	0.00682709	0.384311	6.26843	1.21209	49.9399	4.07176
268	'CALM3'	2338.78	-0.580903	0.214933	-2.70272	0.00687756	0.385708	2759.9	1739.35	2847.68	2008.19
269	'IFNG'	14.0279	-3.07149	1.13715	-2.70103	0.00691253	0.386228	36.7151	3.63627	13.3173	2.44306
270	'MPL'	19.7562	-2.47182	0.917002	-2.69554	0.00702738	0.391191	25.0737	3.63627	42.1714	8.14352
271	'TDRP'	20.9921	-2.49526	0.929258	-2.68522	0.00724816	0.401992	17.0143	6.06044	54.379	6.51482
272	'LOC100420587'	9.02898	-4.10635	1.53176	-2.6808	0.00734465	0.403368	15.2233	1.21209	18.8662	0.814352
273	'SCAND1'	596.834	-0.65831	0.245602	-2.6804	0.00735349	0.403368	744.152	477.563	716.915	448.708
274	'FAM81B'	12.357	-3.79453	1.41495	-2.68174	0.00732395	0.403368	8.05941	3.63627	37.7323	0
275	'GRB14'	7.99119	-5.00489	1.87796	-2.66507	0.00769734	0.420694	8.9549	0	22.1955	0.814352
276	'PRUNE'	222.442	-0.835174	0.313593	-2.66324	0.00773926	0.421453	291.93	149.087	278.554	170.2
277	'RGS1'	79.3735	-1.31096	0.492967	-2.65932	0.00782982	0.4218	145.965	50.9077	79.9038	40.7176
278	'GSTO1'	471.788	-0.689891	0.259386	-2.65971	0.00782085	0.4218	618.783	362.414	546.009	359.944
279	'F2RL3'	15.3612	-2.90356	1.09112	-2.66108	0.00778906	0.4218	17.9098	1.21209	36.6226	5.70047
280	'MCL1'	5170.41	-0.588328	0.222281	-2.64678	0.00812615	0.434648	6889.9	3784.14	5531.12	4476.49
282	'PIM3'	674.388	-0.652235	0.247195	-2.63854	0.0083263	0.443774	857.879	479.987	791.27	568.418
283	'AGAP6'	316.827	0.855017	0.324825	2.63224	0.00848238	0.450495	188.053	489.684	263.017	326.555
284	'TMCC2'	50.3151	-1.49477	0.568985	-2.62708	0.00861223	0.455781	67.1617	32.7264	81.0136	20.3588
285	'ZNF83'	513.996	0.686106	0.261766	2.62107	0.00876555	0.462268	350.136	633.922	438.361	633.566
286	'CITED4'	89.0514	-1.20895	0.463559	-2.60798	0.00910772	0.478633	121.787	37.5747	127.624	69.22
287	'MAPRE1'	682.376	-0.653511	0.250796	-2.60575	0.00916732	0.480086	926.832	544.228	741.33	517.114
288	'OST4'	1118.27	-0.658527	0.253213	-2.60069	0.00930363	0.485533	1123.84	893.309	1614.72	841.226
289	'LMNA'	230.138	-0.821458	0.316555	-2.59499	0.00945925	0.487783	286.557	186.662	300.749	146.583
290	'NR4A2'	146.845	-1.22189	0.470468	-2.59719	0.00939906	0.487783	298.198	107.876	112.087	69.22
291	'MFSD1'	633.181	-0.643861	0.248177	-2.59437	0.00947655	0.487783	833.701	504.229	710.256	484.54
292	'PKHD1L1'	29.935	-2.06056	0.794227	-2.59442	0.00947507	0.487783	25.9692	7.27253	71.0256	15.4727
293	'LINC00998'	109.522	-1.06072	0.409576	-2.58979	0.00960334	0.492622	169.248	76.3616	126.514	65.9625
294	'YPEL5'	1032.26	-0.585016	0.226663	-2.581	0.00985152	0.503634	1287.71	819.372	1189.68	832.268
295	'VPS13A'	421.444	0.755459	0.293058	2.57785	0.00994179	0.506526	374.315	566.045	251.919	493.498

## Sheet: Fig1_+RBC_RT_inhib_up
	gene	baseMean	log2FoldChange	lfcSE	stat	pvalue	padj	X.C03.	X.D04.	X.K11.	X.L12.
1	'SCARNA9'	62.513	3.13859	0.592549	5.29676	1.17878e-07	2.49537e-05	15.2233	146.663	9.98797	78.1778
2	'HBA2'	3598.03	4.07111	1.17478	3.46543	0.000529388	0.0485165	676.99	9887.01	130.953	3697.16
3	'ABCA5'	360.618	0.875719	0.296121	2.9573	0.00310349	0.209172	220.29	524.834	288.541	408.805
4	'ACAD11'	29.7274	2.08252	0.718808	2.89719	0.00376522	0.242881	11.6414	42.4231	11.0977	53.7473
5	'LOC388849'	5.67687	5.95075	2.09088	2.84605	0.00442652	0.28072	0	12.1209	0	10.5866
6	'FNBP4'	1593.37	0.614832	0.217807	2.82283	0.00476017	0.296185	1221.45	2007.22	1296.22	1848.58
7	'PDPR'	485.775	0.763828	0.271042	2.81811	0.0048307	0.298049	411.03	629.074	308.517	594.477
8	'HBA1'	480.17	3.57982	1.27504	2.80761	0.00499101	0.303704	128.055	1279.97	19.9759	492.683
9	'CAPRIN2'	403.842	0.817286	0.293849	2.78131	0.00541393	0.324189	233.723	510.289	351.799	519.557
10	'NKTR'	2863.39	0.642049	0.235384	2.72766	0.00637845	0.366037	1858.14	3518.69	2615.74	3461
11	'AGAP6'	316.827	0.855017	0.324825	2.63224	0.00848238	0.450495	188.053	489.684	263.017	326.555
12	'ZNF83'	513.996	0.686106	0.261766	2.62107	0.00876555	0.462268	350.136	633.922	438.361	633.566
13	'VPS13A'	421.444	0.755459	0.293058	2.57785	0.00994179	0.506526	374.315	566.045	251.919	493.498

## Sheet: Fig1_+RBC_RT_inhib_down
	gene	baseMean	log2FoldChange	lfcSE	stat	pvalue	padj	X.C03.	X.D04.	X.K11.	X.L12.
1	'FOS'	5474.36	-3.98837	0.306795	-13.0001	1.22136e-38	1.8357e-34	11401.4	407.262	9201.14	887.644
2	'TUBB1'	1687.8	-3.62361	0.284156	-12.7522	3.03036e-37	2.27732e-33	2350.66	216.964	3895.31	288.281
3	'DUSP1'	4381.7	-3.31019	0.271266	-12.2027	3.00573e-34	1.50587e-30	9612.19	644.831	6311.29	958.493
4	'ITGA2B'	664.615	-3.21727	0.275986	-11.6573	2.10531e-31	7.91071e-28	1268.91	153.935	1129.75	105.866
5	'JUN'	803.725	-3.17416	0.273068	-11.6241	3.1099e-31	9.34835e-28	1471.29	124.845	1424.95	193.816
6	'SPARC'	1048.04	-3.43931	0.296463	-11.6011	4.06594e-31	1.01852e-27	1680.83	229.085	2155.18	127.039
7	'PPBP'	2236.29	-3.26011	0.281428	-11.5842	4.95754e-31	1.06446e-27	3050.04	490.896	5048.37	355.872
8	'JUNB'	3155.89	-2.63119	0.230114	-11.4343	2.81936e-30	5.29688e-27	5799.19	757.555	5071.67	995.139
9	'CLU'	1108.65	-3.05842	0.290678	-10.5217	6.86331e-26	1.14617e-22	1533.08	281.205	2424.86	195.445
10	'SDPR'	1176.7	-3.38335	0.321996	-10.5074	7.98499e-26	1.20014e-22	1435.47	170.904	2861	239.42
11	'TREML1'	262.001	-3.77887	0.364953	-10.3544	3.99569e-25	5.45957e-22	406.552	43.6352	569.315	28.5023
12	'PF4'	1174.63	-3.08024	0.298016	-10.3358	4.85365e-25	6.0792e-22	1568	294.537	2632.39	203.588
13	'MYL9'	218.766	-3.89832	0.388186	-10.0424	9.9219e-24	1.14712e-20	343.868	20.6055	477.203	33.3884
14	'ITGB3'	250.413	-3.5769	0.37813	-9.45946	3.09549e-21	3.32323e-18	362.673	29.0901	562.656	47.2324
15	'PRKAR2B'	493.144	-2.9731	0.327514	-9.07779	1.10801e-19	1.11023e-16	628.634	98.1792	1121.98	123.782
16	'CXCL8'	111.967	-5.22021	0.578854	-9.01817	1.91256e-19	1.79661e-16	255.215	6.06044	180.893	5.70047
17	'HIST1H2AC'	291.861	-3.09548	0.359397	-8.61297	7.11914e-18	6.29416e-15	408.343	46.0594	638.121	74.9204
18	'CA2'	300.699	-2.59346	0.306373	-8.46505	2.56051e-17	2.13802e-14	476.4	93.3308	554.887	78.1778
19	'NRGN'	2947.86	-2.49708	0.298064	-8.37766	5.39883e-17	4.27076e-14	3325.85	958.762	6690.83	815.981
20	'C2orf88'	275.447	-2.88115	0.345908	-8.32924	8.13621e-17	6.11436e-14	377.001	59.3923	593.73	71.663
21	'MAP3K7CL'	1146.55	-2.31572	0.285954	-8.09824	5.57618e-16	3.99095e-13	1798.14	493.32	2018.68	276.065
22	'SGK1'	408.055	-2.49564	0.310527	-8.03678	9.22306e-16	6.30103e-13	771.912	94.5429	615.925	149.841
23	'GP9'	180.681	-3.55879	0.444338	-8.0092	1.15453e-15	7.54457e-13	222.081	20.6055	445.02	35.0172
24	'RGS18'	1037.4	-2.1296	0.276765	-7.69463	1.41899e-14	8.88645e-12	1281.45	393.929	2096.36	377.859
25	'F13A1'	1255.33	-2.53937	0.335513	-7.5686	3.77261e-14	2.26809e-11	1292.19	327.264	2993.06	408.805
26	'ITGB5'	164.42	-3.10425	0.411994	-7.53469	4.89479e-14	2.82956e-11	231.036	42.4231	357.348	26.8736
27	'LOC284454'	240.577	-2.55932	0.343296	-7.45513	8.97776e-14	4.99762e-11	472.819	58.1802	350.689	80.6209
28	'NFKBIA'	1421.06	-1.73771	0.234156	-7.42119	1.16072e-13	6.23059e-11	2260.22	574.53	2114.12	735.36
29	'CTTN'	185.243	-3.26854	0.440749	-7.41589	1.20815e-13	6.26156e-11	203.276	32.7264	468.325	36.6459
30	'GNG11'	369.196	-3.02598	0.414446	-7.30127	2.85066e-13	1.42818e-10	348.345	67.877	967.724	92.8362
31	'HIST1H3H'	90.9272	-3.84093	0.526688	-7.2926	3.04031e-13	1.47406e-10	139.696	8.48462	200.869	14.6583
32	'ZFP36'	2417.87	-1.61946	0.224193	-7.22352	5.06601e-13	2.37944e-10	4004.63	1107.85	3292.7	1266.32
33	'TRIM58'	246.499	-2.6051	0.364273	-7.15149	8.58399e-13	3.90962e-10	317.899	81.2099	528.253	58.6334
34	'GNAZ'	135.909	-3.06163	0.428559	-7.14401	9.0647e-13	4.00713e-10	195.217	35.1506	289.651	23.6162
35	'PGRMC1'	448.179	-2.0117	0.282614	-7.1182	1.09346e-12	4.69564e-10	609.828	179.389	826.782	176.714
36	'MMD'	379.359	-2.3763	0.342505	-6.93799	3.97726e-12	1.66051e-09	444.163	109.088	829.002	135.182
37	'ACRBP'	379.24	-2.34294	0.343982	-6.81123	9.67699e-12	3.93095e-09	430.731	122.421	836.77	127.039
38	'HIST2H2BE'	199.732	-2.44233	0.361253	-6.76072	1.37309e-11	5.43093e-09	268.647	63.0286	406.178	61.0764
39	'DDX11L10'	126.24	-3.35113	0.497189	-6.74016	1.58216e-11	6.09741e-09	164.77	12.1209	296.31	31.7597
40	'GFI1B'	137.91	-3.18883	0.47669	-6.68953	2.23889e-11	8.41265e-09	149.547	30.3022	347.36	24.4306
41	'CLDN5'	73.8769	-3.5811	0.539068	-6.64314	3.07074e-11	1.12569e-08	137.01	13.333	135.393	9.77223
42	'PPP1R15A'	1367.05	-1.89254	0.287441	-6.58409	4.57689e-11	1.63787e-08	2620.2	459.382	1689.08	699.529
43	'MYLK'	108.234	-2.97723	0.456342	-6.52412	6.84018e-11	2.39088e-08	154.92	20.6055	229.723	27.688
44	'BMP6'	58.2602	-4.31348	0.668145	-6.4559	1.07576e-10	3.59303e-08	104.772	8.48462	116.526	3.25741
45	'PTGS1'	607.244	-2.07658	0.321575	-6.45754	1.06419e-10	3.59303e-08	694.004	196.358	1270.69	267.922
46	'TMEM40'	85.395	-3.67004	0.570313	-6.43513	1.23364e-10	4.03078e-08	96.7129	14.5451	219.735	10.5866
47	'SMOX'	157.301	-3.00073	0.467068	-6.42462	1.32197e-10	4.22748e-08	160.293	30.3022	399.519	39.0889
48	'MFAP3L'	122.264	-3.12819	0.489423	-6.39159	1.6417e-10	5.14056e-08	174.62	37.5747	263.017	13.844
49	'CMTM5'	83.6897	-3.79214	0.602852	-6.29033	3.16788e-10	9.71697e-08	88.6535	7.27253	224.175	14.6583
50	'CTDSPL'	122.959	-2.85037	0.456607	-6.2425	4.30632e-10	1.29448e-07	154.024	24.2418	278.554	35.0172
51	'PTCRA'	100.449	-2.93392	0.470347	-6.23778	4.43836e-10	1.30801e-07	145.069	18.1813	210.857	27.688
52	'TRIB1'	248.226	-2.11618	0.340386	-6.217	5.0674e-10	1.46467e-07	393.12	69.089	415.056	115.638
53	'ELOVL7'	53.6891	-4.25887	0.688569	-6.1851	6.20628e-10	1.76001e-07	78.8031	4.84835	125.405	5.70047
54	'ABLIM3'	92.3552	-3.60021	0.585505	-6.14891	7.80193e-10	2.17154e-07	85.0715	13.333	256.358	14.6583
55	'PDZK1IP1'	103.921	-3.11401	0.521157	-5.97519	2.29825e-09	6.28048e-07	107.459	21.8176	265.236	21.1732
56	'HRAT92'	61.3509	-3.74206	0.626852	-5.9696	2.37839e-09	6.38344e-07	81.4896	10.9088	146.49	6.51482
57	'TSC22D1'	510.017	-1.65083	0.280876	-5.87744	4.1666e-09	1.09867e-06	644.753	264.235	902.247	228.833
58	'ESAM'	126.934	-2.79355	0.476287	-5.86527	4.48405e-09	1.16199e-06	154.024	20.6055	290.761	42.3463
59	'P2RY12'	58.555	-3.51528	0.60252	-5.83429	5.40204e-09	1.37615e-06	88.6535	10.9088	126.514	8.14352
60	'ENKUR'	81.9644	-2.93976	0.505609	-5.81428	6.08939e-09	1.52539e-06	115.518	21.8176	174.235	16.287
61	'FOSB'	699.221	-1.79217	0.30842	-5.81081	6.21728e-09	1.5319e-06	967.129	218.176	1205.22	406.362
62	'SOCS3'	254.094	-2.07167	0.371712	-5.57332	2.49928e-08	6.05875e-06	448.64	61.8165	373.994	131.925
63	'G0S2'	40.6216	-4.57659	0.824654	-5.54971	2.86149e-08	6.82669e-06	93.1309	1.21209	63.2572	4.88611
64	'CD69'	307.175	-1.7802	0.322097	-5.52689	3.25954e-08	7.65482e-06	560.577	117.573	391.751	158.799
65	'CDKN1A'	225.855	-1.84053	0.333496	-5.51891	3.41105e-08	7.88739e-06	345.659	117.573	359.567	80.6209
66	'DUSP2'	600.466	-2.15414	0.398441	-5.40642	6.42963e-08	1.4642e-05	1455.17	266.659	504.948	175.086
67	'CXCR2P1'	229.363	-2.10096	0.389914	-5.38828	7.11366e-08	1.58676e-05	238.2	86.0583	506.057	87.1357
68	'MTURN'	452.7	-1.62755	0.302145	-5.38663	7.17897e-08	1.58676e-05	535.503	199.995	833.441	241.863
69	'FAXDC2'	112.852	-2.49319	0.467109	-5.3375	9.42354e-08	2.05269e-05	134.323	26.6659	249.699	40.7176
70	'KLF4'	938.056	-1.551	0.292118	-5.30948	1.09936e-07	2.36047e-05	1309.21	339.385	1490.43	613.207
71	'PROS1'	43.0615	-3.63387	0.693997	-5.23615	1.63963e-07	3.42272e-05	67.1617	7.27253	92.1113	5.70047
72	'CXCR4'	2945.38	-1.31226	0.251427	-5.21925	1.79646e-07	3.68314e-05	4695.05	2009.64	3702.21	1374.63
73	'TUBA8'	120.713	-2.42035	0.46389	-5.21752	1.81339e-07	3.68314e-05	172.829	21.8176	235.272	52.9329
74	'DMTN'	304.348	-1.58938	0.305001	-5.21107	1.87755e-07	3.76261e-05	386.852	150.299	527.143	153.098
75	'CCL3'	105.52	-2.35723	0.455573	-5.17422	2.2886e-07	4.52601e-05	139.696	26.6659	214.187	41.532
76	'EHD3'	109.871	-2.14052	0.420849	-5.0862	3.65301e-07	7.13048e-05	161.188	35.1506	197.54	45.6037
77	'SH3BGRL2'	183.566	-2.58832	0.509455	-5.08057	3.76313e-07	7.25127e-05	182.68	24.2418	448.349	78.9922
78	'GMPR'	75.7737	-2.88373	0.569686	-5.06197	4.14949e-07	7.89454e-05	76.1166	18.1813	190.881	17.9158
79	'LINC00989'	88.2609	-3.00062	0.599869	-5.00213	5.67012e-07	0.000106527	72.5347	13.333	241.931	25.2449
80	'RGS2'	1869.15	-1.16319	0.236592	-4.91643	8.81388e-07	0.000163546	2920.19	1252.09	2247.29	1057.03
81	'PNRC1'	1706.45	-1.08028	0.222253	-4.8606	1.17032e-06	0.000214511	2510.06	1070.27	2124.11	1121.36
82	'LIMS1'	735.324	-1.36135	0.28138	-4.83811	1.31077e-06	0.00023736	866.834	347.869	1251.83	474.767
83	'PCSK6'	68.6032	-2.70717	0.559833	-4.83567	1.32698e-06	0.000237434	83.2805	23.0297	154.259	13.844
84	'SNN'	795.247	-1.36617	0.283288	-4.82253	1.41747e-06	0.000250642	925.041	372.111	1368.35	515.485
85	'PEAR1'	46.9015	-3.1921	0.666034	-4.7927	1.64555e-06	0.000286833	69.8482	4.84835	99.8797	13.0296
86	'BEND2'	74.4628	-3.00108	0.626412	-4.7909	1.66031e-06	0.000286833	64.4753	23.0297	199.759	10.5866
87	'ABCC3'	168.664	-1.7554	0.369978	-4.7446	2.08917e-06	0.00035682	219.395	65.4528	301.859	87.9501
88	'LRRC32'	75.2305	-2.92723	0.622042	-4.70584	2.52827e-06	0.000426964	59.9978	13.333	206.418	21.1732
89	'CXCL5'	67.8248	-2.99993	0.638114	-4.70124	2.58591e-06	0.000431847	53.7294	14.5451	187.552	15.4727
90	'TUBA1C'	282.284	-1.3765	0.294247	-4.67803	2.89639e-06	0.000473181	420.88	163.632	393.97	150.655
91	'TUBB4B'	499.038	-1.19523	0.255432	-4.67924	2.87934e-06	0.000473181	706.541	313.931	682.512	293.167
92	'JUND'	3007.05	-1.04756	0.224177	-4.6729	2.96976e-06	0.000479952	4432.67	1784.19	3674.46	2136.86
93	'PDE5A'	63.4979	-2.48828	0.535274	-4.64862	3.34167e-06	0.000534311	90.4445	16.9692	125.405	21.1732
94	'SPOCD1'	35.0928	-3.8196	0.822107	-4.64612	3.38239e-06	0.00053513	42.9835	7.27253	87.6722	2.44306
95	'TNFSF4'	62.5405	-2.52706	0.544745	-4.63898	3.50133e-06	0.000548177	90.4445	14.5451	123.185	21.9875
96	'TSPAN9'	63.5901	-2.79122	0.602305	-4.63423	3.58266e-06	0.000555128	78.8031	8.48462	144.271	22.8019
97	'RNF11'	608.871	-1.1568	0.250499	-4.61796	3.87537e-06	0.000589963	773.703	379.384	907.796	374.602
98	'NFKBIZ'	580.119	-1.48255	0.32108	-4.61739	3.88599e-06	0.000589963	976.979	210.903	733.561	399.033
99	'ARF6'	1713.69	-1.0376	0.225537	-4.60057	4.21331e-06	0.000633261	2529.76	1082.39	2079.72	1162.9
100	'ZNF185'	362.076	-1.62765	0.355239	-4.58184	4.60894e-06	0.000685865	419.985	123.633	675.853	228.833
101	'AQP10'	45.408	-3.1721	0.695328	-4.56203	5.06624e-06	0.000746526	48.3564	7.27253	115.417	10.5866
102	'PDLIM1'	333.738	-1.55011	0.34056	-4.55165	5.32276e-06	0.000776709	359.091	146.663	637.011	192.187
103	'CSRNP1'	360.654	-1.29002	0.284594	-4.53284	5.81961e-06	0.000841045	531.921	184.237	492.74	233.719
104	'GPX1'	2055.55	-1.12327	0.249716	-4.49819	6.85334e-06	0.000981006	2437.52	1093.3	3199.48	1491.89
105	'LTBP1'	57.3159	-2.85499	0.640388	-4.45823	8.26408e-06	0.00117178	59.9978	8.48462	142.051	18.7301
106	'LGALSL'	46.5964	-2.91716	0.65556	-4.44987	8.59222e-06	0.00120693	54.6249	12.1209	109.868	9.77223
107	'NT5M'	97.6342	-2.01938	0.45547	-4.43362	9.26647e-06	0.00128958	119.996	42.4231	193.101	35.0172
108	'MGLL'	186.519	-1.80647	0.408594	-4.42119	9.81582e-06	0.0013535	188.053	71.5132	392.86	93.6505
109	'CLEC1B'	76.9001	-2.2766	0.515483	-4.41644	1.00338e-05	0.00137098	95.8174	32.7264	158.698	20.3588
110	'CITED2'	595.683	-1.26228	0.286008	-4.41344	1.01739e-05	0.00137761	997.575	303.022	684.731	397.404
111	'RUFY1'	922.18	-1.22822	0.278651	-4.40773	1.04462e-05	0.00140184	980.561	578.166	1604.73	525.257
112	'RHOB'	554.848	-1.19259	0.27105	-4.39988	1.0831e-05	0.00144062	883.848	363.627	659.206	312.711
113	'GAS2L1'	209.609	-1.52092	0.347631	-4.37509	1.2138e-05	0.0016003	285.661	132.118	335.152	85.507
114	'MEIS1'	68.6129	-2.75126	0.632632	-4.3489	1.36821e-05	0.00178819	56.4158	12.1209	183.113	22.8019
115	'BTG2'	997.21	-1.14405	0.263464	-4.34234	1.40973e-05	0.00182657	1288.61	495.744	1459.35	745.132
116	'VCL'	1311.04	-1.07212	0.247118	-4.33851	1.43451e-05	0.0018428	1516.96	921.187	2036.44	769.563
117	'VSIG2'	90.3403	-2.22551	0.515621	-4.31617	1.5876e-05	0.00202217	93.1309	38.7868	204.199	25.2449
118	'DNAJB1'	1191.16	-1.19163	0.276342	-4.31215	1.61674e-05	0.00204199	2033.66	635.134	1280.68	815.167
119	'INAFM2'	290.415	-1.25653	0.293325	-4.28376	1.83765e-05	0.00230166	380.583	173.329	438.361	169.385
120	'HEMGN'	64.2647	-2.23464	0.524562	-4.26001	2.04421e-05	0.00253922	94.0264	26.6659	117.636	18.7301
121	'ANO6'	407.212	-1.13689	0.267908	-4.24356	2.20003e-05	0.00271036	559.681	239.994	560.436	268.736
122	'EGF'	34.1074	-3.12863	0.746032	-4.19369	2.74448e-05	0.00335362	45.67	8.48462	76.5745	5.70047
123	'TUBA1A'	1141.07	-0.997848	0.2406	-4.14734	3.36363e-05	0.00407705	1574.27	659.376	1468.23	862.399
124	'ZFP36L2'	4595.75	-1.15445	0.278846	-4.14008	3.47178e-05	0.00417447	8254.62	2976.89	4429.11	2722.38
125	'LOC101927854'	102.517	-2.43284	0.59007	-4.12298	3.7401e-05	0.00446141	64.4753	27.878	281.883	35.8315
126	'GP1BA'	80.6615	-1.92065	0.467493	-4.1084	3.98415e-05	0.0047151	128.055	27.878	127.624	39.0889
127	'NEXN'	258.879	-1.81939	0.444136	-4.09647	4.19495e-05	0.00492579	200.59	136.966	605.937	92.0218
128	'TTC7B'	38.7197	-2.8994	0.710014	-4.08358	4.4347e-05	0.00516694	47.4609	12.1209	88.782	6.51482
129	'SELP'	81.5198	-1.96099	0.480484	-4.08127	4.47897e-05	0.00517838	105.668	27.878	154.259	38.2746
130	'DNM3'	48.7528	-2.40542	0.591424	-4.06717	4.75883e-05	0.00545994	69.8482	14.5451	94.3309	16.287
131	'TAL1'	79.4234	-2.14849	0.530463	-4.05021	5.11708e-05	0.00582649	91.3399	19.3934	168.686	38.2746
132	'NCOA4'	1853.84	-0.85666	0.212929	-4.02323	5.74058e-05	0.00648729	2353.35	1339.36	2423.75	1298.89
133	'TNS1'	55.363	-2.4826	0.617517	-4.02029	5.81271e-05	0.00651978	54.6249	18.1813	133.173	15.4727
134	'KLF6'	4856.71	-0.808993	0.202194	-4.00108	6.30552e-05	0.00697777	6097.39	3552.63	6270.23	3506.6
135	'TUBA4A'	1045.43	-0.986074	0.246471	-4.00076	6.31388e-05	0.00697777	1279.65	793.918	1498.2	609.95
136	'GRAP2'	1021.9	-1.01362	0.25697	-3.9445	7.99682e-05	0.00877315	1136.38	732.101	1596.97	622.165
137	'DAB2'	127.21	-1.48271	0.380693	-3.89476	9.82949e-05	0.0107056	190.739	63.0286	184.223	70.8487
138	'DDX11L9'	19.8202	-4.24477	1.09686	-3.86994	0.000108864	0.0117714	24.1782	2.42418	51.0496	1.6287
139	'GP6'	47.7133	-2.24643	0.583035	-3.85299	0.000116683	0.0124379	78.8031	16.9692	78.794	16.287
140	'FSTL1'	27.1825	-3.20431	0.831284	-3.85466	0.000115892	0.0124379	34.9241	4.84835	63.2572	5.70047
141	'RGS6'	28.1198	-3.01659	0.787164	-3.83223	0.000126988	0.0132544	49.2519	4.84835	51.0496	7.32917
142	'ODC1'	741.406	-0.998406	0.260351	-3.83485	0.000125641	0.0132544	950.114	412.11	1027.65	575.747
143	'GUCY1B3'	60.0431	-2.20236	0.574537	-3.83328	0.000126445	0.0132544	72.5347	14.5451	125.405	27.688
144	'CDKN2D'	697.806	-0.968699	0.253417	-3.82255	0.00013208	0.0136908	837.283	429.079	1011.01	513.856
145	'TAGLN2'	4731.62	-0.810958	0.212281	-3.82021	0.000133339	0.0137266	6244.25	3733.23	5809.67	3139.33
146	'RHOBTB1'	34.5781	-2.73074	0.721683	-3.78385	0.000154419	0.0156818	43.879	7.27253	76.5745	10.5866
147	'HCAR2'	26.1695	-3.21302	0.849036	-3.78431	0.000154135	0.0156818	56.4158	7.27253	37.7323	3.25741
148	'ARL4A'	104.272	-1.68098	0.445553	-3.77281	0.000161421	0.016283	165.666	33.9385	153.149	64.3338
149	'PBX1'	38.8677	-2.79791	0.742006	-3.77074	0.000162763	0.0163089	37.6106	6.06044	98.77	13.0296
150	'PNMA1'	388.601	-1.04263	0.280245	-3.72041	0.000198896	0.0197974	462.073	243.63	584.851	263.85
151	'HIST1H2BJ'	35.8451	-2.52442	0.684813	-3.68629	0.000227549	0.0225004	50.1474	9.69671	72.1354	11.4009
152	'TMEM158'	26.9425	-3.28671	0.893908	-3.67679	0.000236183	0.0232015	23.2827	6.06044	74.3549	4.07176
153	'XK'	27.8987	-3.01613	0.835353	-3.6106	0.000305485	0.0298146	31.3421	8.48462	67.6963	4.07176
154	'NDNL2'	310.456	-1.01698	0.285473	-3.56244	0.000367427	0.0356285	436.999	207.267	393.97	203.588
155	'MARCH2'	447.941	-0.942739	0.26529	-3.55362	0.000379963	0.036608	542.667	315.143	635.901	298.053
156	'KIF2A'	501.333	-0.948707	0.267514	-3.54638	0.000390563	0.0373895	710.123	304.234	611.486	379.488
157	'OSM'	42.7622	-2.24965	0.635118	-3.5421	0.000396956	0.0377611	75.2211	9.69671	66.5865	19.5445
158	'ZCCHC3'	232.408	-1.14849	0.327497	-3.50688	0.000453401	0.0428128	338.495	118.785	302.969	169.385
159	'SNCA'	131.477	-1.50432	0.429133	-3.5055	0.000455758	0.0428128	149.547	87.2704	238.602	50.4898
160	'HIST1H2BH'	25.753	-3.00718	0.862582	-3.48626	0.000489825	0.0457272	31.3421	8.48462	59.9278	3.25741
161	'SIK1'	297.475	-1.10689	0.319124	-3.46853	0.000523313	0.048254	469.237	157.571	344.03	219.061
162	'TSC22D3'	5391.7	-0.979014	0.282248	-3.46863	0.000523125	0.048254	8945.94	4352.61	5360.21	2908.05
163	'LGALS12'	58.9352	-1.82266	0.527919	-3.45254	0.000555338	0.0505863	91.3399	30.3022	92.1113	21.9875
164	'TBCC'	291.759	-1.06624	0.30919	-3.44851	0.000563699	0.0510385	462.073	192.722	327.384	184.858
165	'CALD1'	33.4151	-2.86846	0.832839	-3.44419	0.000572764	0.0515488	22.3872	6.06044	95.4406	9.77223
166	'HIST1H2BC'	26.5027	-2.78908	0.814229	-3.42542	0.000613848	0.0549175	41.1925	9.69671	51.0496	4.07176
167	'EIF1'	6893.9	-0.713042	0.208645	-3.4175	0.000632	0.0562068	8231.34	4826.54	8897.07	5620.66
168	'PARD3'	26.6388	-2.96211	0.867688	-3.4138	0.000640641	0.0563859	25.9692	3.63627	68.806	8.14352
169	'IER2'	1631.85	-0.735589	0.215499	-3.41343	0.000641516	0.0563859	1986.2	1239.97	2091.93	1209.31
170	'ZNF385D'	13.7735	-5.79901	1.71015	-3.39094	0.000696525	0.060865	14.3278	0	39.9519	0.814352
171	'DNAJB9'	126.888	-1.35484	0.400019	-3.38694	0.000706773	0.0614034	219.395	70.3011	145.381	72.4774
172	'OTUD1'	252.596	-1.14481	0.338229	-3.38472	0.000712516	0.0615466	426.253	141.814	269.675	172.643
173	'ANKRD9'	71.4009	-1.72554	0.51066	-3.37903	0.000727409	0.0621191	92.2354	42.4231	126.514	24.4306
174	'ARHGAP6'	40.2537	-2.15351	0.637095	-3.38021	0.000724315	0.0621191	53.7294	15.7571	77.6842	13.844
175	'LYPLAL1-AS1'	21.6056	-3.42504	1.0153	-3.37344	0.000742358	0.0630375	18.8053	6.06044	59.9278	1.6287
176	'STON2'	47.5457	-1.99104	0.596909	-3.33559	0.000851187	0.0718727	61.7888	23.0297	89.8918	15.4727
177	'MOAP1'	377.488	-1.03272	0.309877	-3.33268	0.000860149	0.0722237	600.874	208.479	413.946	286.652
178	'PF4V1'	31.932	-3.18605	0.959578	-3.32026	0.000899336	0.0750945	13.4323	2.42418	102.099	9.77223
179	'NGFRAP1'	198.637	-1.17983	0.355983	-3.3143	0.00091874	0.076291	233.723	98.1792	318.505	144.14
180	'CTSA'	1304.73	-0.746521	0.226701	-3.29297	0.000991342	0.0818674	1643.22	1058.15	1625.82	891.716
181	'C5AR1'	471.906	-1.02212	0.310953	-3.28705	0.00101241	0.0831507	805.941	318.779	458.337	304.568
182	'VIL1'	15.4339	-4.34217	1.32235	-3.28369	0.00102459	0.0836934	8.9549	1.21209	49.9399	1.6287
183	'SMIM3'	162.054	-1.30529	0.398337	-3.27683	0.00104978	0.0852874	189.844	119.997	270.785	67.5912
184	'CDKN1B'	1012.76	-0.855694	0.2622	-3.26352	0.00110037	0.0884417	1244.73	574.53	1366.13	865.657
185	'HNRNPA0'	1502.29	-0.790259	0.242138	-3.26367	0.00109979	0.0884417	2017.54	930.884	1791.18	1269.58
186	'PDGFRA'	7.57331	-6.37095	1.95314	-3.26191	0.00110666	0.0884736	12.5369	0	17.7564	0
187	'LOC100287036'	30.7333	-2.62022	0.804039	-3.25882	0.00111876	0.08863	42.9835	14.5451	62.1474	3.25741
188	'TOB1'	472.152	-1.09984	0.337538	-3.2584	0.00112041	0.08863	851.611	345.445	435.032	256.521
189	'FTH1'	18008.8	-0.678617	0.209203	-3.24382	0.00117938	0.0923233	21824	15231.1	22510.7	12469.4
190	'AP1M2'	15.3619	-3.84937	1.18649	-3.24433	0.00117727	0.0923233	15.2233	2.42418	42.1714	1.6287
191	'PCBP1'	2742.46	-0.686005	0.211726	-3.24005	0.00119507	0.0930669	3581.06	2048.43	3183.94	2156.41
192	'RGS10'	779.667	-0.900927	0.278922	-3.23003	0.00123776	0.0958942	784.449	512.713	1247.39	574.118
193	'BTG1'	4751.8	-0.687484	0.21352	-3.21977	0.00128293	0.0988846	6438.57	3694.45	5286.97	3587.22
194	'EIF2AK1'	1007.54	-0.748127	0.232667	-3.21544	0.00130246	0.0998777	1219.66	694.527	1307.31	808.652
195	'NT5C3A'	449.02	-1.00899	0.314001	-3.21335	0.00131198	0.100097	433.417	299.386	766.855	296.424
196	'PLA2G12A'	179.96	-1.11071	0.346778	-3.20296	0.00136024	0.103255	218.499	101.815	274.114	125.41
197	'SYTL4'	18.0315	-3.29836	1.04048	-3.17003	0.00152423	0.115122	17.9098	2.42418	47.7203	4.07176
198	'TGFB1I1'	25.3123	-2.59624	0.820852	-3.16286	0.00156228	0.117405	30.4466	6.06044	56.5985	8.14352
199	'MAP1A'	57.1964	-1.69657	0.538102	-3.15288	0.00161668	0.120889	71.6392	27.878	103.209	26.0593
200	'LINC00853'	16.4991	-3.51325	1.11612	-3.14773	0.00164543	0.122429	21.4918	4.84835	38.8421	0.814352
201	'SH3TC2'	18.6139	-3.05446	0.97257	-3.14061	0.00168597	0.124829	24.1782	4.84835	42.1714	3.25741
202	'NXT1'	97.3855	-1.32471	0.424349	-3.12175	0.00179779	0.131808	128.951	49.6956	149.82	61.0764
203	'YWHAH'	479.053	-0.818359	0.26205	-3.12291	0.00179073	0.131808	620.574	378.172	601.498	315.969
204	'SERPINE1'	6.95527	-6.24604	2.00385	-3.11703	0.00182685	0.133289	8.9549	0	18.8662	0
205	'CAV2'	12.035	-4.65053	1.49471	-3.11133	0.00186247	0.135232	14.3278	0	32.1835	1.6287
206	'HIST1H1C'	75.8102	-1.50118	0.484742	-3.09688	0.00195572	0.140643	91.3399	33.9385	133.173	44.7894
207	'MID1IP1'	574.686	-0.833363	0.269023	-3.09773	0.00195007	0.140643	733.406	343.021	740.22	482.097
208	'HGD'	47.82	-1.94334	0.629114	-3.08902	0.0020082	0.14373	48.3564	24.2418	103.209	15.4727
209	'RAB27B'	111.188	-1.43903	0.466308	-3.08601	0.00202859	0.144048	129.846	82.422	194.211	38.2746
210	'APP'	754.881	-0.729441	0.236406	-3.08554	0.00203182	0.144048	911.608	557.561	972.163	578.19
211	'WDR11-AS1'	17.5659	-3.61335	1.172	-3.08306	0.00204885	0.144574	14.3278	0	51.0496	4.88611
212	'IRF2BP2'	1549.92	-0.70296	0.2283	-3.0791	0.00207625	0.145823	2044.4	1072.7	1796.73	1285.86
213	'SEC14L5'	15.686	-3.43743	1.1181	-3.07436	0.00210955	0.147472	30.4466	4.84835	26.6346	0.814352
214	'H3F3B'	4526.47	-0.672299	0.219892	-3.0574	0.00223263	0.155354	6240.67	3391.42	4884.12	3589.67
215	'ALOX12'	152.32	-1.33368	0.43779	-3.0464	0.00231597	0.16041	131.637	76.3616	305.188	96.0936
216	'SLC40A1'	380.752	-0.889006	0.295455	-3.00894	0.0026216	0.180746	439.685	224.236	550.448	308.64
217	'TUBA1B'	1351.69	-0.708113	0.236195	-2.998	0.0027176	0.186509	1892.17	990.276	1461.57	1062.73
218	'SERTAD3'	179.42	-1.05498	0.352647	-2.99159	0.00277525	0.1896	274.02	132.118	209.747	101.794
219	'MPP1'	481.371	-0.816437	0.274609	-2.97309	0.00294823	0.200506	520.279	355.142	708.036	342.028
220	'DDIT3'	137.659	-1.19307	0.402691	-2.96275	0.00304902	0.206427	159.397	103.028	223.065	65.1482
221	'SNORA67'	62.9207	-1.51143	0.51264	-2.94832	0.00319503	0.214381	86.8625	26.6659	99.8797	38.2746
222	'KLF10'	399.928	-0.799806	0.272433	-2.93579	0.00332702	0.222245	543.562	273.932	472.764	309.454
223	'TLN1'	4732.18	-0.617898	0.210937	-2.9293	0.00339727	0.225933	6216.49	3799.9	5243.69	3668.66
224	'GADD45A'	115.157	-1.20161	0.41063	-2.92625	0.00343072	0.227153	134.323	78.7857	186.442	61.0764
225	'KIF3C'	65.7552	-1.56055	0.534486	-2.91971	0.00350355	0.230958	70.7437	39.9989	125.405	26.8736
226	'ENDOD1'	225.191	-0.924103	0.316967	-2.91546	0.0035517	0.232096	306.257	139.39	284.102	171.014
227	'UBALD2'	1122.01	-0.66538	0.228181	-2.91602	0.00354528	0.232096	1336.07	809.675	1417.18	925.104
228	'HIST1H2BK'	262.143	-1.08755	0.373241	-2.91379	0.00357065	0.232324	243.573	135.754	470.545	198.702
229	'MARCKS'	714.681	-0.740148	0.254997	-2.90258	0.00370101	0.239768	1008.32	567.257	779.062	504.084
230	'NAT8B'	16.3037	-3.13905	1.08401	-2.89576	0.0037824	0.242946	14.3278	2.42418	44.391	4.07176
231	'TMEM140'	222.101	-1.00269	0.347059	-2.8891	0.00386352	0.247101	263.274	181.813	328.493	114.824
232	'RNF139'	349.971	-0.920065	0.320538	-2.87037	0.00409987	0.261106	563.263	210.903	352.908	272.808
233	'LINC00657'	1764.8	-0.643234	0.226804	-2.83608	0.00456714	0.288421	2345.29	1281.18	1958.75	1473.98
234	'THAP11'	497.663	-0.751366	0.265491	-2.8301	0.0046534	0.292638	630.425	324.84	619.254	416.134
235	'TSPYL1'	620.11	-0.742093	0.262654	-2.82537	0.00472264	0.295755	892.803	461.806	659.206	466.624
236	'SOCS1'	54.5816	-1.71062	0.606122	-2.82224	0.00476891	0.296185	106.563	36.3627	59.9278	15.4727
237	'C1orf116'	5.83591	-5.99026	2.12714	-2.81611	0.00486087	0.298049	4.47745	0	18.8662	0
238	'CCL4'	205.235	-1.01477	0.360492	-2.81497	0.00487825	0.298049	329.54	161.208	218.626	111.566
239	'TPM4'	1433.34	-0.614418	0.218207	-2.81576	0.00486624	0.298049	1693.37	1158.76	1774.53	1106.7
240	'PLEKHF2'	286.002	-0.907262	0.323376	-2.8056	0.00502234	0.304378	345.659	153.935	401.739	242.677
241	'CEBPD'	1169.19	-0.830993	0.297853	-2.78995	0.00527164	0.318204	1945	933.308	1047.63	750.833
242	'RPL23AP7'	130.835	-1.61024	0.577842	-2.78664	0.00532577	0.320186	69.8482	43.6352	325.164	84.6926
243	'SBDS'	413.345	-0.733816	0.264232	-2.77716	0.00548357	0.327056	516.698	300.598	516.045	320.04
244	'CDC14B'	105.378	-1.12586	0.405854	-2.77405	0.00553628	0.328895	136.114	63.0286	153.149	69.22
245	'NCK2'	939.665	-0.71668	0.25852	-2.77224	0.00556713	0.329425	1216.07	579.378	1121.98	841.226
246	'UQCRFS1'	452.881	-0.723669	0.261741	-2.76483	0.00569522	0.335683	594.605	329.688	533.802	353.429
247	'C15orf54'	20.0812	-2.99737	1.08553	-2.7612	0.00575891	0.336986	10.7459	1.21209	61.0376	7.32917
248	'BHLHE40'	741.684	-0.900359	0.326097	-2.76102	0.00576216	0.336986	1273.39	614.529	656.987	421.835
249	'GGTA1P'	96.8703	-1.18796	0.432781	-2.74496	0.00605191	0.352559	113.727	65.4528	155.368	52.9329
250	'CD9'	94.2778	-1.4116	0.514492	-2.74367	0.00607571	0.352579	80.5941	38.7868	194.211	63.5195
251	'TMSB4Y'	34.7306	-1.86059	0.680568	-2.73388	0.00625935	0.361838	68.9527	14.5451	39.9519	15.4727
252	'RNF26'	221.689	-0.954354	0.35011	-2.72587	0.00641319	0.366037	355.509	129.693	229.723	171.828
253	'TRIAP1'	134.336	-1.06991	0.392289	-2.72735	0.00638451	0.366037	217.604	78.7857	146.49	94.4649
254	'KLF11'	234.692	-0.85254	0.312854	-2.72504	0.0064294	0.366037	332.227	163.632	271.895	171.014
255	'ACTN1'	731.199	-0.834662	0.306619	-2.72214	0.00648601	0.367867	750.42	395.141	1125.31	653.925
256	'LOC101928834'	15.373	-3.34244	1.23558	-2.70516	0.00682709	0.384311	6.26843	1.21209	49.9399	4.07176
257	'CALM3'	2338.78	-0.580903	0.214933	-2.70272	0.00687756	0.385708	2759.9	1739.35	2847.68	2008.19
258	'IFNG'	14.0279	-3.07149	1.13715	-2.70103	0.00691253	0.386228	36.7151	3.63627	13.3173	2.44306
259	'MPL'	19.7562	-2.47182	0.917002	-2.69554	0.00702738	0.391191	25.0737	3.63627	42.1714	8.14352
260	'TDRP'	20.9921	-2.49526	0.929258	-2.68522	0.00724816	0.401992	17.0143	6.06044	54.379	6.51482
261	'LOC100420587'	9.02898	-4.10635	1.53176	-2.6808	0.00734465	0.403368	15.2233	1.21209	18.8662	0.814352
262	'SCAND1'	596.834	-0.65831	0.245602	-2.6804	0.00735349	0.403368	744.152	477.563	716.915	448.708
263	'FAM81B'	12.357	-3.79453	1.41495	-2.68174	0.00732395	0.403368	8.05941	3.63627	37.7323	0
264	'GRB14'	7.99119	-5.00489	1.87796	-2.66507	0.00769734	0.420694	8.9549	0	22.1955	0.814352
265	'PRUNE'	222.442	-0.835174	0.313593	-2.66324	0.00773926	0.421453	291.93	149.087	278.554	170.2
266	'RGS1'	79.3735	-1.31096	0.492967	-2.65932	0.00782982	0.4218	145.965	50.9077	79.9038	40.7176
267	'GSTO1'	471.788	-0.689891	0.259386	-2.65971	0.00782085	0.4218	618.783	362.414	546.009	359.944
268	'F2RL3'	15.3612	-2.90356	1.09112	-2.66108	0.00778906	0.4218	17.9098	1.21209	36.6226	5.70047
269	'MCL1'	5170.41	-0.588328	0.222281	-2.64678	0.00812615	0.434648	6889.9	3784.14	5531.12	4476.49
270	'PIM3'	674.388	-0.652235	0.247195	-2.63854	0.0083263	0.443774	857.879	479.987	791.27	568.418
271	'TMCC2'	50.3151	-1.49477	0.568985	-2.62708	0.00861223	0.455781	67.1617	32.7264	81.0136	20.3588
272	'CITED4'	89.0514	-1.20895	0.463559	-2.60798	0.00910772	0.478633	121.787	37.5747	127.624	69.22
273	'MAPRE1'	682.376	-0.653511	0.250796	-2.60575	0.00916732	0.480086	926.832	544.228	741.33	517.114
274	'OST4'	1118.27	-0.658527	0.253213	-2.60069	0.00930363	0.485533	1123.84	893.309	1614.72	841.226
275	'LMNA'	230.138	-0.821458	0.316555	-2.59499	0.00945925	0.487783	286.557	186.662	300.749	146.583
276	'NR4A2'	146.845	-1.22189	0.470468	-2.59719	0.00939906	0.487783	298.198	107.876	112.087	69.22
277	'MFSD1'	633.181	-0.643861	0.248177	-2.59437	0.00947655	0.487783	833.701	504.229	710.256	484.54
278	'PKHD1L1'	29.935	-2.06056	0.794227	-2.59442	0.00947507	0.487783	25.9692	7.27253	71.0256	15.4727
279	'LINC00998'	109.522	-1.06072	0.409576	-2.58979	0.00960334	0.492622	169.248	76.3616	126.514	65.9625
280	'YPEL5'	1032.26	-0.585016	0.226663	-2.581	0.00985152	0.503634	1287.71	819.372	1189.68	832.268

## Sheet: Fig3_noRBC_RTvs 4C_filt
	gene	baseMean	log2FoldChange	lfcSE	stat	pvalue	padj	X.A01.	X.E05.	X.I09.	X.M13.
1	DUSP1'	4256.99	-2.61958	0.209143	-12.5253	5.42785e-36	6.65888e-32	8034.21	1274.27	6609.92	1109.57
2	'JUN'	912.408	-3.51209	0.296783	-11.8339	2.6083e-32	1.59993e-28	1471.08	103.016	1886.29	189.242
3	'CXCL8'	172.728	-6.29983	0.586565	-10.7402	6.58993e-27	2.69484e-23	350.749	7.8382	330.707	1.61745
4	'FOS'	5469.16	-2.99619	0.280106	-10.6967	1.05515e-26	3.23614e-23	9946.83	826.37	9495.7	1607.75
5	'JUNB'	4310.59	-1.99215	0.198544	-10.0338	1.08303e-23	2.65733e-20	6365.06	1770.31	7413.52	1693.47
6	'PPP1R15A'	1440.17	-1.76663	0.217613	-8.11819	4.73176e-16	9.67487e-13	2434.61	630.415	2017.94	677.711
7	'EGR1'	200.795	-3.26768	0.439315	-7.43814	1.0211e-13	1.78955e-10	451.847	20.1554	276.993	54.1846
8	'G0S2'	70.5013	-4.62135	0.643387	-7.18284	6.82765e-13	1.04702e-09	168.153	3.35923	103.214	7.27852
9	'NFKBIA'	1691.74	-1.45725	0.207803	-7.01262	2.33895e-12	3.18825e-09	2640.93	929.386	2319.16	877.466
10	'KLF4'	928.77	-1.59681	0.236655	-6.74742	1.50497e-11	1.84629e-08	1267.85	414.305	1525.04	507.879
11	'SGK1'	570.344	-1.66168	0.26081	-6.37122	1.87531e-10	2.09148e-07	983.129	249.703	750.936	297.611
12	'TRIB1'	288.019	-1.88017	0.29721	-6.32606	2.51504e-10	2.57121e-07	392.014	123.172	513.964	122.926
13	'LOC284454'	286.591	-2.02265	0.325489	-6.2142	5.15865e-10	4.86817e-07	471.448	82.8609	449.719	142.336
14	'SOCS3'	342.156	-1.86863	0.319438	-5.84975	4.92327e-09	3.77491e-06	533.345	105.256	542.401	187.624
15	'NR4A2'	166.102	-3.18373	0.543046	-5.86272	4.5535e-09	3.77491e-06	435.341	51.5081	162.194	15.3658
16	'SIK1'	372.698	-1.80021	0.307578	-5.85287	4.83149e-09	3.77491e-06	715.94	163.482	442.346	169.023
17	'CSRNP1'	386.454	-1.48038	0.258292	-5.73143	9.9587e-09	7.18666e-06	570.483	198.194	567.678	209.46
18	'CD69'	548.659	-1.6888	0.302618	-5.58064	2.39635e-08	1.54728e-05	1028.52	304.57	645.615	215.93
19	'MAP3K7CL'	2771.26	-1.18197	0.211684	-5.58365	2.35518e-08	1.54728e-05	3706.59	1501.57	3988.49	1888.37
20	'DNAJB1'	1656.5	-1.1536	0.208353	-5.53673	3.08168e-08	1.8903e-05	2434.61	990.972	2136.95	1063.47
21	'FOSB'	549.349	-4.51143	0.857394	-5.26179	1.42659e-07	8.33398e-05	895.441	19.0356	1210.13	72.7852
22	'RGS1'	141.559	-2.22769	0.427088	-5.21599	1.82835e-07	0.000101955	310.516	53.7476	155.874	46.0973
23	'ZFP36'	2897.05	-1.14407	0.225915	-5.06416	4.10212e-07	0.000218803	4558.7	1961.79	3418.71	1648.99
24	'JUND'	3184.43	-0.997699	0.215671	-4.62603	3.72749e-06	0.00190537	3898.47	1887.89	4589.87	2361.48
25	'ID3'	103.399	2.69243	0.58383	4.61167	3.99446e-06	0.00196016	11.3478	109.735	44.2346	248.279
26	'KLF6'	4845.99	-0.899047	0.197316	-4.55638	5.20439e-06	0.00244955	6699.3	3208.06	5919.02	3557.58
27	'GIMAP7'	2998.69	1.19804	0.263366	4.54896	5.39108e-06	0.00244955	1338	3942.61	2303.36	4410.79
28	'NFKBIZ'	713.42	-1.04109	0.241507	-4.31081	1.62658e-05	0.00712676	1068.75	441.179	852.043	491.705
29	'LFNG'	1185.95	0.953165	0.2282	4.17689	2.95521e-05	0.0125016	731.415	1422.07	884.693	1705.6
30	'PMAIP1'	116.065	-1.67745	0.413001	-4.06162	4.8733e-05	0.0199285	176.406	40.3107	177.992	69.5503
31	'CXCR4'	4524.27	-1.22594	0.305854	-4.00826	6.11678e-05	0.0242067	7827.89	3536.15	4847.91	1885.14
32	'IRS2'	628.775	-1.03884	0.269519	-3.85443	0.000116001	0.0444721	1012.01	435.58	679.318	388.188
33	'LINC00936'	93.4972	-1.68772	0.439828	-3.83722	0.000124433	0.0448983	127.92	34.712	157.981	53.3758
34	'CA2'	764.995	-1.0318	0.268497	-3.84289	0.000121593	0.0448983	896.473	408.706	1159.58	595.222
35	'GIMAP8'	831.537	0.855707	0.226684	3.77489	0.000160075	0.0561087	544.692	1044.72	639.296	1097.44
36	'BTG2'	1624.11	-0.843659	0.22444	-3.75895	0.000170627	0.0581458	2106.56	998.81	2066.39	1324.69
37	'CXCR6'	70.715	1.78961	0.478898	3.73694	0.000186274	0.0617625	35.0749	99.6571	28.4366	119.691
38	'CISH'	435.951	1.09936	0.299479	3.67091	0.000241691	0.0780279	206.323	605.781	348.611	583.091
39	'TNFAIP8L2'	334.731	0.98569	0.270958	3.63779	0.000274983	0.0843372	213.544	418.784	235.918	470.678
40	'OTUD1'	363.272	-1.04573	0.28728	-3.64012	0.00027251	0.0843372	484.859	192.596	495.007	280.628
41	'CD83'	150.328	-1.35279	0.373976	-3.61733	0.000297662	0.0890662	202.196	64.9451	230.652	103.517
42	'EPC1'	837.418	-0.800589	0.223118	-3.58819	0.000332984	0.097263	1128.59	601.302	999.492	620.292
43	'RGS2'	2342.52	-0.828774	0.239899	-3.45468	0.000550942	0.146934	3420.83	1932.68	2572.98	1443.57
44	'FADD'	218.572	1.05112	0.303506	3.46328	0.000533639	0.146934	136.173	285.534	148.502	304.081
45	'EIF1'	7505.82	-0.658447	0.190124	-3.46325	0.000533699	0.146934	9689.96	5879.77	8688.95	5764.59
46	'TNFSF14'	146.845	1.40313	0.405777	3.4579	0.000544403	0.146934	107.288	230.667	53.7135	195.711
47	'SPARC'	2932.45	-0.88414	0.257816	-3.42934	0.000605041	0.157929	3280.53	1613.55	4328.68	2507.05
48	'LOC100289511'	30.7371	-2.38427	0.700194	-3.40516	0.000661259	0.169007	52.6123	10.0777	50.5539	9.7047
49	'TUBA1A'	1199.52	-0.697545	0.208093	-3.35208	0.000802062	0.197023	1458.7	917.069	1509.24	913.05
50	'MFAP1'	169.967	1.10396	0.329368	3.35176	0.000802996	0.197023	103.161	235.146	112.693	228.869
51	'NUP43'	304.481	0.946405	0.28332	3.34041	0.000836543	0.20123	187.754	376.233	228.546	425.389
52	'SH3BP5L'	363.654	0.932595	0.283119	3.294	0.000987717	0.233025	207.355	478.13	292.791	476.339
53	'OSM'	77.9688	-1.70974	0.527333	-3.24225	0.00118592	0.264807	168.153	39.191	70.5648	33.9664
54	'PTP4A1'	548.778	-0.780271	0.240114	-3.24959	0.00115572	0.264807	733.478	391.91	654.041	415.685
55	'ARL4A'	150.022	-1.13684	0.350668	-3.24194	0.00118718	0.264807	199.102	82.8609	213.801	104.326
56	'IER5L'	127.959	1.27256	0.395032	3.22142	0.00127558	0.279444	92.8453	191.476	56.8731	170.641
57	'LINC00641'	116.855	-1.22078	0.380204	-3.21087	0.00132335	0.284822	176.406	71.6635	150.608	68.7416
58	'SBDS'	450.706	-0.866492	0.270471	-3.20364	0.00135704	0.287038	673.644	306.809	490.794	331.577
59	'LINC01004'	79.3145	1.4181	0.449053	3.15799	0.0015886	0.330322	48.4859	111.974	37.9154	118.883
60	'MYADM'	1295.27	-0.641399	0.208329	-3.07878	0.00207848	0.423814	1545.36	1051.44	1611.4	972.896
61	'TREM1'	244.533	-1.20493	0.391889	-3.07467	0.00210732	0.423814	415.741	201.554	265.408	95.4295
62	'ZC3H10'	50.4428	1.67992	0.547975	3.06569	0.00217168	0.427248	24.7587	85.1004	23.1705	68.7416
63	'MYL9'	573.456	-0.769691	0.251317	-3.06262	0.00219405	0.427248	642.696	393.03	803.596	454.503
64	'CCR5'	258.843	1.07613	0.356517	3.01847	0.00254056	0.486993	208.386	427.742	124.278	274.966
65	'CX3CR1'	1518.18	0.814181	0.270187	3.0134	0.0025834	0.487588	1227.62	2404.09	973.162	1467.84
66	'EXOSC6'	372.022	-0.883418	0.294435	-3.00038	0.00269642	0.493727	577.704	242.984	387.58	279.819
67	'GPR65'	507.629	0.806264	0.270121	2.98483	0.00283737	0.503505	407.488	742.389	330.707	549.933
68	'C5AR1'	557.21	-0.83895	0.28128	-2.98261	0.00285802	0.503505	828.386	466.933	600.327	333.195
69	'GIMAP4'	2791.39	0.687384	0.230587	2.98101	0.00287295	0.503505	1777.47	3222.62	2500.31	3665.14
70	'ELANE'	22.1519	2.47036	0.842688	2.93153	0.00337301	0.582819	5.15807	31.3528	8.42565	43.6711
71	'ENKUR'	261.197	-0.989581	0.339351	-2.91609	0.00354443	0.595659	316.706	126.531	379.154	222.399
72	'WDR5B'	122.498	1.16888	0.400641	2.91753	0.0035281	0.595659	75.3079	131.01	75.8308	207.842
73	'KRIT1'	375.107	0.753974	0.259857	2.9015	0.00371378	0.615685	277.504	446.777	281.206	494.94
74	'RBM5'	1905.57	0.605747	0.209434	2.89231	0.00382422	0.625541	1630.98	2410.81	1391.28	2189.22
75	'MED18'	138.142	1.04566	0.36339	2.87751	0.00400826	0.632349	81.4975	169.081	99.0013	202.99
76	'MIR22HG'	132.471	-1.2018	0.41709	-2.8814	0.0039591	0.632349	206.323	106.376	162.194	54.9933
77	'ASTE1'	94.0172	1.18725	0.412732	2.87655	0.00402048	0.632349	53.644	134.369	61.0859	126.97
78	'MARCKS'	822.022	-0.630101	0.220252	-2.86082	0.00422547	0.656178	991.382	667.366	1005.81	623.527
79	'FAM43A'	170.009	1.22679	0.429477	2.85648	0.00428369	0.656904	68.0866	167.961	135.864	308.124
80	'RGS18'	2666.35	-0.924551	0.32529	-2.84224	0.00447982	0.670225	2486.19	1266.43	4500.35	2412.43
81	'MFAP3L'	335.919	-0.958639	0.336838	-2.84599	0.0044273	0.670225	342.496	175.8	545.561	279.819
82	'HIST1H2BC'	49.1609	-1.57291	0.55936	-2.81199	0.00492361	0.727745	59.8336	23.5146	87.4161	25.8792
83	'EGR2'	25.5925	-2.22864	0.796386	-2.79844	0.00513503	0.745342	31.98	5.59871	52.6603	12.1309
84	'KLF11'	288.976	-0.847567	0.303069	-2.79661	0.00516417	0.745342	369.318	246.343	372.835	167.406
85	'C1orf74'	201.944	0.900744	0.324076	2.77943	0.00544551	0.770746	119.667	254.182	162.194	271.732
86	'ITGA2B'	1781.82	-0.594567	0.214011	-2.77822	0.00546584	0.770746	2065.29	1275.39	2223.32	1563.27
87	'ZNF503'	38.1922	-1.70017	0.612897	-2.77399	0.00553739	0.771963	57.7704	19.0356	58.9795	16.9832
88	'C2orf88'	843.936	-1.0253	0.371166	-2.76237	0.00573841	0.790999	829.418	324.725	1435.52	786.081
89	'CLU'	2841.28	-0.702565	0.255259	-2.75236	0.00591668	0.797647	3014.38	1721.04	4026.41	2603.29
90	'RNF139'	444.869	-0.681062	0.248651	-2.73903	0.00616204	0.821695	572.546	338.162	523.443	345.326
91	'STX11'	596.367	-0.638968	0.233807	-2.73289	0.00627816	0.828178	694.277	470.292	758.308	462.591
92	'GPR18'	92.8792	1.28347	0.478835	2.68041	0.00735321	0.911204	49.5175	85.1004	58.9795	177.919
93	'PHF23'	352.428	0.704934	0.262727	2.68315	0.00729329	0.911204	258.935	446.777	276.993	427.007
94	'PLEKHF1'	367.757	0.827562	0.308691	2.68088	0.00734295	0.911204	308.453	562.111	221.173	379.292
95	'ZNF780B'	205.69	0.824153	0.306744	2.68678	0.00721448	0.911204	149.584	256.421	147.449	269.305
96	'ZBTB10'	148.236	-0.98209	0.365429	-2.6875	0.00719892	0.911204	184.659	80.6215	209.588	118.074
97	'MTURN'	1114.52	-0.80074	0.299338	-2.67504	0.00747207	0.916673	1139.93	593.463	1693.55	1031.12
98	'CDKN1A'	465.852	-0.746496	0.28022	-2.66396	0.0077226	0.938029	531.281	283.295	637.189	411.641
99	'PGRMC1'	1082.1	-0.847482	0.319479	-2.6527	0.00798515	0.951085	1064.63	539.716	1718.83	1005.25
100	'RPP38'	132.268	0.950417	0.358978	2.64756	0.00810751	0.956374	86.6556	178.039	93.7353	170.641
101	'FASLG'	96.5158	1.34341	0.511047	2.62874	0.00857031	0.999663	79.4343	167.961	29.4898	109.178
102	'PPTC7'	254.628	-0.817288	0.317274	-2.57597	0.00999603	0.999663	276.473	157.884	373.888	210.268
103	'MOAP1'	529.168	-0.631392	0.244713	-2.58013	0.00987628	0.999663	664.36	381.832	622.445	448.034
104	'CBX4'	686.992	-0.587313	0.226439	-2.59369	0.00949509	0.999663	838.703	562.111	810.968	536.185
105	'ZFP14'	117.286	1.02883	0.392792	2.61926	0.00881207	0.999663	66.0233	139.968	88.4693	174.685
106	'SERTAD3'	221.714	-0.875896	0.335395	-2.61153	0.00901371	0.999663	351.781	156.764	222.226	156.084
107	'ZNF217'	861.081	0.581336	0.223079	2.60596	0.00916163	0.999663	681.897	961.859	698.275	1102.29
108	'RRP1'	220.243	0.799813	0.307068	2.60467	0.00919618	0.999663	145.458	291.133	175.885	268.497
109	'HIST1H3H'	252.284	-0.937408	0.363405	-2.57952	0.00989385	0.999663	243.461	134.369	420.229	211.077
110	'FBXL18'	109.073	1.04946	0.406753	2.5801	0.00987723	0.999663	59.8336	165.722	82.1501	128.587
111	'ALG1L9P'	5.30328	5.78685	2.11702	2.73349	0.00626668	NA	0	12.3172	0	8.89597

## Sheet: Fig3_noRBC_RTvs 4C_up
	gene	baseMean	log2FoldChange	lfcSE	stat	pvalue	padj	X.A01.	X.E05.	X.I09.	X.M13.
1	'ID3'	103.399	2.69243	0.58383	4.61167	3.99446e-06	0.00196016	11.3478	109.735	44.2346	248.279
2	'GIMAP7'	2998.69	1.19804	0.263366	4.54896	5.39108e-06	0.00244955	1338	3942.61	2303.36	4410.79
3	'LFNG'	1185.95	0.953165	0.2282	4.17689	2.95521e-05	0.0125016	731.415	1422.07	884.693	1705.6
4	'GIMAP8'	831.537	0.855707	0.226684	3.77489	0.000160075	0.0561087	544.692	1044.72	639.296	1097.44
5	'CXCR6'	70.715	1.78961	0.478898	3.73694	0.000186274	0.0617625	35.0749	99.6571	28.4366	119.691
6	'CISH'	435.951	1.09936	0.299479	3.67091	0.000241691	0.0780279	206.323	605.781	348.611	583.091
7	'TNFAIP8L2'	334.731	0.98569	0.270958	3.63779	0.000274983	0.0843372	213.544	418.784	235.918	470.678
8	'FADD'	218.572	1.05112	0.303506	3.46328	0.000533639	0.146934	136.173	285.534	148.502	304.081
9	'TNFSF14'	146.845	1.40313	0.405777	3.4579	0.000544403	0.146934	107.288	230.667	53.7135	195.711
10	'MFAP1'	169.967	1.10396	0.329368	3.35176	0.000802996	0.197023	103.161	235.146	112.693	228.869
11	'NUP43'	304.481	0.946405	0.28332	3.34041	0.000836543	0.20123	187.754	376.233	228.546	425.389
12	'SH3BP5L'	363.654	0.932595	0.283119	3.294	0.000987717	0.233025	207.355	478.13	292.791	476.339
13	'IER5L'	127.959	1.27256	0.395032	3.22142	0.00127558	0.279444	92.8453	191.476	56.8731	170.641
14	'LINC01004'	79.3145	1.4181	0.449053	3.15799	0.0015886	0.330322	48.4859	111.974	37.9154	118.883
15	'ZC3H10'	50.4428	1.67992	0.547975	3.06569	0.00217168	0.427248	24.7587	85.1004	23.1705	68.7416
16	'CCR5'	258.843	1.07613	0.356517	3.01847	0.00254056	0.486993	208.386	427.742	124.278	274.966
17	'CX3CR1'	1518.18	0.814181	0.270187	3.0134	0.0025834	0.487588	1227.62	2404.09	973.162	1467.84
18	'GPR65'	507.629	0.806264	0.270121	2.98483	0.00283737	0.503505	407.488	742.389	330.707	549.933
19	'GIMAP4'	2791.39	0.687384	0.230587	2.98101	0.00287295	0.503505	1777.47	3222.62	2500.31	3665.14
20	'ELANE'	22.1519	2.47036	0.842688	2.93153	0.00337301	0.582819	5.15807	31.3528	8.42565	43.6711
21	'WDR5B'	122.498	1.16888	0.400641	2.91753	0.0035281	0.595659	75.3079	131.01	75.8308	207.842
22	'KRIT1'	375.107	0.753974	0.259857	2.9015	0.00371378	0.615685	277.504	446.777	281.206	494.94
23	'RBM5'	1905.57	0.605747	0.209434	2.89231	0.00382422	0.625541	1630.98	2410.81	1391.28	2189.22
24	'MED18'	138.142	1.04566	0.36339	2.87751	0.00400826	0.632349	81.4975	169.081	99.0013	202.99
25	'ASTE1'	94.0172	1.18725	0.412732	2.87655	0.00402048	0.632349	53.644	134.369	61.0859	126.97
26	'FAM43A'	170.009	1.22679	0.429477	2.85648	0.00428369	0.656904	68.0866	167.961	135.864	308.124
27	'C1orf74'	201.944	0.900744	0.324076	2.77943	0.00544551	0.770746	119.667	254.182	162.194	271.732
28	'GPR18'	92.8792	1.28347	0.478835	2.68041	0.00735321	0.911204	49.5175	85.1004	58.9795	177.919
29	'PHF23'	352.428	0.704934	0.262727	2.68315	0.00729329	0.911204	258.935	446.777	276.993	427.007
30	'PLEKHF1'	367.757	0.827562	0.308691	2.68088	0.00734295	0.911204	308.453	562.111	221.173	379.292
31	'ZNF780B'	205.69	0.824153	0.306744	2.68678	0.00721448	0.911204	149.584	256.421	147.449	269.305
32	'RPP38'	132.268	0.950417	0.358978	2.64756	0.00810751	0.956374	86.6556	178.039	93.7353	170.641
33	'FASLG'	96.5158	1.34341	0.511047	2.62874	0.00857031	0.999663	79.4343	167.961	29.4898	109.178
34	'ZFP14'	117.286	1.02883	0.392792	2.61926	0.00881207	0.999663	66.0233	139.968	88.4693	174.685
35	'ZNF217'	861.081	0.581336	0.223079	2.60596	0.00916163	0.999663	681.897	961.859	698.275	1102.29
36	'RRP1'	220.243	0.799813	0.307068	2.60467	0.00919618	0.999663	145.458	291.133	175.885	268.497
37	'FBXL18'	109.073	1.04946	0.406753	2.5801	0.00987723	0.999663	59.8336	165.722	82.1501	128.587
38	'ALG1L9P'	5.30328	5.78685	2.11702	2.73349	0.00626668	NA	0	12.3172	0	8.89597

## Sheet: Fig3_noRBC_RTvs 4C_down
	gene	baseMean	log2FoldChange	lfcSE	stat	pvalue	padj	X.A01.	X.E05.	X.I09.	X.M13.
1	DUSP1'	4256.99	-2.61958	0.209143	-12.5253	5.42785e-36	6.65888e-32	8034.21	1274.27	6609.92	1109.57
2	'JUN'	912.408	-3.51209	0.296783	-11.8339	2.6083e-32	1.59993e-28	1471.08	103.016	1886.29	189.242
3	'CXCL8'	172.728	-6.29983	0.586565	-10.7402	6.58993e-27	2.69484e-23	350.749	7.8382	330.707	1.61745
4	'FOS'	5469.16	-2.99619	0.280106	-10.6967	1.05515e-26	3.23614e-23	9946.83	826.37	9495.7	1607.75
5	'JUNB'	4310.59	-1.99215	0.198544	-10.0338	1.08303e-23	2.65733e-20	6365.06	1770.31	7413.52	1693.47
6	'PPP1R15A'	1440.17	-1.76663	0.217613	-8.11819	4.73176e-16	9.67487e-13	2434.61	630.415	2017.94	677.711
7	'EGR1'	200.795	-3.26768	0.439315	-7.43814	1.0211e-13	1.78955e-10	451.847	20.1554	276.993	54.1846
8	'G0S2'	70.5013	-4.62135	0.643387	-7.18284	6.82765e-13	1.04702e-09	168.153	3.35923	103.214	7.27852
9	'NFKBIA'	1691.74	-1.45725	0.207803	-7.01262	2.33895e-12	3.18825e-09	2640.93	929.386	2319.16	877.466
10	'KLF4'	928.77	-1.59681	0.236655	-6.74742	1.50497e-11	1.84629e-08	1267.85	414.305	1525.04	507.879
11	'SGK1'	570.344	-1.66168	0.26081	-6.37122	1.87531e-10	2.09148e-07	983.129	249.703	750.936	297.611
12	'TRIB1'	288.019	-1.88017	0.29721	-6.32606	2.51504e-10	2.57121e-07	392.014	123.172	513.964	122.926
13	'LOC284454'	286.591	-2.02265	0.325489	-6.2142	5.15865e-10	4.86817e-07	471.448	82.8609	449.719	142.336
14	'SOCS3'	342.156	-1.86863	0.319438	-5.84975	4.92327e-09	3.77491e-06	533.345	105.256	542.401	187.624
15	'NR4A2'	166.102	-3.18373	0.543046	-5.86272	4.5535e-09	3.77491e-06	435.341	51.5081	162.194	15.3658
16	'SIK1'	372.698	-1.80021	0.307578	-5.85287	4.83149e-09	3.77491e-06	715.94	163.482	442.346	169.023
17	'CSRNP1'	386.454	-1.48038	0.258292	-5.73143	9.9587e-09	7.18666e-06	570.483	198.194	567.678	209.46
18	'CD69'	548.659	-1.6888	0.302618	-5.58064	2.39635e-08	1.54728e-05	1028.52	304.57	645.615	215.93
19	'MAP3K7CL'	2771.26	-1.18197	0.211684	-5.58365	2.35518e-08	1.54728e-05	3706.59	1501.57	3988.49	1888.37
20	'DNAJB1'	1656.5	-1.1536	0.208353	-5.53673	3.08168e-08	1.8903e-05	2434.61	990.972	2136.95	1063.47
21	'FOSB'	549.349	-4.51143	0.857394	-5.26179	1.42659e-07	8.33398e-05	895.441	19.0356	1210.13	72.7852
22	'RGS1'	141.559	-2.22769	0.427088	-5.21599	1.82835e-07	0.000101955	310.516	53.7476	155.874	46.0973
23	'ZFP36'	2897.05	-1.14407	0.225915	-5.06416	4.10212e-07	0.000218803	4558.7	1961.79	3418.71	1648.99
24	'JUND'	3184.43	-0.997699	0.215671	-4.62603	3.72749e-06	0.00190537	3898.47	1887.89	4589.87	2361.48
25	'KLF6'	4845.99	-0.899047	0.197316	-4.55638	5.20439e-06	0.00244955	6699.3	3208.06	5919.02	3557.58
26	'NFKBIZ'	713.42	-1.04109	0.241507	-4.31081	1.62658e-05	0.00712676	1068.75	441.179	852.043	491.705
27	'PMAIP1'	116.065	-1.67745	0.413001	-4.06162	4.8733e-05	0.0199285	176.406	40.3107	177.992	69.5503
28	'CXCR4'	4524.27	-1.22594	0.305854	-4.00826	6.11678e-05	0.0242067	7827.89	3536.15	4847.91	1885.14
29	'IRS2'	628.775	-1.03884	0.269519	-3.85443	0.000116001	0.0444721	1012.01	435.58	679.318	388.188
30	'LINC00936'	93.4972	-1.68772	0.439828	-3.83722	0.000124433	0.0448983	127.92	34.712	157.981	53.3758
31	'CA2'	764.995	-1.0318	0.268497	-3.84289	0.000121593	0.0448983	896.473	408.706	1159.58	595.222
32	'BTG2'	1624.11	-0.843659	0.22444	-3.75895	0.000170627	0.0581458	2106.56	998.81	2066.39	1324.69
33	'OTUD1'	363.272	-1.04573	0.28728	-3.64012	0.00027251	0.0843372	484.859	192.596	495.007	280.628
34	'CD83'	150.328	-1.35279	0.373976	-3.61733	0.000297662	0.0890662	202.196	64.9451	230.652	103.517
35	'EPC1'	837.418	-0.800589	0.223118	-3.58819	0.000332984	0.097263	1128.59	601.302	999.492	620.292
36	'RGS2'	2342.52	-0.828774	0.239899	-3.45468	0.000550942	0.146934	3420.83	1932.68	2572.98	1443.57
37	'EIF1'	7505.82	-0.658447	0.190124	-3.46325	0.000533699	0.146934	9689.96	5879.77	8688.95	5764.59
38	'SPARC'	2932.45	-0.88414	0.257816	-3.42934	0.000605041	0.157929	3280.53	1613.55	4328.68	2507.05
39	'LOC100289511'	30.7371	-2.38427	0.700194	-3.40516	0.000661259	0.169007	52.6123	10.0777	50.5539	9.7047
40	'TUBA1A'	1199.52	-0.697545	0.208093	-3.35208	0.000802062	0.197023	1458.7	917.069	1509.24	913.05
41	'OSM'	77.9688	-1.70974	0.527333	-3.24225	0.00118592	0.264807	168.153	39.191	70.5648	33.9664
42	'PTP4A1'	548.778	-0.780271	0.240114	-3.24959	0.00115572	0.264807	733.478	391.91	654.041	415.685
43	'ARL4A'	150.022	-1.13684	0.350668	-3.24194	0.00118718	0.264807	199.102	82.8609	213.801	104.326
44	'LINC00641'	116.855	-1.22078	0.380204	-3.21087	0.00132335	0.284822	176.406	71.6635	150.608	68.7416
45	'SBDS'	450.706	-0.866492	0.270471	-3.20364	0.00135704	0.287038	673.644	306.809	490.794	331.577
46	'MYADM'	1295.27	-0.641399	0.208329	-3.07878	0.00207848	0.423814	1545.36	1051.44	1611.4	972.896
47	'TREM1'	244.533	-1.20493	0.391889	-3.07467	0.00210732	0.423814	415.741	201.554	265.408	95.4295
48	'MYL9'	573.456	-0.769691	0.251317	-3.06262	0.00219405	0.427248	642.696	393.03	803.596	454.503
49	'EXOSC6'	372.022	-0.883418	0.294435	-3.00038	0.00269642	0.493727	577.704	242.984	387.58	279.819
50	'C5AR1'	557.21	-0.83895	0.28128	-2.98261	0.00285802	0.503505	828.386	466.933	600.327	333.195
51	'ENKUR'	261.197	-0.989581	0.339351	-2.91609	0.00354443	0.595659	316.706	126.531	379.154	222.399
52	'MIR22HG'	132.471	-1.2018	0.41709	-2.8814	0.0039591	0.632349	206.323	106.376	162.194	54.9933
53	'MARCKS'	822.022	-0.630101	0.220252	-2.86082	0.00422547	0.656178	991.382	667.366	1005.81	623.527
54	'RGS18'	2666.35	-0.924551	0.32529	-2.84224	0.00447982	0.670225	2486.19	1266.43	4500.35	2412.43
55	'MFAP3L'	335.919	-0.958639	0.336838	-2.84599	0.0044273	0.670225	342.496	175.8	545.561	279.819
56	'HIST1H2BC'	49.1609	-1.57291	0.55936	-2.81199	0.00492361	0.727745	59.8336	23.5146	87.4161	25.8792
57	'EGR2'	25.5925	-2.22864	0.796386	-2.79844	0.00513503	0.745342	31.98	5.59871	52.6603	12.1309
58	'KLF11'	288.976	-0.847567	0.303069	-2.79661	0.00516417	0.745342	369.318	246.343	372.835	167.406
59	'ITGA2B'	1781.82	-0.594567	0.214011	-2.77822	0.00546584	0.770746	2065.29	1275.39	2223.32	1563.27
60	'ZNF503'	38.1922	-1.70017	0.612897	-2.77399	0.00553739	0.771963	57.7704	19.0356	58.9795	16.9832
61	'C2orf88'	843.936	-1.0253	0.371166	-2.76237	0.00573841	0.790999	829.418	324.725	1435.52	786.081
62	'CLU'	2841.28	-0.702565	0.255259	-2.75236	0.00591668	0.797647	3014.38	1721.04	4026.41	2603.29
63	'RNF139'	444.869	-0.681062	0.248651	-2.73903	0.00616204	0.821695	572.546	338.162	523.443	345.326
64	'STX11'	596.367	-0.638968	0.233807	-2.73289	0.00627816	0.828178	694.277	470.292	758.308	462.591
65	'ZBTB10'	148.236	-0.98209	0.365429	-2.6875	0.00719892	0.911204	184.659	80.6215	209.588	118.074
66	'MTURN'	1114.52	-0.80074	0.299338	-2.67504	0.00747207	0.916673	1139.93	593.463	1693.55	1031.12
67	'CDKN1A'	465.852	-0.746496	0.28022	-2.66396	0.0077226	0.938029	531.281	283.295	637.189	411.641
68	'PGRMC1'	1082.1	-0.847482	0.319479	-2.6527	0.00798515	0.951085	1064.63	539.716	1718.83	1005.25
69	'PPTC7'	254.628	-0.817288	0.317274	-2.57597	0.00999603	0.999663	276.473	157.884	373.888	210.268
70	'MOAP1'	529.168	-0.631392	0.244713	-2.58013	0.00987628	0.999663	664.36	381.832	622.445	448.034
71	'CBX4'	686.992	-0.587313	0.226439	-2.59369	0.00949509	0.999663	838.703	562.111	810.968	536.185
72	'SERTAD3'	221.714	-0.875896	0.335395	-2.61153	0.00901371	0.999663	351.781	156.764	222.226	156.084
73	'HIST1H3H'	252.284	-0.937408	0.363405	-2.57952	0.00989385	0.999663	243.461	134.369	420.229	211.077

## Sheet: Fig4_Venn analysis
	64 DEGs in common			92 DEGs down in RT/4C only			216 DEGs down in -Tti/+TTi only
	ID: 'FOS'			D: 'EGR1'			ID: 'TUBB1'
	ID: 'DUSP1'			ID: 'RPL41'			ID: 'SDPR'
	ID: 'ITGA2B'			ID: 'IRS2'			ID: 'ITGB3'
	ID: 'JUN'			ID: 'CD83'			ID: 'PRKAR2B'
	ID: 'SPARC'			ID: 'MRS2P2'			ID: 'HIST1H2AC'
	ID: 'PPBP'			ID: 'RPL35'			ID: 'C2orf88'
	ID: 'JUNB'			ID: 'LINC00264'			ID: 'GP9'
	ID: 'CLU'			ID: 'TMSB10'			ID: 'F13A1'
	ID: 'TREML1'			ID: 'PTMA'			ID: 'ITGB5'
	ID: 'PF4'			ID: 'TAF3'			ID: 'CTTN'
	ID: 'MYL9'			ID: 'MIR22HG'			ID: 'GNG11'
	ID: 'CXCL8'			ID: 'LINC00936'			ID: 'TRIM58'
	ID: 'CA2'			ID: 'ATF4'			ID: 'GNAZ'
	ID: 'NRGN'			ID: 'MRPL54'			ID: 'MMD'
	ID: 'MAP3K7CL'			ID: 'SNRPD2'			ID: 'HIST2H2BE'
	ID: 'SGK1'			ID: 'RPS16'			ID: 'DDX11L10'
	ID: 'RGS18'			ID: 'RPS9'			ID: 'GFI1B'
	ID: 'LOC284454'			ID: 'RPL24'			ID: 'CLDN5'
	ID: 'NFKBIA'			ID: 'PPIG'			ID: 'MYLK'
	ID: 'HIST1H3H'			ID: 'LINC01578'			ID: 'BMP6'
	ID: 'ZFP36'			ID: 'RPS14'			ID: 'PTGS1'
	ID: 'PGRMC1'			ID: 'FTL'			ID: 'TMEM40'
	ID: 'ACRBP'			ID: 'RPL37A'			ID: 'SMOX'
	ID: 'PPP1R15A'			ID: 'RPL18A'			ID: 'MFAP3L'
	ID: 'TRIB1'			ID: 'RPS6'			ID: 'CMTM5'
	ID: 'PDZK1IP1'			ID: 'MYL6'			ID: 'CTDSPL'
	ID: 'HRAT92'			ID: 'RPL38'			ID: 'PTCRA'
	ID: 'FOSB'			ID: 'ALAS2'			ID: 'ELOVL7'
	ID: 'SOCS3'			ID: 'RPL27'			ID: 'ABLIM3'
	ID: 'G0S2'			ID: 'NDUFA13'			ID: 'TSC22D1'
	ID: 'CD69'			ID: 'SNHG5'			ID: 'ESAM'
	ID: 'KLF4'			ID: 'PTRHD1'			ID: 'P2RY12'
	ID: 'CXCR4'			ID: 'S100A12'			ID: 'ENKUR'
	ID: 'CCL3'			ID: 'HBG2'			ID: 'CDKN1A'
	ID: 'RGS2'			ID: 'RPS27'			ID: 'DUSP2'
	ID: 'TUBA1C'			ID: 'RPL23A'			ID: 'CXCR2P1'
	ID: 'JUND'			ID: 'CST3'			ID: 'MTURN'
	ID: 'CSRNP1'			ID: 'RPL8'			ID: 'FAXDC2'
	ID: 'GPX1'			ID: 'SNORD104'			ID: 'PROS1'
	ID: 'RHOB'			ID: 'SERF2'			ID: 'TUBA8'
	ID: 'DNAJB1'			ID: 'RPL36AL'			ID: 'DMTN'
	ID: 'TUBA1A'			ID: 'ATP5L'			ID: 'EHD3'
	ID: 'NEXN'			ID: 'RPS24'			ID: 'SH3BGRL2'
	ID: 'KLF6'			ID: 'RPL35A'			ID: 'GMPR'
	ID: 'TAGLN2'			ID: 'RPL27A'			ID: 'LINC00989'
	ID: 'HCAR2'			ID: 'NBPF25P'			ID: 'PNRC1'
	ID: 'ARL4A'			ID: 'CCDC59'			ID: 'LIMS1'
	ID: 'OSM'			ID: 'BTF3'			ID: 'PCSK6'
	ID: 'SNCA'			ID: 'SNHG3'			ID: 'SNN'
	ID: 'SIK1'			ID: 'OAZ1'			ID: 'PEAR1'
	ID: 'EIF1'			ID: 'ANP32B'			ID: 'BEND2'
	ID: 'FTH1'			ID: 'MAN1A2'			ID: 'ABCC3'
	ID: 'H3F3B'			ID: 'NSRP1'			ID: 'LRRC32'
	ID: 'SERTAD3'			ID: 'EMP3'			ID: 'CXCL5'
	ID: 'SNORA67'			ID: 'ASB14'			ID: 'TUBB4B'
	ID: 'UBALD2'			ID: 'RPL12'			ID: 'PDE5A'
	ID: 'MARCKS'			ID: 'RPL11'			ID: 'SPOCD1'
	ID: 'SBDS'			ID: 'VIM'			ID: 'TNFSF4'
	ID: 'UQCRFS1'			ID: 'BCL7C'			ID: 'TSPAN9'
	ID: 'SCAND1'			ID: 'TMA7'			ID: 'RNF11'
	ID: 'PIM3'			ID: 'STX11'			ID: 'NFKBIZ'
	ID: 'OST4'			ID: 'CIR1'			ID: 'ARF6'
	ID: 'NR4A2'			ID: 'PSMB3'			ID: 'ZNF185'
	ID: 'YPEL5'			ID: 'ATF3'			ID: 'AQP10'
				ID: 'RPLP2'			ID: 'PDLIM1'
				ID: 'RPLP1'			ID: 'LTBP1'
				ID: 'COX6B1'			ID: 'LGALSL'
				ID: 'RPS20'			ID: 'NT5M'
				ID: 'DUSP23'			ID: 'MGLL'
				ID: 'EIF3K'			ID: 'CLEC1B'
				ID: 'RPS19'			ID: 'CITED2'
				ID: 'RPS11'			ID: 'RUFY1'
				ID: 'RPL37'			ID: 'GAS2L1'
				ID: 'RPS23'			ID: 'MEIS1'
				ID: 'FAU'			ID: 'BTG2'
				ID: 'LAMTOR1'			ID: 'VCL'
				ID: 'GPX4'			ID: 'VSIG2'
				ID: 'FBL'			ID: 'INAFM2'
				ID: 'VAMP8'			ID: 'HEMGN'
				ID: 'POLR3G'			ID: 'ANO6'
				ID: 'ZNF394'			ID: 'EGF'
				ID: 'EEF1D'			ID: 'ZFP36L2'
				ID: 'PFDN5'			ID: 'LOC101927854'
				ID: 'TIA1'			ID: 'GP1BA'
				ID: 'ZBTB40'			ID: 'TTC7B'
				ID: 'C19orf53'			ID: 'SELP'
				ID: 'NCBP2-AS2'			ID: 'DNM3'
				ID: 'HIGD2A'			ID: 'TAL1'
				ID: 'SLC4A1'			ID: 'NCOA4'
				ID: 'MIR24-2'			ID: 'TNS1'
				ID: 'HUS1B'			ID: 'TUBA4A'
				ID: 'MAGEB1'			ID: 'GRAP2'
							ID: 'DAB2'
							ID: 'DDX11L9'
							ID: 'GP6'
							ID: 'FSTL1'
							ID: 'RGS6'
							ID: 'ODC1'
							ID: 'GUCY1B3'
							ID: 'CDKN2D'
							ID: 'RHOBTB1'
							ID: 'PBX1'
							ID: 'PNMA1'
							ID: 'HIST1H2BJ'
							ID: 'TMEM158'
							ID: 'XK'
							ID: 'NDNL2'
							ID: 'MARCH2'
							ID: 'KIF2A'
							ID: 'ZCCHC3'
							ID: 'HIST1H2BH'
							ID: 'TSC22D3'
							ID: 'LGALS12'
							ID: 'TBCC'
							ID: 'CALD1'
							ID: 'HIST1H2BC'
							ID: 'PARD3'
							ID: 'IER2'
							ID: 'ZNF385D'
							ID: 'DNAJB9'
							ID: 'OTUD1'
							ID: 'ANKRD9'
							ID: 'ARHGAP6'
							ID: 'LYPLAL1-AS1'
							ID: 'STON2'
							ID: 'MOAP1'
							ID: 'PF4V1'
							ID: 'NGFRAP1'
							ID: 'CTSA'
							ID: 'C5AR1'
							ID: 'VIL1'
							ID: 'SMIM3'
							ID: 'CDKN1B'
							ID: 'HNRNPA0'
							ID: 'PDGFRA'
							ID: 'LOC100287036'
							ID: 'TOB1'
							ID: 'AP1M2'
							ID: 'PCBP1'
							ID: 'RGS10'
							ID: 'BTG1'
							ID: 'EIF2AK1'
							ID: 'NT5C3A'
							ID: 'PLA2G12A'
							ID: 'SYTL4'
							ID: 'TGFB1I1'
							ID: 'MAP1A'
							ID: 'LINC00853'
							ID: 'SH3TC2'
							ID: 'NXT1'
							ID: 'YWHAH'
							ID: 'SERPINE1'
							ID: 'CAV2'
							ID: 'HIST1H1C'
							ID: 'MID1IP1'
							ID: 'HGD'
							ID: 'RAB27B'
							ID: 'APP'
							ID: 'WDR11-AS1'
							ID: 'IRF2BP2'
							ID: 'SEC14L5'
							ID: 'ALOX12'
							ID: 'SLC40A1'
							ID: 'TUBA1B'
							ID: 'MPP1'
							ID: 'DDIT3'
							ID: 'KLF10'
							ID: 'TLN1'
							ID: 'GADD45A'
							ID: 'KIF3C'
							ID: 'ENDOD1'
							ID: 'HIST1H2BK'
							ID: 'NAT8B'
							ID: 'TMEM140'
							ID: 'RNF139'
							ID: 'LINC00657'
							ID: 'THAP11'
							ID: 'TSPYL1'
							ID: 'SOCS1'
							ID: 'C1orf116'
							ID: 'CCL4'
							ID: 'TPM4'
							ID: 'PLEKHF2'
							ID: 'CEBPD'
							ID: 'RPL23AP7'
							ID: 'CDC14B'
							ID: 'NCK2'
							ID: 'C15orf54'
							ID: 'BHLHE40'
							ID: 'GGTA1P'
							ID: 'CD9'
							ID: 'TMSB4Y'
							ID: 'RNF26'
							ID: 'TRIAP1'
							ID: 'KLF11'
							ID: 'ACTN1'
							ID: 'LOC101928834'
							ID: 'CALM3'
							ID: 'IFNG'
							ID: 'MPL'
							ID: 'TDRP'
							ID: 'LOC100420587'
							ID: 'FAM81B'
							ID: 'GRB14'
							ID: 'PRUNE'
							ID: 'RGS1'
							ID: 'GSTO1'
							ID: 'F2RL3'
							ID: 'MCL1'
							ID: 'TMCC2'
							ID: 'CITED4'
							ID: 'MAPRE1'
							ID: 'LMNA'
							ID: 'MFSD1'
							ID: 'PKHD1L1'
							ID: 'LINC00998'

## Sheet: Fig4_4C_+RBCfilt
	gene	baseMean	log2FoldChange	lfcSE	stat	pvalue	padj	X.G07.	X.H08.	X.O15.	X.P16.
1	'HBA1'	266.856	4.00416	0.4585	8.73318	2.47621e-18	5.28076e-14	29.1481	752.196	33.3329	252.746
2	'HBA2'	1772.21	4.53595	0.712762	6.36391	1.96685e-10	2.09725e-06	122.623	4998.36	170.136	1797.72
3	'HBB'	6225.61	4.0167	0.770331	5.21425	1.84558e-07	0.00131196	605.074	17692.5	843.738	5761.12
4	'MAP3K7CL'	1474.01	1.03052	0.212782	4.84306	1.27857e-06	0.00681668	964.902	2127.06	972.903	1831.17
5	'PPBP'	3287.29	0.892826	0.209204	4.26772	1.97477e-05	0.084228	2061.47	4181.39	2540.24	4366.06
6	'ALAS2'	30.3338	3.4992	0.924728	3.78403	0.000154308	0.548463	5.02553	96.5811	4.86104	14.8674
7	'PF4'	1744	0.88374	0.240931	3.66803	0.000244429	0.74467	1006.11	2142.96	1444.42	2382.5
8	'MTRNR2L8'	95.8843	1.20039	0.439415	2.7318	0.00629893	0.999955	52.2655	167.028	63.888	100.355
9	'MMP8'	16.2927	-3.64306	1.22247	-2.98009	0.00288161	0.999955	15.0766	0	45.1382	4.9558
10	'NRGN'	4181.1	0.739084	0.272509	2.71215	0.00668485	0.999955	2333.86	4500.68	3930.5	5959.36
11	'RNASE3'	18.4504	-2.9991	0.970354	-3.09073	0.00199666	0.999955	28.143	5.68124	37.4995	2.4779
12	'SLC4A1'	13.2185	3.89129	1.28265	3.03378	0.00241509	0.999955	2.01021	42.0412	1.38887	7.43371
13	'ITGA2B'	1195.52	0.670604	0.217764	3.0795	0.00207346	0.999955	849.315	1452.13	995.125	1485.5
14	'ELANE'	33.093	-1.94888	0.708737	-2.74979	0.00596328	0.999955	34.1736	12.4987	70.8323	14.8674
15	'SPARC'	1640.56	0.743814	0.227369	3.27139	0.0010702	0.999955	1059.38	1971.39	1393.04	2138.43
16	'GMPR'	117.323	1.08741	0.405744	2.68004	0.00736135	0.999955	59.3013	136.35	90.2765	183.365
17	'TREML1'	420.763	0.673029	0.256281	2.62613	0.00863612	0.999955	304.547	490.859	343.745	543.9
18	'HRAT92'	101.692	1.31481	0.417291	3.15082	0.00162814	0.999955	45.2298	142.031	70.8323	148.674
19	'CLU'	1718	0.704397	0.245267	2.87196	0.0040793	0.999955	1050.34	2065.7	1561.78	2194.18
20	'CA2'	456.756	0.801535	0.251095	3.19216	0.00141215	0.999955	320.629	544.263	345.134	616.998

## Sheet: Fig4_+RBC_4C_inhib_up
	gene	baseMean	log2FoldChange	lfcSE	stat	pvalue	padj	X.G07.	X.H08.	X.O15.	X.P16.
1	'HBA1'	266.856	4.00416	0.4585	8.73318	2.47621e-18	5.28076e-14	29.1481	752.196	33.3329	252.746
2	'HBA2'	1772.21	4.53595	0.712762	6.36391	1.96685e-10	2.09725e-06	122.623	4998.36	170.136	1797.72
3	'HBB'	6225.61	4.0167	0.770331	5.21425	1.84558e-07	0.00131196	605.074	17692.5	843.738	5761.12
4	'MAP3K7CL'	1474.01	1.03052	0.212782	4.84306	1.27857e-06	0.00681668	964.902	2127.06	972.903	1831.17
5	'PPBP'	3287.29	0.892826	0.209204	4.26772	1.97477e-05	0.084228	2061.47	4181.39	2540.24	4366.06
6	'ALAS2'	30.3338	3.4992	0.924728	3.78403	0.000154308	0.548463	5.02553	96.5811	4.86104	14.8674
7	'PF4'	1744	0.88374	0.240931	3.66803	0.000244429	0.74467	1006.11	2142.96	1444.42	2382.5
8	'MTRNR2L8'	95.8843	1.20039	0.439415	2.7318	0.00629893	0.999955	52.2655	167.028	63.888	100.355
9	'NRGN'	4181.1	0.739084	0.272509	2.71215	0.00668485	0.999955	2333.86	4500.68	3930.5	5959.36
10	'SLC4A1'	13.2185	3.89129	1.28265	3.03378	0.00241509	0.999955	2.01021	42.0412	1.38887	7.43371
11	'ITGA2B'	1195.52	0.670604	0.217764	3.0795	0.00207346	0.999955	849.315	1452.13	995.125	1485.5
12	'SPARC'	1640.56	0.743814	0.227369	3.27139	0.0010702	0.999955	1059.38	1971.39	1393.04	2138.43
13	'GMPR'	117.323	1.08741	0.405744	2.68004	0.00736135	0.999955	59.3013	136.35	90.2765	183.365
14	'TREML1'	420.763	0.673029	0.256281	2.62613	0.00863612	0.999955	304.547	490.859	343.745	543.9
15	'HRAT92'	101.692	1.31481	0.417291	3.15082	0.00162814	0.999955	45.2298	142.031	70.8323	148.674
16	'CLU'	1718	0.704397	0.245267	2.87196	0.0040793	0.999955	1050.34	2065.7	1561.78	2194.18
17	'CA2'	456.756	0.801535	0.251095	3.19216	0.00141215	0.999955	320.629	544.263	345.134	616.998

[truncated: 19 more sheets: Fig4_+RBC_4C_inhib_down, Fig5_t2pt_vs_t0pt_filt, Fig5_t2pt_vs_t0pt_up, Fig5_t2pt_vs_t0pt_down, Fig5_t24pt_vs_t0pt_filt, Fig5_t24pt_vs_t0pt_up, Fig5_t24pt_vs_t0pt_down, FigS1_+-RBC_RT_-TTi_filt, FigS1_+-RBC_RT_-TTi_up, FigS1_+-RBC_RT_-TTi_down, FigS1_+-RBC_RT_+TTi_filt, FigS1_+-RBC_RT_+TTi_up, FigS1_+-RBC_RT_+TTi_down, FigS1_+-RBC_4C_-TTi_filt, FigS1_+-RBC_4C_-TTi_up, FigS1_+-RBC_4C_-TTi_down, FigS1_+-RBC_4C_+TTi_filt, FigS1_+-RBC_4C_+TTi_up, FigS1_+-RBC_4C_+TTi_down]
